# Supplementary material for: 3-{(E)-[4-(4-Hy­droxy-3-meth­oxy­phen­yl)butan-2-yl­idene]amino}-1-phenyl­urea: crystal structure and Hirshfeld surface analysis
Source: Acta Crystallogr E Crystallogr Commun. 2018 Jan 1;74(Pt 1):21–7. doi: 10.1107/S2056989017017273 (PMC5778478; doi:10.1107/S2056989017017273)
Supplement: Supplementary file 1 [file e-74-00021-sup1.cif]

##############################################################################
#                                                                            #
# This CIF contains the data in a paper accepted for publication in          #
# Acta Crystallographica Section E. It conforms to the requirements of       #
# Notes for Authors for Acta Crystallographica Section E, and has been       #
# peer reviewed under the auspices of the IUCr Commission on Journals.       #
#                                                                            #
# Full details of the Crystallographic Information File format               #
# are given in the paper "The Crystallographic Information File (CIF):       #
# a New Standard Archive File for Crystallography" by S. R. Hall, F. H.      #
# Allen and I. D. Brown [Acta Cryst. (1991), A47, 655-685].                  #
#                                                                            #
# The current version of the core CIF dictionary is obtainable from          #
# ftp://ftp.iucr.org/pub/cif_core.dic.                                       #
#                                                                            #
# Software is freely available for graphical display of the structure(s)     #
# in this CIF. For information consult the CIF software page                 #
# http://www.iucr.org/resources/cif/software.                                #
#                                                                            #
# This file may be used for bona fide research purposes within the           #
# scientific community so long as proper attribution is given to the journal # 
# article from which it was obtained.                                        #
#                                                                            #
##############################################################################
data_I
_database_code_depnum_ccdc_archive 'CCDC 926756'
_audit_creation_method     'SHELXL-2014/7'
_chemical_name_systematic
;
3-{(<i>E</i>)-[4-(4-Hydroxy-3-methoxyphenyl)butan-2-ylidene]amino}-1-phenylurea
;
_chemical_name_common     ?
_chemical_formula_moiety     'C18 H21 N3 O3'
_chemical_formula_sum     'C18 H21 N3 O3'
_chemical_formula_iupac     'C18 H21 N3 O3'
_chemical_formula_weight     327.37
_chemical_melting_point     ?
_shelx_space_group_comment
;
The symmetry employed for this shelxl refinement is uniquely defined
by the following loop, which should always be used as a source of
symmetry information in preference to the above space-group names.
They are only intended as comments.
;
_space_group_crystal_system     monoclinic
_space_group_name_H-M_alt     'P 21/n'
_space_group_name_Hall     '-P 2yn'
loop_
    _space_group_symop_operation_xyz
    'x, y, z'
    '-x+1/2, y+1/2, -z+1/2'
    '-x, -y, -z'
    'x-1/2, -y-1/2, z-1/2'
_cell_length_a     16.5464(4)
_cell_length_b     9.2184(2)
_cell_length_c     22.3975(4)
_cell_angle_alpha     90
_cell_angle_beta     100.494(2)
_cell_angle_gamma     90
_cell_volume     3359.18(13)
_cell_formula_units_Z     8
_cell_measurement_reflns_used     9245
_cell_measurement_theta_min     3.6569
_cell_measurement_theta_max     71.2611
_cell_measurement_temperature     100(2)
_exptl_crystal_description     'prism (cut)'
_exptl_crystal_colour     'light-yellow'
_exptl_crystal_size_max     0.250
_exptl_crystal_size_mid     0.160
_exptl_crystal_size_min     0.060
_exptl_crystal_density_diffrn     1.295
_exptl_crystal_density_meas     ?
_exptl_crystal_density_method     ?
_exptl_crystal_F_000     1392
_exptl_absorpt_coefficient_mu     0.729
_exptl_absorpt_correction_type     multi-scan
_exptl_absorpt_process_details
;
(CrysAlis PRO; Agilent, 2011)
;
_shelx_estimated_absorpt_T_min     0.839
_shelx_estimated_absorpt_T_max     0.958
_exptl_absorpt_correction_T_min     0.91691
_exptl_absorpt_correction_T_max     1.00000
_diffrn_ambient_temperature     100(2)
_diffrn_radiation_type     CuK\a
_diffrn_radiation_wavelength     1.5418
_diffrn_radiation_source     'fine-focus sealed tube'
_diffrn_radiation_monochromator     graphite
_diffrn_measurement_device_type     'Oxford Diffraction Xcaliber Eos Gemini'
_diffrn_measurement_method     '\w scans'
_diffrn_detector_area_resol_mean     16.1952
_diffrn_reflns_number     23815
_diffrn_reflns_av_R_equivalents     0.0194
_diffrn_reflns_theta_min     3.660
_diffrn_reflns_theta_max     71.397
_diffrn_reflns_theta_full     67.680
_diffrn_measured_fraction_theta_max     0.991
_diffrn_measured_fraction_theta_full     1.000
_diffrn_reflns_limit_h_min     -20
_diffrn_reflns_limit_h_max     20
_diffrn_reflns_limit_k_min     -11
_diffrn_reflns_limit_k_max     11
_diffrn_reflns_limit_l_min     -26
_diffrn_reflns_limit_l_max     27
_diffrn_standards_number     0
_diffrn_standards_interval_count     0
_diffrn_standards_interval_time     0
_diffrn_standards_decay_%     0
_refine_special_details     ?
_reflns_number_total     6481
_reflns_number_gt     5581
_reflns_threshold_expression     'I > 2\s(I)'
_refine_ls_structure_factor_coef     Fsqd
_refine_ls_matrix_type     full
_refine_ls_R_factor_all     0.0656
_refine_ls_R_factor_gt     0.0588
_refine_ls_wR_factor_gt     0.1711
_refine_ls_wR_factor_ref     0.1796
_refine_ls_goodness_of_fit_ref     1.045
_refine_ls_restrained_S_all     1.045
_refine_ls_number_reflns     6481
_refine_ls_number_parameters     455
_refine_ls_number_restraints     6
_refine_ls_hydrogen_treatment     mixed
_refine_ls_weighting_scheme     calc
_refine_ls_weighting_details
              'w=1/[\s^2^(Fo^2^)+(0.1131P)^2^+1.5134P] where P=(Fo^2^+2Fc^2^)/3'
_atom_sites_solution_hydrogens     mixed
_atom_sites_solution_primary     ?
_atom_sites_solution_secondary     ?
_refine_ls_shift/su_max     0.000
_refine_ls_shift/su_mean     0.000
_refine_diff_density_max     0.599
_refine_diff_density_min     -0.259
_refine_ls_extinction_method     none
_refine_ls_extinction_coef     .
loop_
    _atom_type_symbol
    _atom_type_description
    _atom_type_scat_dispersion_real
    _atom_type_scat_dispersion_imag
    _atom_type_scat_source
    'C' 'C' 0.0181 0.0091
                         'International Tables Vol C Tables 4.2.6.8 and 6.1.1.4'
    'H' 'H' 0.0000 0.0000
                         'International Tables Vol C Tables 4.2.6.8 and 6.1.1.4'
    'N' 'N' 0.0311 0.0180
                         'International Tables Vol C Tables 4.2.6.8 and 6.1.1.4'
    'O' 'O' 0.0492 0.0322
                         'International Tables Vol C Tables 4.2.6.8 and 6.1.1.4'
_computing_data_collection
;
CrysAlis PRO (Agilent, 2011)
;
_computing_cell_refinement
;
CrysAlis PRO (Agilent, 2011)
;
_computing_data_reduction
;
CrysAlis PRO (Agilent, 2011)
;
_computing_structure_solution
;
SHELXS97 (Sheldrick, 2008)
;
_computing_structure_refinement
;
SHELXL2014 (Sheldrick, 2015)
;
_computing_molecular_graphics
;
ORTEP-3 for Windows (Farrugia, 2012) and DIAMOND (Brandenburg,
2006)
;
_computing_publication_material
;
publCIF (Westrip, 2010)
;
loop_
    _atom_site_type_symbol
    _atom_site_label
    _atom_site_fract_x
    _atom_site_fract_y
    _atom_site_fract_z
    _atom_site_U_iso_or_equiv
    _atom_site_adp_type
    _atom_site_calc_flag
    _atom_site_occupancy
    _atom_site_disorder_assembly
    _atom_site_disorder_group
    O O1 0.50355(7) 0.34300(14) 0.28183(6) 0.0292(3) Uani d 1 . .
    O O2 0.22012(9) 0.87251(16) 0.56672(6) 0.0386(4) Uani d 1 . .
    O O3 0.09139(8) 1.04987(16) 0.54412(6) 0.0350(3) Uani d 1 . .
    H H3O 0.1190(15) 1.034(3) 0.5787(7) 0.053 Uiso d 1 . .
    N N1 0.40785(9) 0.29389(16) 0.34177(6) 0.0253(3) Uani d 1 . .
    H H1N 0.3694(10) 0.337(2) 0.3564(9) 0.030 Uiso d 1 . .
    N N2 0.40724(9) 0.51144(16) 0.29066(7) 0.0256(3) Uani d 1 . .
    H H2N 0.4313(12) 0.5727(19) 0.2696(8) 0.031 Uiso d 1 . .
    N N3 0.34334(9) 0.55389(17) 0.31934(7) 0.0284(3) Uani d 1 . .
    C C1 0.44364(10) 0.37902(19) 0.30419(7) 0.0238(3) Uani d 1 . .
    C C2 0.43316(10) 0.15426(19) 0.36316(8) 0.0259(4) Uani d 1 . .
    C C3 0.47454(13) 0.0593(2) 0.33074(9) 0.0360(4) Uani d 1 . .
    H H3 0.4884 0.0887 0.2932 0.043 Uiso calc 1 . .
    C C4 0.49550(13) -0.0785(2) 0.35355(10) 0.0407(5) Uani d 1 . .
    H H4 0.5243 -0.1425 0.3316 0.049 Uiso calc 1 . .
    C C5 0.47517(13) -0.1240(2) 0.40757(10) 0.0419(5) Uani d 1 . .
    H H5 0.4894 -0.2186 0.4227 0.050 Uiso calc 1 . .
    C C6 0.43353(14) -0.0291(2) 0.43949(10) 0.0442(5) Uani d 1 . .
    H H6 0.4192 -0.0594 0.4768 0.053 Uiso calc 1 . .
    C C7 0.41258(13) 0.1094(2) 0.41765(9) 0.0368(4) Uani d 1 . .
    H H7 0.3842 0.1734 0.4400 0.044 Uiso calc 1 . .
    C C8 0.29887(11) 0.6607(2) 0.29621(8) 0.0297(4) Uani d 1 . .
    C C9 0.23057(11) 0.7061(2) 0.32858(9) 0.0326(4) Uani d 1 . .
    H H9A 0.2323 0.6455 0.3653 0.039 Uiso calc 1 . .
    H H9B 0.1769 0.6900 0.3016 0.039 Uiso calc 1 . .
    C C10 0.23837(13) 0.8663(2) 0.34707(9) 0.0355(4) Uani d 1 . .
    H H10A 0.2974 0.8905 0.3592 0.043 Uiso calc 1 . .
    H H10B 0.2158 0.9266 0.3113 0.043 Uiso calc 1 . .
    C C11 0.19461(12) 0.9052(2) 0.39874(8) 0.0329(4) Uani d 1 . .
    C C12 0.22808(13) 0.8620(2) 0.45796(9) 0.0367(4) Uani d 1 . .
    H H12 0.2757 0.8024 0.4650 0.044 Uiso calc 1 . .
    C C13 0.19215(12) 0.9056(2) 0.50660(8) 0.0307(4) Uani d 1 . .
    C C14 0.12349(11) 0.99627(19) 0.49664(8) 0.0261(4) Uani d 1 . .
    C C15 0.08828(11) 1.0335(2) 0.43795(9) 0.0302(4) Uani d 1 . .
    H H15 0.0400 1.0915 0.4307 0.036 Uiso calc 1 . .
    C C16 0.12319(11) 0.9866(2) 0.38942(8) 0.0322(4) Uani d 1 . .
    H H16 0.0976 1.0108 0.3492 0.039 Uiso calc 1 . .
    C C17 0.31178(11) 0.7458(2) 0.24149(8) 0.0329(4) Uani d 1 . .
    H H17A 0.3595 0.8096 0.2526 0.049 Uiso calc 1 . .
    H H17B 0.2628 0.8043 0.2266 0.049 Uiso calc 1 . .
    H H17C 0.3214 0.6788 0.2095 0.049 Uiso calc 1 . .
    C C18 0.30011(18) 0.8105(4) 0.58127(11) 0.0742(10) Uani d 1 . .
    H H18A 0.2995 0.7133 0.5635 0.111 Uiso calc 1 . .
    H H18B 0.3167 0.8039 0.6255 0.111 Uiso calc 1 . .
    H H18C 0.3393 0.8718 0.5648 0.111 Uiso calc 1 . .
    O O4 0.99721(7) 0.19097(14) 0.27509(6) 0.0296(3) Uani d 1 . .
    O O5 0.74121(9) -0.41262(16) 0.57259(6) 0.0389(3) Uani d 1 . .
    O O6 0.59792(8) -0.55085(16) 0.54521(6) 0.0355(3) Uani d 1 . .
    H H6O 0.6277(14) -0.547(3) 0.5798(7) 0.053 Uiso d 1 . .
    N N4 0.90978(8) 0.23778(16) 0.34148(6) 0.0245(3) Uani d 1 . .
    H H4N 0.8743(10) 0.198(2) 0.3602(8) 0.029 Uiso d 1 . .
    N N5 0.90487(9) 0.02044(16) 0.28954(7) 0.0263(3) Uani d 1 . .
    H H5N 0.9267(12) -0.040(2) 0.2668(8) 0.032 Uiso d 1 . .
    N N6 0.84546(9) -0.02354(17) 0.32229(7) 0.0288(3) Uani d 1 . .
    C C19 0.94100(10) 0.15314(18) 0.30127(7) 0.0230(3) Uani d 1 . .
    C C20 0.93614(10) 0.37987(19) 0.35945(8) 0.0251(4) Uani d 1 . .
    C C21 0.96816(12) 0.4747(2) 0.32082(8) 0.0309(4) Uani d 1 . .
    H H21 0.9735 0.4440 0.2812 0.037 Uiso calc 1 . .
    C C22 0.99218(12) 0.6136(2) 0.34046(9) 0.0350(4) Uani d 1 . .
    H H22 1.0146 0.6768 0.3142 0.042 Uiso calc 1 . .
    C C23 0.98404(12) 0.6617(2) 0.39743(9) 0.0367(4) Uani d 1 . .
    H H23 1.0006 0.7571 0.4104 0.044 Uiso calc 1 . .
    C C24 0.95139(13) 0.5686(2) 0.43530(9) 0.0384(5) Uani d 1 . .
    H H24 0.9451 0.6008 0.4745 0.046 Uiso calc 1 . .
    C C25 0.92765(12) 0.4282(2) 0.41667(8) 0.0331(4) Uani d 1 . .
    H H25 0.9056 0.3653 0.4432 0.040 Uiso calc 1 . .
    C C26 0.79860(11) -0.1278(2) 0.30028(8) 0.0292(4) Uani d 1 . .
    C C27 0.73558(11) -0.1766(2) 0.33697(9) 0.0330(4) Uani d 1 . .
    H H27A 0.6797 -0.1593 0.3134 0.040 Uiso calc 1 . .
    H H27B 0.7417 -0.1189 0.3748 0.040 Uiso calc 1 . .
    C C28 0.74571(13) -0.3380(2) 0.35290(9) 0.0364(4) Uani d 1 . .
    H H28A 0.7238 -0.3958 0.3163 0.044 Uiso calc 1 . .
    H H28B 0.8051 -0.3600 0.3645 0.044 Uiso calc 1 . .
    C C29 0.70304(12) -0.3848(2) 0.40393(9) 0.0327(4) Uani d 1 . .
    C C30 0.74324(12) -0.3697(2) 0.46427(9) 0.0342(4) Uani d 1 . .
    H H30 0.7957 -0.3245 0.4729 0.041 Uiso calc 1 . .
    C C31 0.70709(12) -0.4203(2) 0.51172(8) 0.0307(4) Uani d 1 . .
    C C32 0.63080(11) -0.49006(19) 0.49940(8) 0.0265(4) Uani d 1 . .
    C C33 0.58946(11) -0.5002(2) 0.44001(9) 0.0320(4) Uani d 1 . .
    H H33 0.5367 -0.5443 0.4314 0.038 Uiso calc 1 . .
    C C34 0.62477(12) -0.4461(2) 0.39286(8) 0.0326(4) Uani d 1 . .
    H H34 0.5951 -0.4510 0.3524 0.039 Uiso calc 1 . .
    C C35 0.80405(11) -0.2075(2) 0.24253(8) 0.0329(4) Uani d 1 . .
    H H35A 0.8160 -0.1383 0.2120 0.049 Uiso calc 1 . .
    H H35B 0.7516 -0.2560 0.2274 0.049 Uiso calc 1 . .
    H H35C 0.8481 -0.2799 0.2506 0.049 Uiso calc 1 . .
    C C36 0.82787(14) -0.3844(3) 0.58750(10) 0.0481(6) Uani d 1 . .
    H H36A 0.8572 -0.4519 0.5652 0.072 Uiso calc 1 . .
    H H36B 0.8468 -0.3976 0.6312 0.072 Uiso calc 1 . .
    H H36C 0.8388 -0.2845 0.5762 0.072 Uiso calc 1 . .
loop_
    _atom_site_aniso_label
    _atom_site_aniso_U_11
    _atom_site_aniso_U_22
    _atom_site_aniso_U_33
    _atom_site_aniso_U_12
    _atom_site_aniso_U_13
    _atom_site_aniso_U_23
    O1 0.0302(6) 0.0278(6) 0.0345(7) 0.0047(5) 0.0187(5) 0.0035(5)
    O2 0.0518(8) 0.0411(8) 0.0266(7) 0.0180(6) 0.0167(6) 0.0056(5)
    O3 0.0351(7) 0.0431(8) 0.0304(7) 0.0075(6) 0.0154(5) -0.0057(6)
    N1 0.0276(7) 0.0269(7) 0.0248(7) 0.0014(6) 0.0136(6) -0.0006(6)
    N2 0.0257(7) 0.0268(7) 0.0281(7) 0.0019(6) 0.0153(6) 0.0016(6)
    N3 0.0294(7) 0.0313(8) 0.0282(8) 0.0033(6) 0.0152(6) -0.0005(6)
    C1 0.0241(8) 0.0256(8) 0.0227(8) -0.0003(6) 0.0073(6) -0.0015(6)
    C2 0.0271(8) 0.0268(9) 0.0245(8) -0.0036(7) 0.0064(6) 0.0007(7)
    C3 0.0475(11) 0.0307(10) 0.0352(10) 0.0047(8) 0.0222(9) 0.0055(8)
    C4 0.0455(11) 0.0308(10) 0.0500(12) 0.0066(8) 0.0196(9) 0.0071(9)
    C5 0.0435(11) 0.0326(10) 0.0498(12) -0.0010(8) 0.0088(9) 0.0140(9)
    C6 0.0571(13) 0.0425(12) 0.0363(11) -0.0079(10) 0.0172(9) 0.0121(9)
    C7 0.0463(11) 0.0359(10) 0.0320(10) -0.0043(8) 0.0176(8) 0.0001(8)
    C8 0.0296(9) 0.0336(9) 0.0277(9) 0.0013(7) 0.0097(7) -0.0028(7)
    C9 0.0283(9) 0.0367(10) 0.0353(10) 0.0005(7) 0.0123(7) -0.0034(8)
    C10 0.0449(11) 0.0343(10) 0.0314(10) 0.0030(8) 0.0179(8) 0.0023(8)
    C11 0.0419(10) 0.0292(9) 0.0307(9) 0.0023(8) 0.0149(8) -0.0010(7)
    C12 0.0444(11) 0.0351(10) 0.0340(10) 0.0142(8) 0.0164(8) 0.0035(8)
    C13 0.0395(10) 0.0289(9) 0.0265(9) 0.0058(7) 0.0134(7) 0.0019(7)
    C14 0.0292(9) 0.0239(8) 0.0291(9) -0.0029(6) 0.0163(7) -0.0021(6)
    C15 0.0246(8) 0.0327(9) 0.0354(10) 0.0004(7) 0.0110(7) 0.0012(7)
    C16 0.0333(9) 0.0384(10) 0.0262(9) 0.0011(8) 0.0087(7) 0.0005(7)
    C17 0.0342(9) 0.0383(10) 0.0289(9) 0.0117(8) 0.0133(7) 0.0041(7)
    C18 0.0821(19) 0.111(3) 0.0325(11) 0.0655(19) 0.0182(12) 0.0211(13)
    O4 0.0312(6) 0.0265(6) 0.0362(7) -0.0032(5) 0.0200(5) -0.0031(5)
    O5 0.0459(8) 0.0460(8) 0.0266(7) -0.0145(6) 0.0118(6) -0.0018(6)
    O6 0.0317(7) 0.0471(8) 0.0312(7) -0.0050(6) 0.0152(5) 0.0059(6)
    N4 0.0245(7) 0.0272(7) 0.0244(7) -0.0009(5) 0.0116(5) 0.0008(5)
    N5 0.0271(7) 0.0279(8) 0.0279(7) -0.0029(6) 0.0159(6) -0.0030(6)
    N6 0.0296(8) 0.0313(8) 0.0296(8) -0.0042(6) 0.0166(6) -0.0001(6)
    C19 0.0223(8) 0.0250(8) 0.0230(8) 0.0008(6) 0.0075(6) 0.0015(6)
    C20 0.0223(8) 0.0286(9) 0.0249(8) 0.0030(6) 0.0057(6) -0.0027(7)
    C21 0.0371(10) 0.0287(9) 0.0297(9) -0.0013(7) 0.0140(7) -0.0046(7)
    C22 0.0376(10) 0.0287(10) 0.0421(11) -0.0032(8) 0.0162(8) -0.0037(8)
    C23 0.0379(10) 0.0301(10) 0.0431(11) 0.0004(8) 0.0104(8) -0.0121(8)
    C24 0.0458(11) 0.0394(11) 0.0313(10) 0.0059(9) 0.0103(8) -0.0108(8)
    C25 0.0384(10) 0.0346(10) 0.0286(9) 0.0039(8) 0.0125(8) -0.0005(7)
    C26 0.0275(9) 0.0306(9) 0.0311(9) -0.0004(7) 0.0098(7) 0.0036(7)
    C27 0.0293(9) 0.0332(10) 0.0395(10) -0.0004(7) 0.0144(8) 0.0038(8)
    C28 0.0450(11) 0.0340(10) 0.0345(10) 0.0026(8) 0.0186(8) 0.0026(8)
    C29 0.0403(10) 0.0281(9) 0.0326(10) 0.0010(7) 0.0143(8) 0.0029(7)
    C30 0.0373(10) 0.0318(10) 0.0361(10) -0.0073(8) 0.0131(8) -0.0007(8)
    C31 0.0375(10) 0.0296(9) 0.0270(9) -0.0041(7) 0.0111(7) -0.0026(7)
    C32 0.0288(9) 0.0249(8) 0.0299(9) 0.0034(7) 0.0165(7) 0.0012(7)
    C33 0.0241(8) 0.0377(10) 0.0357(10) 0.0035(7) 0.0095(7) 0.0007(8)
    C34 0.0341(9) 0.0365(10) 0.0280(9) 0.0043(8) 0.0077(7) 0.0021(7)
    C35 0.0330(9) 0.0400(11) 0.0267(9) -0.0114(8) 0.0076(7) -0.0018(7)
    C36 0.0474(12) 0.0608(15) 0.0358(11) -0.0236(11) 0.0064(9) -0.0054(10)
_geom_special_details
;
 All esds (except the esd in the dihedral angle between two l.s. planes)
 are estimated using the full covariance matrix.  The cell esds are taken
 into account individually in the estimation of esds in distances, angles
 and torsion angles; correlations between esds in cell parameters are only
 used when they are defined by crystal symmetry.  An approximate (isotropic)
 treatment of cell esds is used for estimating esds involving l.s. planes.
;
loop_
    _geom_bond_atom_site_label_1
    _geom_bond_atom_site_label_2
    _geom_bond_site_symmetry_2
    _geom_bond_distance
    _geom_bond_publ_flag
    O1 C1 . 1.235(2) ?
    O2 C13 . 1.376(2) ?
    O2 C18 . 1.424(3) ?
    O3 C14 . 1.365(2) ?
    O3 H3O . 0.838(10) ?
    N1 C1 . 1.363(2) ?
    N1 C2 . 1.410(2) ?
    N1 H1N . 0.862(9) ?
    N2 C1 . 1.371(2) ?
    N2 N3 . 1.3895(19) ?
    N2 H2N . 0.876(9) ?
    N3 C8 . 1.281(2) ?
    C2 C7 . 1.388(2) ?
    C2 C3 . 1.394(3) ?
    C3 C4 . 1.390(3) ?
    C3 H3 . 0.9500 ?
    C4 C5 . 1.379(3) ?
    C4 H4 . 0.9500 ?
    C5 C6 . 1.389(3) ?
    C5 H5 . 0.9500 ?
    C6 C7 . 1.388(3) ?
    C6 H6 . 0.9500 ?
    C7 H7 . 0.9500 ?
    C8 C17 . 1.503(2) ?
    C8 C9 . 1.509(2) ?
    C9 C10 . 1.533(3) ?
    C9 H9A . 0.9900 ?
    C9 H9B . 0.9900 ?
    C10 C11 . 1.516(2) ?
    C10 H10A . 0.9900 ?
    C10 H10B . 0.9900 ?
    C11 C16 . 1.383(3) ?
    C11 C12 . 1.399(3) ?
    C12 C13 . 1.392(2) ?
    C12 H12 . 0.9500 ?
    C13 C14 . 1.395(3) ?
    C14 C15 . 1.381(3) ?
    C15 C16 . 1.389(3) ?
    C15 H15 . 0.9500 ?
    C16 H16 . 0.9500 ?
    C17 H17A . 0.9800 ?
    C17 H17B . 0.9800 ?
    C17 H17C . 0.9800 ?
    C18 H18A . 0.9800 ?
    C18 H18B . 0.9800 ?
    C18 H18C . 0.9800 ?
    O4 C19 . 1.237(2) ?
    O5 C31 . 1.379(2) ?
    O5 C36 . 1.436(2) ?
    O6 C32 . 1.366(2) ?
    O6 H6O . 0.840(10) ?
    N4 C19 . 1.362(2) ?
    N4 C20 . 1.416(2) ?
    N4 H4N . 0.865(9) ?
    N5 C19 . 1.366(2) ?
    N5 N6 . 1.3899(19) ?
    N5 H5N . 0.878(9) ?
    N6 C26 . 1.276(2) ?
    C20 C25 . 1.388(2) ?
    C20 C21 . 1.400(3) ?
    C21 C22 . 1.389(3) ?
    C21 H21 . 0.9500 ?
    C22 C23 . 1.380(3) ?
    C22 H22 . 0.9500 ?
    C23 C24 . 1.384(3) ?
    C23 H23 . 0.9500 ?
    C24 C25 . 1.394(3) ?
    C24 H24 . 0.9500 ?
    C25 H25 . 0.9500 ?
    C26 C35 . 1.504(3) ?
    C26 C27 . 1.509(2) ?
    C27 C28 . 1.532(3) ?
    C27 H27A . 0.9900 ?
    C27 H27B . 0.9900 ?
    C28 C29 . 1.512(2) ?
    C28 H28A . 0.9900 ?
    C28 H28B . 0.9900 ?
    C29 C34 . 1.393(3) ?
    C29 C30 . 1.400(3) ?
    C30 C31 . 1.392(3) ?
    C30 H30 . 0.9500 ?
    C31 C32 . 1.399(3) ?
    C32 C33 . 1.384(3) ?
    C33 C34 . 1.389(3) ?
    C33 H33 . 0.9500 ?
    C34 H34 . 0.9500 ?
    C35 H35A . 0.9800 ?
    C35 H35B . 0.9800 ?
    C35 H35C . 0.9800 ?
    C36 H36A . 0.9800 ?
    C36 H36B . 0.9800 ?
    C36 H36C . 0.9800 ?
loop_
    _geom_angle_atom_site_label_1
    _geom_angle_atom_site_label_2
    _geom_angle_atom_site_label_3
    _geom_angle_site_symmetry_1
    _geom_angle_site_symmetry_3
    _geom_angle
    _geom_angle_publ_flag
    C13 O2 C18 . . 116.47(15) ?
    C14 O3 H3O . . 115(2) ?
    C1 N1 C2 . . 126.87(14) ?
    C1 N1 H1N . . 113.9(15) ?
    C2 N1 H1N . . 118.8(15) ?
    C1 N2 N3 . . 119.30(14) ?
    C1 N2 H2N . . 117.9(14) ?
    N3 N2 H2N . . 121.7(14) ?
    C8 N3 N2 . . 117.32(15) ?
    O1 C1 N1 . . 124.55(16) ?
    O1 C1 N2 . . 120.18(15) ?
    N1 C1 N2 . . 115.26(14) ?
    C7 C2 C3 . . 119.56(17) ?
    C7 C2 N1 . . 117.72(16) ?
    C3 C2 N1 . . 122.67(15) ?
    C4 C3 C2 . . 119.74(17) ?
    C4 C3 H3 . . 120.1 ?
    C2 C3 H3 . . 120.1 ?
    C5 C4 C3 . . 121.05(19) ?
    C5 C4 H4 . . 119.5 ?
    C3 C4 H4 . . 119.5 ?
    C4 C5 C6 . . 118.92(19) ?
    C4 C5 H5 . . 120.5 ?
    C6 C5 H5 . . 120.5 ?
    C7 C6 C5 . . 120.86(19) ?
    C7 C6 H6 . . 119.6 ?
    C5 C6 H6 . . 119.6 ?
    C6 C7 C2 . . 119.87(19) ?
    C6 C7 H7 . . 120.1 ?
    C2 C7 H7 . . 120.1 ?
    N3 C8 C17 . . 125.06(16) ?
    N3 C8 C9 . . 116.39(16) ?
    C17 C8 C9 . . 118.50(16) ?
    C8 C9 C10 . . 111.32(16) ?
    C8 C9 H9A . . 109.4 ?
    C10 C9 H9A . . 109.4 ?
    C8 C9 H9B . . 109.4 ?
    C10 C9 H9B . . 109.4 ?
    H9A C9 H9B . . 108.0 ?
    C11 C10 C9 . . 113.94(16) ?
    C11 C10 H10A . . 108.8 ?
    C9 C10 H10A . . 108.8 ?
    C11 C10 H10B . . 108.8 ?
    C9 C10 H10B . . 108.8 ?
    H10A C10 H10B . . 107.7 ?
    C16 C11 C12 . . 118.52(17) ?
    C16 C11 C10 . . 121.80(17) ?
    C12 C11 C10 . . 119.66(17) ?
    C13 C12 C11 . . 120.53(18) ?
    C13 C12 H12 . . 119.7 ?
    C11 C12 H12 . . 119.7 ?
    O2 C13 C12 . . 125.91(17) ?
    O2 C13 C14 . . 114.09(15) ?
    C12 C13 C14 . . 119.94(17) ?
    O3 C14 C15 . . 119.68(16) ?
    O3 C14 C13 . . 120.88(16) ?
    C15 C14 C13 . . 119.44(16) ?
    C14 C15 C16 . . 120.25(17) ?
    C14 C15 H15 . . 119.9 ?
    C16 C15 H15 . . 119.9 ?
    C11 C16 C15 . . 121.08(17) ?
    C11 C16 H16 . . 119.5 ?
    C15 C16 H16 . . 119.5 ?
    C8 C17 H17A . . 109.5 ?
    C8 C17 H17B . . 109.5 ?
    H17A C17 H17B . . 109.5 ?
    C8 C17 H17C . . 109.5 ?
    H17A C17 H17C . . 109.5 ?
    H17B C17 H17C . . 109.5 ?
    O2 C18 H18A . . 109.5 ?
    O2 C18 H18B . . 109.5 ?
    H18A C18 H18B . . 109.5 ?
    O2 C18 H18C . . 109.5 ?
    H18A C18 H18C . . 109.5 ?
    H18B C18 H18C . . 109.5 ?
    C31 O5 C36 . . 116.80(15) ?
    C32 O6 H6O . . 115(2) ?
    C19 N4 C20 . . 125.70(14) ?
    C19 N4 H4N . . 116.7(15) ?
    C20 N4 H4N . . 117.3(14) ?
    C19 N5 N6 . . 119.11(14) ?
    C19 N5 H5N . . 118.1(14) ?
    N6 N5 H5N . . 121.7(15) ?
    C26 N6 N5 . . 117.01(15) ?
    O4 C19 N4 . . 124.09(15) ?
    O4 C19 N5 . . 120.13(15) ?
    N4 C19 N5 . . 115.77(14) ?
    C25 C20 C21 . . 118.93(17) ?
    C25 C20 N4 . . 118.80(16) ?
    C21 C20 N4 . . 122.24(15) ?
    C22 C21 C20 . . 119.91(17) ?
    C22 C21 H21 . . 120.0 ?
    C20 C21 H21 . . 120.0 ?
    C23 C22 C21 . . 121.23(18) ?
    C23 C22 H22 . . 119.4 ?
    C21 C22 H22 . . 119.4 ?
    C22 C23 C24 . . 118.82(18) ?
    C22 C23 H23 . . 120.6 ?
    C24 C23 H23 . . 120.6 ?
    C23 C24 C25 . . 120.83(18) ?
    C23 C24 H24 . . 119.6 ?
    C25 C24 H24 . . 119.6 ?
    C20 C25 C24 . . 120.26(18) ?
    C20 C25 H25 . . 119.9 ?
    C24 C25 H25 . . 119.9 ?
    N6 C26 C35 . . 124.91(16) ?
    N6 C26 C27 . . 116.46(16) ?
    C35 C26 C27 . . 118.58(16) ?
    C26 C27 C28 . . 111.04(15) ?
    C26 C27 H27A . . 109.4 ?
    C28 C27 H27A . . 109.4 ?
    C26 C27 H27B . . 109.4 ?
    C28 C27 H27B . . 109.4 ?
    H27A C27 H27B . . 108.0 ?
    C29 C28 C27 . . 114.03(16) ?
    C29 C28 H28A . . 108.7 ?
    C27 C28 H28A . . 108.7 ?
    C29 C28 H28B . . 108.7 ?
    C27 C28 H28B . . 108.7 ?
    H28A C28 H28B . . 107.6 ?
    C34 C29 C30 . . 118.35(17) ?
    C34 C29 C28 . . 121.90(18) ?
    C30 C29 C28 . . 119.74(17) ?
    C31 C30 C29 . . 120.59(17) ?
    C31 C30 H30 . . 119.7 ?
    C29 C30 H30 . . 119.7 ?
    O5 C31 C30 . . 125.60(17) ?
    O5 C31 C32 . . 114.27(16) ?
    C30 C31 C32 . . 120.10(17) ?
    O6 C32 C33 . . 119.97(16) ?
    O6 C32 C31 . . 120.60(16) ?
    C33 C32 C31 . . 119.41(16) ?
    C32 C33 C34 . . 120.25(17) ?
    C32 C33 H33 . . 119.9 ?
    C34 C33 H33 . . 119.9 ?
    C33 C34 C29 . . 121.09(17) ?
    C33 C34 H34 . . 119.5 ?
    C29 C34 H34 . . 119.5 ?
    C26 C35 H35A . . 109.5 ?
    C26 C35 H35B . . 109.5 ?
    H35A C35 H35B . . 109.5 ?
    C26 C35 H35C . . 109.5 ?
    H35A C35 H35C . . 109.5 ?
    H35B C35 H35C . . 109.5 ?
    O5 C36 H36A . . 109.5 ?
    O5 C36 H36B . . 109.5 ?
    H36A C36 H36B . . 109.5 ?
    O5 C36 H36C . . 109.5 ?
    H36A C36 H36C . . 109.5 ?
    H36B C36 H36C . . 109.5 ?
loop_
    _geom_torsion_atom_site_label_1
    _geom_torsion_atom_site_label_2
    _geom_torsion_atom_site_label_3
    _geom_torsion_atom_site_label_4
    _geom_torsion_site_symmetry_1
    _geom_torsion_site_symmetry_2
    _geom_torsion_site_symmetry_3
    _geom_torsion_site_symmetry_4
    _geom_torsion
    _geom_torsion_publ_flag
    C1 N2 N3 C8 . . . . -164.49(16) ?
    C2 N1 C1 O1 . . . . 2.0(3) ?
    C2 N1 C1 N2 . . . . -179.42(15) ?
    N3 N2 C1 O1 . . . . -175.81(15) ?
    N3 N2 C1 N1 . . . . 5.6(2) ?
    C1 N1 C2 C7 . . . . 154.49(18) ?
    C1 N1 C2 C3 . . . . -28.1(3) ?
    C7 C2 C3 C4 . . . . -0.7(3) ?
    N1 C2 C3 C4 . . . . -178.00(18) ?
    C2 C3 C4 C5 . . . . 0.8(3) ?
    C3 C4 C5 C6 . . . . -0.4(3) ?
    C4 C5 C6 C7 . . . . 0.0(3) ?
    C5 C6 C7 C2 . . . . 0.2(3) ?
    C3 C2 C7 C6 . . . . 0.2(3) ?
    N1 C2 C7 C6 . . . . 177.68(18) ?
    N2 N3 C8 C17 . . . . -1.6(3) ?
    N2 N3 C8 C9 . . . . -179.23(15) ?
    N3 C8 C9 C10 . . . . 123.12(19) ?
    C17 C8 C9 C10 . . . . -54.7(2) ?
    C8 C9 C10 C11 . . . . -157.88(16) ?
    C9 C10 C11 C16 . . . . -108.0(2) ?
    C9 C10 C11 C12 . . . . 73.9(2) ?
    C16 C11 C12 C13 . . . . -2.8(3) ?
    C10 C11 C12 C13 . . . . 175.28(18) ?
    C18 O2 C13 C12 . . . . 11.7(3) ?
    C18 O2 C13 C14 . . . . -165.4(2) ?
    C11 C12 C13 O2 . . . . -178.72(19) ?
    C11 C12 C13 C14 . . . . -1.7(3) ?
    O2 C13 C14 O3 . . . . 2.7(3) ?
    C12 C13 C14 O3 . . . . -174.61(17) ?
    O2 C13 C14 C15 . . . . -178.04(16) ?
    C12 C13 C14 C15 . . . . 4.6(3) ?
    O3 C14 C15 C16 . . . . 176.25(16) ?
    C13 C14 C15 C16 . . . . -3.0(3) ?
    C12 C11 C16 C15 . . . . 4.5(3) ?
    C10 C11 C16 C15 . . . . -173.55(18) ?
    C14 C15 C16 C11 . . . . -1.6(3) ?
    C19 N5 N6 C26 . . . . 162.35(16) ?
    C20 N4 C19 O4 . . . . 0.0(3) ?
    C20 N4 C19 N5 . . . . -178.54(15) ?
    N6 N5 C19 O4 . . . . 175.95(15) ?
    N6 N5 C19 N4 . . . . -5.5(2) ?
    C19 N4 C20 C25 . . . . -151.84(17) ?
    C19 N4 C20 C21 . . . . 30.1(3) ?
    C25 C20 C21 C22 . . . . 1.1(3) ?
    N4 C20 C21 C22 . . . . 179.19(17) ?
    C20 C21 C22 C23 . . . . -1.0(3) ?
    C21 C22 C23 C24 . . . . 0.1(3) ?
    C22 C23 C24 C25 . . . . 0.5(3) ?
    C21 C20 C25 C24 . . . . -0.5(3) ?
    N4 C20 C25 C24 . . . . -178.64(16) ?
    C23 C24 C25 C20 . . . . -0.3(3) ?
    N5 N6 C26 C35 . . . . 1.1(3) ?
    N5 N6 C26 C27 . . . . 178.73(15) ?
    N6 C26 C27 C28 . . . . -122.47(19) ?
    C35 C26 C27 C28 . . . . 55.3(2) ?
    C26 C27 C28 C29 . . . . 162.93(17) ?
    C27 C28 C29 C34 . . . . 95.8(2) ?
    C27 C28 C29 C30 . . . . -85.6(2) ?
    C34 C29 C30 C31 . . . . 2.6(3) ?
    C28 C29 C30 C31 . . . . -176.05(18) ?
    C36 O5 C31 C30 . . . . -16.5(3) ?
    C36 O5 C31 C32 . . . . 161.41(18) ?
    C29 C30 C31 O5 . . . . 179.33(18) ?
    C29 C30 C31 C32 . . . . 1.5(3) ?
    O5 C31 C32 O6 . . . . -3.6(3) ?
    C30 C31 C32 O6 . . . . 174.50(17) ?
    O5 C31 C32 C33 . . . . 177.97(16) ?
    C30 C31 C32 C33 . . . . -4.0(3) ?
    O6 C32 C33 C34 . . . . -176.20(17) ?
    C31 C32 C33 C34 . . . . 2.3(3) ?
    C32 C33 C34 C29 . . . . 1.9(3) ?
    C30 C29 C34 C33 . . . . -4.4(3) ?
    C28 C29 C34 C33 . . . . 174.28(18) ?
loop_
    _geom_hbond_atom_site_label_D
    _geom_hbond_atom_site_label_H
    _geom_hbond_atom_site_label_A
    _geom_hbond_site_symmetry_A
    _geom_hbond_distance_DH
    _geom_hbond_distance_HA
    _geom_hbond_distance_DA
    _geom_hbond_angle_DHA
    N1 H1N N3 . 0.864(18) 2.178(19) 2.635(2) 112.7(15)
    N4 H4N N6 . 0.863(17) 2.230(18) 2.637(2) 108.8(14)
    O3 H3O O2 . 0.837(18) 2.29(3) 2.660(2) 107.0(18)
    O6 H6O O5 . 0.840(17) 2.28(2) 2.663(2) 108.1(17)
    O3 H3O N6 3_666 0.837(18) 2.190(16) 2.994(2) 161(2)
    O6 H6O N3 3_656 0.840(17) 2.223(16) 3.013(2) 157(2)
    N2 H2N O4 2_655 0.877(19) 2.005(19) 2.873(2) 170.4(18)
    N4 H4N O2 3_666 0.863(17) 2.544(17) 3.390(2) 166.6(15)
    N5 H5N O1 2_645 0.876(19) 2.035(19) 2.900(2) 169.3(18)
    C33 H33 O6 3_646 0.95 2.54 3.212(2) 128
    C15 H15 O3 3_575 0.95 2.63 3.166(2) 113
    C33 H33 O6 3_666 0.95 2.54 3.212(2) 128
    C10 H10A Cg1 1_565 0.99 2.80 3.774(2) 168
    C18 H18A Cg2 3_656 0.98 2.66 3.603(4) 161
    C28 H28B Cg3 1_545 0.99 2.75 3.720(2) 166
_shelx_hkl_file
;
   0   0   2 892.216 54.7863  39
   0   0  -2 723.382 49.3209  39
   0   0   3 24.2657 26.1584  39
   0   0  -3-0.62638 24.0858  39
   0   0  -3-4.15535 43.2656   4
   0   0  -4 64134.9 866.336  39
   0   0   4 62378.0 859.940  39
   0   0  -4 61746.2 1005.17   4
   0   0  -5 72.9385 62.0241   4
   0   0  -5-13.9096 39.1116  39
   0   0  -6 103.506 67.0304   4
   0   0  -6 227.443 50.7014  39
   0   0  -7 23.4738 47.1488  39
   0   0   7 66.9119 58.6740   4
   0   0  -7 51.8623 31.1769   8
   0   0   8 271176. 3445.80   1
   0   0  -8 283064. 3271.78  39
   0   0   9-6.41618 26.4152  15
   0   0   9-12.8485 65.8098   1
   0   0  10 1864.73 81.9150  15
   0   0  10 1600.57 188.370   1
   0   0  11 53.4445 31.5567  15
   0   0  12 40972.6 573.853  15
   0   0  13 0.09228 33.4305  15
   0   0 -13 40.4585 43.5981  10
   0   0  14 42479.2 623.459  15
   0   0 -14 43048.0 829.140  10
   0   0 -15-21.4629 50.1338  10
   0   0  15-3.28961 34.7252  15
   0   0 -16 2583.60 195.339  10
   0   0 -16 2435.82 180.623   6
   0   0 -17 26.6225 56.8650   6
   0   0 -17 62.0252 54.5833  10
   0   0 -18 4322.27 276.738  11
   0   0  19 10.0830 43.3197  23
   0   0 -19-56.2350 67.9040  11
   0   0  20 14467.3 399.641  23
   0   0  21 3.49500 50.6289  23
   0   0  22-11.0722 53.5950  23
   0   0  23-42.9857 48.5589  23
   0   0  24 1301.44 112.146  23
   0   0  25-31.9443 40.7087  23
   0   0  26 292.055 51.1023  23
   0   0  27 25.4833 28.0900  23
   0   1   0 313.795 50.3059   1
   0  -1   0 390.688 53.4185   2
   0  -1  -1 828.086 78.5667   1
   0   1   1 851.854 45.4620   4
   0  -1  -1 778.171 45.6475   3
   0  -1  -1 886.575 78.8906   2
   0   1  -1 867.896 60.0486   4
   0  -1   1 895.687 60.3956   4
   0  -1   1 887.620 88.4066  39
   0   1   1 850.558 74.2730   1
   0   1   1 906.342 78.2883   2
   0  -1  -2 915.835 68.1655   3
   0  -1   2 978.927 80.2105   4
   0   1   2 1072.53 82.1852   1
   0  -1  -2 985.848 79.3964   1
   0  -1   2 1007.87 93.7556  39
   0   1   2 1005.29 71.8389   4
   0   1  -2 1158.73 87.0192   4
   0  -1  -2 956.087 80.3979   2
   0  -1  -3 61.4532 37.4976   1
   0   1  -3 41.1116 45.7844  39
   0  -1   3 97.7716 50.0583  39
   0  -1   3 128.058 48.5638   4
   0   1   3 127.314 50.1658   4
   0   1   3 115.409 43.1771   1
   0   1  -3 86.8529 48.2227   4
   0   1   4 2129.00 145.242   4
   0   1  -4 1930.59 154.774   4
   0  -1   4 1905.18 152.292   4
   0   1  -4 2221.92 157.286  39
   0   1   4 1935.16 131.553   1
   0  -1  -4 2014.81 133.416   1
   0   1   5 760.168 98.8001   1
   0  -1   5 956.565 111.623  39
   0   1  -5 774.747 119.771   4
   0  -1   5 826.943 120.445   4
   0   1  -5 849.677 109.196  39
   0   1   6 23616.5 639.784   4
   0  -1   6 24897.5 399.021   6
   0   1   6 23188.2 562.482   1
   0   1  -6 24459.9 683.019   4
   0   1  -6 24975.8 609.621  39
   0  -1   6 24491.3 667.417   4
   0  -1  -6 25192.7 526.288  39
   0  -1   6 22874.9 582.594  39
   0  -1  -7 7197.92 279.805  39
   0   1   7 7052.82 316.001   1
   0   1  -7 7262.23 389.472   4
   0  -1   7 7258.26 382.963   4
   0  -1   7 7395.83 328.008  39
   0   1  -7 7135.46 331.283  39
   0   1   7 6923.14 366.311   4
   0   1  -8 81535.6 1387.54  39
   0  -1   8 82575.9 1370.72  39
   0  -1  -8 83874.6 1242.01  39
   0  -1  -8 80827.4 999.609   8
   0   1   8 80227.2 1356.26   1
   0   1  -8 83404.5 1041.83  10
   0  -1   9 811.739 57.6713  15
   0   1   9 660.338 112.689   1
   0   1  -9 730.705 75.5425  10
   0  -1   9 608.626 108.980  39
   0  -1  -9 671.458 66.2372   8
   0  -1  10 257.297 42.1538  15
   0  -1 -10 298.248 51.5871   8
   0   1 -10 218.483 52.0438  10
   0  -1  11 2328.11 103.579  15
   0   1 -11 2352.70 145.301  10
   0  -1 -11 2355.92 136.469   6
   0  -1  12 86256.4 1045.60  15
   0  -1 -12 87585.1 1186.08   6
   0   1 -12 86109.0 1228.49  10
   0   1 -13-20.6144 38.1758  10
   0  -1 -13 11.9436 45.8520   6
   0  -1  13-23.3612 35.9509  15
   0   1 -14 8120.51 316.571  10
   0  -1  14 8555.89 231.803  15
   0  -1  15-34.9683 43.2277  15
   0   1 -15-21.2311 49.6326   7
   0   1 -15 0.80211 51.7930  11
   0  -1 -16 17267.5 535.213  10
   0   1 -16 16715.1 522.937  11
   0  -1  16 16387.6 361.473  15
   0   1 -16 17081.1 510.446   7
   0  -1 -17 957.613 139.392  10
   0  -1  17 784.256 82.4910  15
   0   1 -17 1047.52 143.586  11
   0   1 -17 1113.50 140.508   7
   0   1 -18 20707.6 621.215  11
   0  -1 -18 21149.7 629.891  10
   0   1 -18 20154.5 588.220   6
   0  -1  18 21201.3 433.600  15
   0   1 -19 1358.01 165.196  11
   0   1  19 1518.37 127.041  20
   0  -1 -19 1500.61 173.544  11
   0  -1  19 1648.75 134.101  23
   0   1 -19 1443.01 155.579   6
   0  -1  19 1564.27 117.108  22
   0  -1 -19 1318.77 160.756  10
   0   1  19 1569.40 127.333  23
   0  -1  20 160.812 55.5393  22
   0   1  20 73.8953 50.4983  23
   0  -1  20-8.36318 59.6003  23
   0   1  20 22.4191 42.1942  20
   0  -1  21 5.05298 45.0589  22
   0   1  21-52.5076 49.0555  20
   0  -1  21-32.4097 54.2748  23
   0   1  21-11.5651 48.7441  23
   0   1  22 249.372 64.3417  20
   0  -1  22 245.570 54.3458  22
   0  -1  22 214.876 60.2869  23
   0   1  22 179.533 56.9721  23
   0   1  23 58.2157 41.2984  20
   0   1  23-51.1631 50.0991  23
   0  -1  23-47.7306 54.0766  23
   0  -1  24 525.535 74.9984  23
   0   1  24 504.930 73.7297  23
   0   1  24 625.332 76.7026  20
   0  -1  25 295.728 61.5920  23
   0   1  25 106.784 48.6887  23
   0   1  26 1048.73 79.3326  23
   0   1 -26 1244.52 76.9170  18
   0  -1  26 1004.45 79.6847  23
   0   2   0 280086. 3273.58   2
   0  -2   0 282286. 3299.96  39
   0  -2   0 274478. 3259.34   1
   0  -2  -1 3.54981 49.1800   1
   0  -2  -1 37.2508 55.0797   2
   0   2   1 12.5029 49.4169   1
   0  -2  -1-20.8846 55.4243  39
   0  -2   1 50.2357 71.0924  39
   0   2   1 29.6234 60.5214   2
   0   2  -1 0.48936 25.8298   4
   0   2  -2 355621. 3808.16   4
   0  -2  -2 359852. 4008.01   2
   0  -2   2 362708. 3796.04   4
   0   2   2 351038. 3670.64   4
   0  -2   2 361165. 4130.93  39
   0  -2  -2 361572. 4007.28   1
   0  -2  -2 362876. 4057.22  39
   0   2   2 353870. 3999.09   1
   0   2  -3 2783.73 216.581  39
   0  -2  -3 2789.44 188.849   2
   0   2   3 2629.79 178.845   1
   0  -2  -3 2824.49 186.842   1
   0   2   3 2804.51 140.455   4
   0  -2  -3 2777.31 142.437   3
   0  -2   3 2704.01 165.536   4
   0   2  -3 2788.61 168.817   4
   0  -2   3 2705.58 211.024  39
   0  -2  -4 4582.17 238.642   2
   0  -2   4 4660.49 240.718   4
   0   2   4 4743.83 210.600   4
   0  -2  -4 4750.96 215.591   3
   0   2   4 4349.19 229.727   1
   0  -2   4 5503.51 296.196  39
   0  -2  -4 5032.41 249.498   1
   0   2  -4 4524.51 274.923  39
   0   2  -4 4808.24 155.069   7
   0   2  -4 4570.10 240.363   4
   0  -2  -5 1602.73 149.882   3
   0   2  -5 1569.48 93.7091   5
   0  -2  -5 1686.75 159.692   2
   0   2   5 1707.10 147.601   4
   0  -2   5 1529.30 169.562  39
   0  -2   5 1706.53 95.3219   6
   0  -2   5 1536.46 161.235   4
   0   2  -5 1828.28 104.760   7
   0   2   5 1573.77 149.155   1
   0  -2  -5 1739.34 159.494   1
   0   2  -5 1583.13 175.380  39
   0   2  -5 1617.34 165.050   4
   0  -2   6 2046.04 196.674  39
   0   2  -6 2085.04 199.178   4
   0   2  -6 2535.21 110.266  11
   0  -2   6 2050.97 109.699   6
   0   2   6 2417.10 179.492   1
   0  -2   6 2229.04 200.212   4
   0  -2  -6 2024.03 169.745   1
   0   2  -6 2265.67 111.081   5
   0  -2  -6 2043.52 180.006   3
   0   2  -6 2305.81 213.797  39
   0  -2   7 1405.95 71.4301  15
   0   2   7 1084.39 134.451   1
   0  -2   7 1170.79 164.409   4
   0  -2  -7 1094.37 134.025   1
   0   2  -7 1160.17 85.3272  11
   0   2  -7 1343.12 174.013  39
   0  -2  -7 1241.83 157.073   3
   0   2  -7 1241.58 90.3374   5
   0  -2   7 1121.64 158.313  39
   0   2   7 1290.24 159.017   4
   0   2  -8 83183.0 1085.19  11
   0  -2  -8 82206.8 1532.12   3
   0  -2   8 80584.4 1517.17  39
   0  -2   8 84565.2 970.362  15
   0   2  -8 82489.1 1066.97   5
   0   2   8 80805.9 1509.18   4
   0  -2   9 1996.43 95.3029  15
   0   2  -9 1910.56 116.978   5
   0   2  -9 2190.37 133.739  11
   0  -2  10 40906.7 571.389  15
   0   2 -10 41412.4 706.004  11
   0   2 -11 188.679 52.4107  11
   0   2 -11 169.821 61.4080   7
   0  -2  11 213.835 43.0775  15
   0   2 -12 3612.82 206.540   7
   0  -2  12 3737.73 142.701  15
   0   2 -12 3527.98 195.508  11
   0   2 -13 515.292 92.9217  11
   0   2 -13 448.659 95.5858   7
   0  -2  13 453.615 60.8526  15
   0   2 -14 685.011 102.120  11
   0   2 -14 454.820 89.5253   7
   0  -2  14 598.510 67.7366  15
   0   2 -15 1588.08 159.958   7
   0   2 -15 1685.22 161.271  11
   0  -2  15 1599.03 108.953  15
   0   2 -16 22915.1 632.906   7
   0   2 -16 23100.6 625.993  11
   0  -2  16 23349.2 456.404  15
   0   2 -17 38.8319 67.2071   7
   0   2 -17 32.1362 55.8837  11
   0  -2  17-15.6609 45.1663  15
   0  -2  18 12122.8 342.371  23
   0  -2 -18 11536.0 466.920  10
   0  -2  18 11853.2 331.345  22
   0   2 -18 11539.5 451.364  11
   0   2 -18 11014.4 443.379   7
   0   2  18 12637.6 362.259  20
   0   2  18 11168.7 336.062  23
   0  -2  18 11496.8 311.882  15
   0   2 -19 2627.79 219.059   7
   0  -2  19 2932.70 174.233  23
   0  -2  19 2742.69 148.374  15
   0   2 -19 2983.31 239.983  11
   0  -2 -19 2680.56 229.959  10
   0  -2  19 2780.32 162.365  22
   0   2  19 3090.57 183.117  20
   0   2 -19 2889.48 225.496   6
   0   2  19 2905.16 173.397  23
   0  -2  20 471.209 78.9657  23
   0   2  20 144.500 51.3262  23
   0   2  20 333.250 76.8776  20
   0  -2  20 287.757 61.4617  22
   0   2  21-37.6740 55.0308  20
   0  -2  21-10.8733 52.8926  23
   0   2  21-12.5386 55.1263  23
   0  -2  21-0.32427 51.3151  22
   0   2  22 2458.79 158.258  20
   0   2  22 2451.04 155.526  23
   0  -2  22 2747.35 161.450  23
   0  -2  22 2535.42 148.959  22
   0  -2  23 28.0753 44.7504  23
   0   2  23 48.9228 45.7325  20
   0  -2  23 52.4987 38.4491  22
   0   2  23-22.2733 44.6299  23
   0  -2  24 52.7959 36.6032  22
   0   2  24-6.61171 43.9176  23
   0  -2  24 48.8785 49.7720  23
   0   2 -24 90.0867 44.2855  18
   0   2  24-34.2540 38.2958  20
   0   2  25 17.7735 34.9656  20
   0   2  25-57.6137 35.8227  23
   0  -2  25 8.30358 41.6581  23
   0   2 -25 15.3096 33.5157  18
   0   2  26 943.541 70.4579  20
   0  -2  26 847.826 69.7574  23
   0   3   0 221.102 77.9857   2
   0  -3   0 42.7178 54.9289   1
   0   3   0 44.8948 37.2023   5
   0  -3   0 81.3756 64.7268  39
   0   3  -1 146.728 76.6224   2
   0  -3  -1 138.529 61.6728  39
   0   3  -1 240.129 47.3748   7
   0  -3  -1 200.658 66.9985   1
   0  -3   1 196.675 84.3844   1
   0   3   1 173.474 39.1270   5
   0   3   1 206.862 80.5677   2
   0   3  -1 105.038 21.9476   3
   0  -3   1 127.496 74.8589  39
   0   3  -1 203.424 49.1074   5
   0   3  -2 56168.5 776.761   5
   0  -3  -2 56347.3 1157.05  39
   0   3  -2 57044.6 1201.38   2
   0   3  -2 55382.5 1201.80  39
   0   3  -2 56346.8 769.928   7
   0   3   2 56717.6 1134.53   2
   0  -3  -2 54004.0 1100.87   2
   0  -3   2 57061.3 1192.61   1
   0  -3  -2 57414.1 1125.58   1
   0  -3   2 55233.8 1190.25  39
   0   3   2 55678.1 1109.22   1
   0  -3   3 9753.14 228.249   6
   0   3   3 8741.71 398.607   1
   0   3   3 8469.54 197.707   4
   0  -3  -3 9289.71 411.046   2
   0   3  -3 9447.30 256.381   7
   0  -3  -3 9579.66 418.196   1
   0  -3  -3 9687.11 439.119  39
   0  -3   3 9410.94 463.792  39
   0   3   4 6631.97 222.339   4
   0  -3  -4 6309.86 347.676  39
   0  -3  -4 6302.49 330.328   1
   0  -3  -4 6581.73 337.024   2
   0  -3   4 6554.28 192.090   6
   0  -3   4 6306.04 282.379   4
   0   3   4 6038.96 326.647   1
   0   3  -4 6359.58 211.124   7
   0   3   5 1532.58 170.699   1
   0  -3   5 1386.09 152.746   4
   0  -3   5 1476.36 100.617   6
   0   3  -5 1469.78 111.304   7
   0   3  -5 1380.06 105.981   5
   0  -3  -5 1460.21 168.401   1
   0  -3   5 1487.91 76.7721  15
   0  -3  -5 1456.62 164.066   2
   0  -3  -5 1501.96 176.996  39
   0  -3   6 333.617 44.6115  15
   0  -3   6 269.477 90.0567   4
   0   3  -6 262.460 63.6429   7
   0   3  -6 196.832 54.8226   5
   0   3  -6 154.967 37.7957  11
   0   3   6 208.830 64.6515   1
   0  -3   6 243.400 53.9487   6
   0  -3  -6 119.099 44.4033  39
   0   3  -7 7439.98 251.454   5
   0  -3   7 7632.23 190.811  15
   0   3  -7 7624.68 265.829   7
   0   3  -7 7207.67 218.900  11
   0  -3   7 7700.66 249.977   6
   0  -3   8 22948.8 379.045  15
   0   3  -8 22505.7 472.625   5
   0  -3   8 22209.2 470.769   6
   0   3  -8 22272.3 499.275   7
   0   3  -8 21985.4 437.843  11
   0   3  -9 2209.68 161.931   7
   0   3  -9 1964.41 136.935   5
   0   3  -9 2169.34 133.092  11
   0  -3   9 2303.29 110.467  15
   0   3 -10 16933.5 460.093   7
   0   3 -10 17234.8 423.447   5
   0   3 -10 16736.9 408.441  11
   0  -3  10 17082.7 331.417  15
   0  -3  11 412.605 58.8864  15
   0   3 -11 535.771 86.8464  11
   0   3 -11 414.282 93.6690   7
   0  -3  12 166.721 48.0861  15
   0   3 -12 37.0712 46.1292  11
   0   3 -12 112.974 64.4069   7
   0   3 -13 839.152 125.802   7
   0   3 -13 790.958 104.416  11
   0  -3  13 845.910 82.8674  15
   0  -3  14 541.979 68.7690  15
   0   3 -14 539.014 103.175   7
   0  -3  15 4225.98 182.101  15
   0   3 -15 4030.12 265.407   7
   0  -3  16 44905.6 716.661  15
   0   3 -16 44888.0 970.254   7
   0  -3  17 160.609 53.4986  15
   0   3 -17 98.8016 68.8220   7
   0  -3  18 18820.3 421.476  15
   0   3 -18 19602.7 617.765   7
   0   3  18 18676.1 405.890  36
   0   3  18 18024.0 442.589  34
   0   3  18 19527.5 475.867  20
   0  -3  18 19385.6 445.219  23
   0   3  19 1248.45 118.532  23
   0   3  19 1389.32 106.568  36
   0   3  19 1274.69 125.089  20
   0   3  19 1304.49 115.296  34
   0  -3  19 1405.86 116.877  23
   0  -3  19 1207.74 104.964  15
   0  -3  19 1275.97 113.987  22
   0   3  20 1027.92 109.025  20
   0   3  20 994.303 102.565  23
   0  -3  20 1017.11 104.085  22
   0  -3  20 1065.66 108.240  23
   0  -3  21 123.821 51.9436  23
   0   3  21 141.038 48.2913  23
   0  -3  21 168.354 56.7480  22
   0   3 -21 129.205 55.4426  18
   0   3  21 196.974 64.7009  20
   0  -3  22 3563.68 174.978  23
   0  -3  22 3222.44 164.740  22
   0   3  22 3547.99 168.500  23
   0   3 -22 3318.72 158.514  18
   0   3  22 3466.21 186.333  20
   0   3  23 111.461 41.6195  23
   0   3  23 177.495 57.8565  20
   0  -3  23 79.9842 42.6576  23
   0  -3  23 133.401 51.8712  22
   0   3 -23-11.4301 42.4341  18
   0  -3  24 2208.87 120.590  22
   0   3  24 2128.21 129.514  20
   0  -3  24 2376.28 125.224  23
   0   3  25 203.743 50.3422  20
   0  -3  25 217.411 43.1280  22
   0  -3  25 283.923 48.6004  23
   0   4   0 58685.1 842.818   5
   0  -4   0 56514.7 705.126  13
   0   4  -1 3458.10 167.677   5
   0   4   1 3369.96 157.240   5
   0  -4   1 3536.00 115.603  13
   0   4  -1 3479.22 166.768   7
   0   4   2 11174.7 283.569   5
   0  -4   2 10922.5 227.050  15
   0  -4   2 10883.9 216.443  13
   0   4  -2 10724.2 299.993   7
   0   4  -2 10528.1 302.601   5
   0  -4   2 11449.3 260.511   6
   0   4   3 14645.9 327.460   5
   0  -4   3 14840.1 281.781  15
   0  -4   3 14514.1 264.641  13
   0  -4   3 13993.1 319.251   6
   0   4  -3 14694.9 374.962   5
   0   4  -3 14959.5 375.038   7
   0   4  -4 65141.1 972.431   5
   0   4  -4 66983.7 981.444   7
   0  -4   4 66714.1 898.948   6
   0  -4   5 51.7786 40.9022   6
   0  -4   5 5.62929 33.6878  15
   0   4  -5-21.0378 49.0099   7
   0   4  -5 31.9558 46.9557   5
   0   4  -6 9783.83 317.812   5
   0   4  -6 9803.89 325.391   7
   0  -4   6 9382.83 284.929   6
   0  -4   6 9736.66 230.971  15
   0   4  -7 3788.97 212.794   7
   0  -4   7 4234.52 196.493   6
   0  -4   7 4227.01 152.796  15
   0   4  -7 4029.89 208.758   5
   0   4  -8 1397.48 130.811   5
   0  -4   8 1233.76 116.233   6
   0   4  -8 1170.51 127.109   7
   0  -4   8 1079.01 83.3589  15
   0   4  -9 1291.90 129.289   5
   0   4  -9 1226.69 138.959   7
   0  -4   9 1414.24 97.8714  15
   0   4 -10 7199.59 293.658   5
   0  -4  10 7097.94 216.853  15
   0   4 -10 6411.54 301.388   7
   0   4 -11 2415.59 197.335   7
   0   4 -11 2447.87 175.983   5
   0  -4  11 2497.80 132.525  15
   0   4 -12 2337.16 193.783   7
   0  -4  12 2436.55 133.748  15
   0   4 -13 438.725 102.701   7
   0  -4  13 415.722 68.3897  15
   0  -4  14 6759.82 232.995  15
   0   4 -14 7336.47 357.754   7
   0  -4  15 2657.43 150.248  15
   0   4 -15 2567.23 224.077   7
   0  -4  16 12443.2 336.720  33
   0   4  16 12031.3 363.931  20
   0   4 -16 12690.2 498.499   7
   0   4  16 11554.6 311.299  36
   0  -4  16 11870.6 326.347  15
   0  -4  16 12204.6 334.215  26
   0   4  16 12237.8 352.653  34
   0   4  17 5089.89 241.274  20
   0   4  17 4547.82 218.272  34
   0  -4  17 4679.46 209.803  26
   0  -4  17 4978.98 208.388  15
   0   4 -17 5016.56 312.160   7
   0  -4  17 4899.68 211.798  33
   0   4  17 4863.97 199.279  36
   0  -4  18 26593.3 529.620  15
   0  -4  18 27741.9 547.755  26
   0   4  18 26448.7 516.565  36
   0   4  18 27049.5 571.696  34
   0  -4  18 28164.4 550.794  33
   0   4  18 28318.2 597.360  20
   0  -4  19 1022.08 100.798  26
   0   4  19 1335.71 107.992  36
   0   4  19 1221.71 116.444  34
   0   4  19 1369.48 130.241  20
   0  -4  20 832.300 93.8858  22
   0   4  20 855.422 96.1755  34
   0   4  20 1051.02 113.265  20
   0   4  20 1120.13 93.7293  36
   0  -4  21 1796.78 128.519  22
   0   4  21 1652.05 110.542  36
   0   4  21 1723.46 140.748  20
   0  -4  22 209.187 57.7557  22
   0   4  22 175.294 63.8074  20
   0  -4  22 104.290 42.6686  23
   0  -4  23 902.991 86.0072  22
   0   4  23 848.867 93.1279  20
   0  -4  24 348.063 53.1864  22
   0   4  24 426.151 65.8142  20
   0   4  25 283.749 48.5677  20
   0  -4  25 355.592 44.4394  22
   0   5   0 61.1365 47.3294   5
   0  -5   0 9.07639 35.8984  13
   0   5  -1 2402.42 168.123   5
   0  -5  -1 2690.34 118.448  13
   0  -5   1 2562.27 120.200  15
   0   5   1 2672.79 160.952   5
   0  -5   1 2723.30 117.455  13
   0   5   2 796.466 91.6976   5
   0  -5  -2 1125.89 77.7401  13
   0  -5   2 721.078 70.1984  15
   0  -5   2 1276.81 82.0998  13
   0   5  -2 614.792 91.2778   5
   0  -5   3 177.240 43.4366  13
   0  -5   3 100.072 39.0711  15
   0   5  -3 200.563 63.4587   7
   0   5  -3 161.703 68.1568   5
   0   5   3 150.671 49.5748   5
   0  -5   4 5998.88 185.788  15
   0   5  -4 5911.64 262.908   5
   0   5  -4 5766.29 258.473   7
   0   5  -5 1159.44 128.156   5
   0  -5   5 1187.28 88.9189  15
   0   5  -5 1216.16 132.603   7
   0  -5   5 1206.10 106.550   6
   0  -5   6 8068.50 229.265  15
   0   5  -6 7924.20 317.228   5
   0  -5   6 7627.45 279.370   6
   0   5  -6 8315.28 328.873   7
   0  -5   7 2710.05 136.861  15
   0  -5   7 2888.06 180.530   6
   0   5  -7 2603.63 192.698   5
   0   5  -7 2588.37 192.899   7
   0   5  -8 3546.44 228.374   7
   0  -5   8 3671.83 157.847  15
   0   5  -8 3681.01 225.764   5
   0   5  -9 347.509 88.5360   5
   0   5  -9 297.726 98.3722   7
   0  -5   9 292.129 63.3724  15
   0   5 -10 1959.79 172.229   5
   0  -5  10 2024.36 127.955  15
   0   5 -10 1932.09 179.460   7
   0   5 -11 224.476 76.8683   7
   0  -5  11 193.903 53.5620  15
   0   5 -11 123.566 54.0690   5
   0   5 -12 972.161 140.863   7
   0  -5  12 834.047 88.6278  15
   0  -5  13 15.2254 49.3915  15
   0   5 -13 9.73055 75.9699   7
   0   5 -14 21502.6 669.505   7
   0  -5  14 21487.1 460.544  15
   0   5 -15-9.41572 70.8999   7
   0  -5  15-28.9786 49.6333  33
   0  -5  15 25.5342 48.8024  21
   0  -5  15 27.0600 47.5060  26
   0   5  15-17.7963 52.0867  34
   0  -5  15 69.2698 46.2582  15
   0   5  15-35.8227 50.0252  20
   0  -5  15 30.7203 48.7807  38
   0   5  16 64.6775 58.2872  20
   0   5  16 49.2843 47.2260  36
   0  -5  16 35.3179 47.8783  15
   0   5  16 85.1887 55.3838  34
   0  -5  16 139.811 56.4977  33
   0  -5  16 70.8322 55.3464  26
   0  -5  16 100.662 50.1027  21
   0  -5  17 18.8650 50.1578  33
   0  -5  17 13.6762 45.2644  26
   0  -5  17 27.4796 43.2397  15
   0   5  17-5.61211 49.6823  34
   0   5  17 56.3543 46.6071  36
   0   5  17 60.7041 47.9616  20
   0   5  18 1901.99 123.918  36
   0   5  18 1787.93 146.147  20
   0  -5  18 1788.33 131.265  26
   0   5  18 1814.76 138.446  34
   0   5  19 1329.69 125.926  20
   0   5  19 1323.75 122.290  34
   0   5  19 1502.35 111.145  36
   0  -5  19 1110.82 108.519  26
   0  -5  20 660.447 84.7711  22
   0   5  20 878.455 85.1302  36
   0   5  20 857.798 100.408  20
   0   5  21 430.470 61.9880  36
   0   5  21 298.594 68.1135  20
   0  -5  21 324.011 64.9946  22
   0  -5  22 49.4403 46.7761  22
   0   5  22-29.2626 31.0997  36
   0   5  22 11.1814 46.0709  20
   0   5  23 66.6324 42.8370  20
   0  -5  23 54.9153 39.1305  22
   0  -5  24 2856.44 111.399  22
   0   5  24 2674.57 118.954  20
   0   6   0 11737.9 392.656   5
   0  -6   0 12010.9 283.564  13
   0  -6   0 11931.9 288.799  15
   0  -6  -1 9421.43 250.967  13
   0   6  -1 9106.01 353.410   5
   0   6   1 8998.77 335.671   5
   0  -6   1 8974.95 252.554  15
   0   6  -2 20422.1 552.204   5
   0   6   2 21631.3 524.942   5
   0  -6   2 20852.5 409.900  15
   0  -6  -2 21265.4 406.530  13
   0  -6  -3 5017.30 186.839  13
   0  -6   3 4997.48 188.316  15
   0   6  -3 4773.88 262.772   5
   0   6  -4 6063.52 297.514   5
   0  -6   4 6183.53 209.113  15
   0  -6  -4 6449.33 210.711  13
   0  -6   5 225.347 57.3569  15
   0   6  -5 254.854 81.1177   5
   0   6  -5 323.492 87.8694   7
   0  -6   6 3518.31 162.644  15
   0   6  -6 3660.38 238.401   5
   0   6  -6 3662.58 239.886   7
   0  -6   7 11.2455 44.8066  15
   0   6  -7-6.61831 71.5895   5
   0   6  -7-3.33354 62.0368   7
   0   6  -8 685.620 116.196   5
   0  -6   8 401.197 69.1070  15
   0   6  -8 458.399 99.1831   7
   0   6  -9 2987.20 229.075   5
   0   6  -9 2915.09 233.122   7
   0  -6   9 2935.20 161.189  15
   0   6 -10 4947.31 289.715   5
   0   6 -10 4544.68 292.443   7
   0  -6  10 5142.46 210.074  15
   0  -6  11 5414.53 218.919  15
   0   6 -11 5112.63 321.580   7
   0   6  12 22573.4 496.779  29
   0   6  12 23304.6 512.927  34
   0   6  12 23161.4 507.502  20
   0  -6  12 22086.6 480.925  26
   0   6 -12 22056.2 686.691   7
   0  -6  12 23165.1 492.275  33
   0  -6  12 23268.1 487.926  15
   0  -6  12 23084.2 495.866  38
   0  -6  13 3692.57 187.984  33
   0   6  13 3448.32 189.851  20
   0  -6  13 3485.56 179.140  15
   0  -6  13 3282.52 172.097  21
   0   6  13 3137.77 184.082  34
   0  -6  13 3795.40 190.948  38
   0   6 -13 3349.09 262.984   7
   0  -6  13 3568.99 183.942  26
   0  -6  14 2649.23 155.755  26
   0  -6  14 2601.44 157.913  38
   0  -6  14 2295.66 142.962  15
   0   6  14 2569.28 163.721  34
   0  -6  14 2499.58 150.618  21
   0  -6  14 2678.33 161.252  33
   0   6  14 2237.98 154.438  20
   0  -6  15 260.903 67.4770  26
   0   6  15 101.980 59.1783  34
   0   6  15 146.188 58.5295  20
   0  -6  15 215.603 57.6712  33
   0  -6  15 191.319 52.4843  21
   0  -6  15 321.288 62.3015  15
   0   6  16 74.7227 55.8389  20
   0   6  16 61.4825 42.0126  36
   0  -6  16 47.2550 51.3875  21
   0  -6  16-46.9071 47.2585  26
   0   6  16 71.6256 48.4593  34
   0   6  17 828.319 102.056  34
   0   6  17 1013.83 96.2633  36
   0   6  17 916.457 109.505  20
   0  -6  17 934.925 90.9471  21
   0  -6  17 766.589 97.5928  26
   0   6  18 3028.56 178.679  20
   0  -6  18 3270.38 153.245  21
   0   6  18 3169.79 155.912  36
   0   6  18 3212.32 181.414  34
   0  -6  18 3125.10 167.138  26
   0   6  19 60.1544 41.4840  36
   0  -6  19 77.4391 44.6575  32
   0  -6  19 48.3468 46.6979  22
   0   6  19-4.17057 47.3960  20
   0  -6  20 871.857 87.2169  22
   0   6  20 949.035 94.4495  20
   0   6  20 945.617 78.6111  36
   0  -6  20 919.101 74.1182  32
   0   6  21-5.99098 30.9078  36
   0  -6  21 5.11137 39.9628  22
   0   6  21 38.2894 41.6267  20
   0   6  22 108.872 42.1204  20
   0  -6  22 75.1643 36.8505  22
   0  -7   0 81.0203 42.3531  15
   0   7   0 35.8490 56.7543   5
   0  -7  -1 4433.26 182.389  15
   0  -7   1 4536.81 189.579  15
   0   7   1 4285.57 254.419   5
   0   7  -1 4133.75 258.148   5
   0  -7  -2 4052.52 171.912  15
   0   7  -2 3502.72 239.072   5
   0  -7   2 3975.76 175.777  15
   0  -7   3 106.817 49.7296  15
   0   7  -3 113.407 71.2419   5
   0  -7  -4 3462.78 165.070  13
   0   7  -4 3260.27 236.899   5
   0  -7   4 3258.26 161.244  15
   0  -7  -5 1794.71 124.403  13
   0  -7   5 1811.37 126.924  15
   0   7  -5 1488.19 170.242   5
   0  -7   6 293.591 66.3923  15
   0   7  -6 225.582 75.0859   5
   0  -7  -6 289.284 59.1232  13
   0  -7  -7 372.273 68.6603  13
   0  -7   7 362.553 71.0991  15
   0   7  -7 309.453 87.0775   5
   0  -7   8 3300.95 169.536  15
   0  -7  -8 3451.62 172.787  13
   0   7   8 3324.54 170.316  29
   0   7  -8 3535.95 257.396   5
   0  -7   9 2671.32 155.110  33
   0  -7   9 2808.17 158.440  26
   0   7   9 2603.35 157.634  34
   0   7   9 2933.58 165.216  29
   0  -7   9 2763.99 159.105  15
   0   7  10 2162.08 144.849  34
   0  -7  10 2365.68 147.516  33
   0  -7  10 2252.21 142.097  26
   0   7 -10 2001.66 203.584   7
   0   7  10 2313.15 148.130  29
   0  -7  10 2022.01 137.778  15
   0  -7  11 2736.18 160.524  15
   0  -7  11 2931.03 167.651  33
   0  -7  11 2867.80 164.507  38
   0   7  11 2681.39 166.168  34
   0  -7  11 2940.14 166.218  26
   0  -7  12-25.7689 54.4656  21
   0   7 -12 132.521 62.5788  37
   0  -7  12 161.873 56.7193  26
   0   7  12 4.45271 47.0732  34
   0  -7  12 81.8542 51.0137  15
   0  -7  12 164.048 53.5988  33
   0  -7  12 125.427 48.1940  38
   0  -7  13 72.6396 51.7795  21
   0  -7  13 124.205 59.5095  38
   0  -7  13 48.9482 51.8879  26
   0   7  13 101.502 55.3997  34
   0   7  14 1095.50 112.788  34
   0  -7  14 985.751 98.6763  21
   0  -7  14 1005.96 103.918  26
   0   7  14 1123.33 108.940  20
   0  -7  15 392.779 73.6421  26
   0   7  15 439.604 71.1049  20
   0  -7  15 409.399 68.8198  21
   0   7  15 467.557 71.0454  36
   0  -7  16-9.31515 56.6092  26
   0   7  16-40.9336 50.4077  20
   0   7  16-12.2667 45.7745  36
   0  -7  16 55.8371 44.4952  21
   0   7  17 1778.50 116.366  36
   0   7  17 1443.22 118.061  20
   0  -7  17 1401.09 102.518  21
   0  -7  17 1329.24 109.948  26
   0  -7  17 1576.76 107.483  32
   0  -7  18 912.071 79.6836  32
   0   7  18 936.130 81.7147  36
   0  -7  18 914.059 86.1663  22
   0  -7  19 530.705 59.6530  32
   0   7  19 450.062 57.8803  36
   0  -7  19 432.712 58.4607  22
   0  -7  20 63.2257 34.5147  22
   0   7  20 24.8015 32.2790  36
   0  -7  20 75.6473 31.9359  32
   0  -7  21 41.6129 27.2793  22
   0   7  21 71.4251 27.1515  36
   0  -8   0 6206.48 227.387  15
   0   8   0 6618.34 259.528  37
   0   8   1 2064.01 146.896  37
   0  -8   1 2230.57 137.341  15
   0   8  -1 2075.51 152.339  37
   0  -8   2 607.734 79.4094  15
   0   8  -2 491.744 100.064   5
   0   8   2 502.427 77.8872  37
   0   8  -2 578.069 91.8371  37
   0   8  -3 1321.52 160.455   5
   0   8  -3 1511.45 129.514  37
   0  -8   3 1517.75 116.363  15
   0  -8   4 4.02736 46.4956  15
   0   8  -4 54.8554 58.0013   9
   0   8  -4 110.361 64.5101  37
   0  -8   5 23.9300 46.8778  15
   0   8  -5 8.84265 50.2598  37
   0   8  -5-25.4028 65.8097   9
   0   8   6 130.708 48.6910  29
   0   8  -6 161.309 69.5946  37
   0  -8   6 26.0401 51.7078  15
   0  -8   7 1724.48 124.952  15
   0   8  -7 2080.86 153.013  37
   0   8  -8-47.3133 57.2931  37
   0  -8   8 98.1203 54.7266  15
   0  -8   9-25.3670 45.8235  15
   0  -8   9 80.6764 45.2663  26
   0   8  -9 44.5878 56.0218  37
   0   8 -10 3360.23 184.878  37
   0  -8  10 3649.50 175.985  26
   0  -8  10 3258.80 175.652  21
   0  -8  11 1306.26 111.661  26
   0  -8  11 1274.94 114.893  21
   0   8 -11 1480.77 126.215  37
   0  -8  12 51.7420 45.1538  26
   0  -8  12 74.5588 48.1052  21
   0   8 -12 156.846 63.2572  37
   0  -8  13 2155.31 136.251  26
   0  -8  13 2467.09 146.771  21
   0   8 -13 2523.42 154.805  37
   0  -8  13 2338.15 138.383  32
   0  -8  14 2627.92 145.329  26
   0   8  14 2252.82 130.156  36
   0  -8  14 2287.54 134.438  32
   0  -8  14 2105.36 131.259  21
   0  -8  15 1092.70 93.8224  21
   0  -8  15 1133.70 96.4533  32
   0  -8  15 985.257 92.5372  26
   0   8  15 1192.72 95.8539  36
   0   8  16 119.490 41.0430  36
   0  -8  16 46.7640 38.4747  17
   0  -8  16 97.2377 37.5471  21
   0  -8  16 99.1603 42.7996  32
   0  -8  16 50.0595 35.4147  22
   0  -8  17 1640.38 94.7673  22
   0  -8  17 1525.88 89.1997  17
   0  -8  17 1590.99 95.3877  32
   0   8  17 1687.46 98.3286  36
   0  -8  18 1144.43 67.1307  17
   0   8  18 1435.26 82.0267  36
   0  -8  18 1241.34 76.2542  22
   0  -8  18 1298.05 80.8741  32
   0   8  19 4648.95 133.446  36
   0   9   0 121.989 61.8283  37
   0   9  -1 588.083 90.3810  37
   0   9   1 378.945 80.0161  37
   0   9  -2 403.585 78.5017  37
   0   9   2 383.310 75.5802  37
   0   9  -3 490.337 90.3912  37
   0   9  -4 2425.95 161.126  37
   0   9  -5 957.760 110.835  37
   0   9  -6 747.074 100.003  37
   0   9  -7 954.153 107.963  37
   0   9  -8 92.3400 63.2200  37
   0  -9   8 137.805 46.6522  32
   0  -9   8 131.123 56.7517  21
   0   9  -9 4456.33 211.596  37
   0  -9   9 4446.55 176.877  32
   0  -9   9 4287.29 188.896  21
   0   9 -10 438.414 74.2004  37
   0  -9  10 253.812 61.1690  21
   0  -9  10 295.103 56.6063  32
   0   9 -11 1109.41 102.949  37
   0  -9  11 1077.99 88.5903  32
   0  -9  11 1235.72 102.465  21
   0  -9  11 1063.29 85.6295  26
   0   9  12 421.111 59.4316  36
   0  -9  12 488.656 59.9043  26
   0  -9  12 408.393 63.8802  21
   0   9 -12 424.499 65.3623  37
   0  -9  12 456.044 62.5930  32
   0  -9  13 10.0376 36.2155  32
   0   9 -13-18.9301 39.8620  37
   0   9  13 35.3280 39.7153  36
   0  -9  13 70.5836 42.4185  21
   0  -9  14 1602.79 99.1439  21
   0  -9  14 1480.85 92.0506  17
   0  -9  14 1584.58 93.1174  32
   0   9  14 1535.05 91.3740  36
   0  -9  15-0.24401 33.4623  32
   0  -9  15-11.9780 31.5482  17
   0  -9  15 22.8946 31.1799  21
   0   9  15 72.6139 35.9821  36
   0   9  16 176.699 35.5518  36
   0  -9  16 137.931 35.3928  32
   0  -9  16 103.751 32.2838  17
   0  10   0 8.10032 44.4316  37
   0  10  -1 906.923 98.2739  37
   0  10   1 903.586 94.3835  37
   0  10  -2 660.243 86.9571  37
   0  10  -3 267.330 65.2723  37
   0  10  -4 489.579 79.0468  37
   0 -10   4 352.616 55.7126  21
   0  10  -5 1764.26 130.619  37
   0 -10   5 1460.66 99.6699  21
   0  10  -6-31.0252 48.6197  37
   0 -10   6 58.2222 42.9201  21
   0 -10   7 70.7550 40.5316  21
   0  10  -7 152.939 56.7134  37
   0 -10   8 2275.37 118.058  21
   0  10  -8 2476.59 141.260  37
   0 -10   9 53.1318 37.5174  17
   0 -10   9 47.8393 34.9415  21
   0  10  -9 27.3810 45.4720  37
   0 -10  10 3270.97 132.186  21
   0  10  10 3231.01 122.244  36
   0 -10  10 3421.00 130.608  17
   0  10 -10 3328.67 147.471  37
   0 -10  10 3232.95 115.361  32
   0 -10  11 646.124 60.1567  17
   0  10  11 539.518 52.0640  36
   0  10 -11 592.288 65.5504  37
   0 -10  11 545.797 58.0773  21
   0  10 -12 5754.95 169.088  37
   0 -10  12 6114.07 162.829  17
   0 -10  12 6123.84 165.949  21
   0  11   0-31.8930 34.2218  37
   0  11  -1 211.441 45.8551  37
   0  11  -2 51.7802 41.7860  37
   0  11  -3 56.1736 36.1926  37
   0  11  -4 120.540 35.3279  37
   0  11  -5 179.780 42.2958  37
   0 -11   6 49.2989 26.2755  28
   0  11  -6 29.2866 33.2531  37
  -1   0  27-55.2673 35.5450  23
  -1   0  26-11.3894 35.4054  23
  -1   0  25 138.695 54.8845  23
  -1   0  24-66.3136 50.4890  23
  -1   0  23 601.205 81.1350  20
  -1   0  23 485.180 80.1238  23
  -1   0  22-22.9808 39.6432  20
  -1   0  22-43.5107 62.3229  23
  -1   0  21-14.2613 54.7784  23
  -1   0  21 13.1896 46.2696  20
  -1   0  20 87.6142 48.1406  20
  -1   0  20-11.8978 47.4614  23
  -1   0  19 333.224 67.3458  20
   1   0 -19 332.247 97.7719  11
  -1   0  19 254.063 66.6020  23
   1   0 -18 91.2624 62.0479   6
   1   0 -17 2568.21 195.832   6
   1   0 -16 0.37587 55.0631   6
  -1   0  15 1798.02 109.743  15
   1   0 -15 1824.55 153.096   6
   1   0 -15 1729.46 154.051  10
  -1   0  14 3.11191 34.3470  15
  -1   0  13 215.044 46.5696  15
  -1   0  12 83.2943 34.4805  15
  -1   0  11-11.6697 31.3250  15
  -1   0  10-5.54317 31.4352  15
   1   0  -9 1644.26 173.405  39
  -1   0   9 1904.72 82.1681  15
  -1   0   9 1984.69 215.697   1
   1   0  -8 73.1606 60.9894   3
  -1   0   8 41.0133 51.0814   1
   1   0  -8 107.467 55.5934  39
   1   0  -7 286.812 91.5436   3
  -1   0   7 388.876 96.3880   4
   1   0  -7 303.101 77.3676  39
  -1   0   7 184.701 70.5666   1
   1   0  -6 64.8842 69.6104   3
   1   0  -6 143.646 59.1320  39
  -1   0   6 159.872 68.8533   1
   1   0  -5-17.5772 47.9852  39
  -1   0   5 42.1383 61.8506   1
   1   0  -5-25.0595 57.3915   3
   1   0  -4 2443.29 145.125  39
  -1   0   4 2179.02 151.022   1
  -1   0   3 511.997 74.1630   1
   1   0  -3 473.409 73.2548   3
   1   0  -3 592.293 71.0831  39
   1   0  -2 313.242 49.7081   3
  -1   0   2 232.213 45.4528   1
  -1   0  -1 2051.33 70.6762   1
   1   0   1 2016.72 70.2598   2
   1   0   1 1860.24 69.5891   1
  -1   0  -1 2115.74 71.7953   2
  -1   0  -2 80.9770 40.5359   4
  -1   0  -3 106.004 53.5975   4
   1   0   3 162.602 25.0208  39
  -1   0  -3 118.276 22.0265  39
   1   0   4 89.3864 27.2150  39
  -1   0  -4 134.615 30.9668  39
  -1   0  -5 330.476 47.7061  39
  -1   0  -5 287.585 80.7083   4
   1   0   5 337.005 49.6432  39
   1   0   6 10.4378 52.1957   4
  -1   0  -6 33.2333 66.3809   4
  -1   0  -6 18.5624 30.2235  39
   1   0   7 314.449 92.2329   4
  -1   0  -7 178.838 44.1847   8
  -1   0  -7 224.302 85.8030   4
  -1   0  -7 264.136 56.3626  39
  -1   0  -8 107.155 40.2352   8
   1   0   9 256.559 72.3349   1
  -1   0  -9 162.299 47.7352   8
   1   0  10 54.8645 30.8968  15
  -1   0 -10 87.9133 45.9056   8
   1   0  11 2603.91 103.370  15
  -1   0 -11 2422.85 161.127  10
   1   0  12 11.8016 28.8118  15
  -1   0 -12 74.2914 53.9004  10
  -1   0 -13 486.446 88.6117  10
   1   0  13 332.295 47.3394  15
  -1   0 -14 17.9127 62.7186  10
   1   0  14-7.84841 32.1457  15
  -1   0 -15 1171.19 139.749  10
  -1   0 -16 58.2764 63.1024  11
  -1   0 -16 20.0150 52.5704  10
  -1   0 -17 1563.15 169.509  10
  -1   0 -17 1628.95 175.970  11
  -1   0 -18 23.5339 55.3200  10
  -1   0 -18 96.4872 82.4772  11
   1   0  19 22.3743 47.8149  23
  -1   0 -19 33.7504 79.6484  11
   1   0  20 0.90562 52.6433  23
   1   0  21-21.3970 53.9517  23
   1   0  22-36.1878 53.6363  23
   1   0  23 224.523 68.4924  23
   1   0  24-4.24749 45.1204  23
   1   0  25 412.307 66.3791  23
   1   0  26-17.4687 34.6222  23
  -1  -1  27 77.7364 32.7680  23
  -1   1  26 5897.22 178.487  20
  -1   1  26 5800.89 185.436  23
  -1  -1  26 6103.73 193.820  23
  -1  -1  25 67.9521 43.5466  23
  -1   1  25 7.57819 45.1239  20
  -1   1  25 46.7261 42.6564  23
  -1  -1  24 992.745 97.6003  23
  -1   1  24 818.706 85.5898  20
  -1   1  24 973.403 94.4149  23
  -1  -1  23 195.256 61.7491  23
  -1   1  23 125.191 50.4831  20
  -1   1  23 100.442 57.9759  23
  -1   1  22 4313.70 206.148  23
  -1  -1  22 4100.51 201.566  23
  -1   1  21 111.728 55.9424  23
  -1  -1  21-3.57169 46.9826  23
  -1   1  21 14.0614 44.7085  20
  -1   1  20 11808.7 352.316  23
  -1  -1  20 12716.4 366.006  23
  -1   1  20 12144.6 359.449  20
  -1  -1  19 1160.04 115.696  23
  -1   1  19 1027.08 109.457  23
   1   1 -19 1332.36 155.485   6
  -1   1  19 1194.58 113.876  20
   1   1 -19 1051.06 142.492  11
  -1  -1  18 33454.1 589.552  15
   1   1 -18 33993.9 814.334  11
   1   1 -18 33407.0 780.712   6
   1  -1 -18 34520.6 813.720  10
   1   1 -17 585.915 105.455   6
   1  -1 -17 576.516 105.349  10
  -1  -1  17 597.723 75.4809  15
   1   1 -17 684.737 120.317  11
  -1  -1  16 13583.1 326.060  15
   1   1 -16 14234.2 453.091   7
   1  -1 -15 29.5702 51.8034   6
   1   1 -15 132.912 60.8880   7
  -1  -1  15 56.1218 39.3816  15
   1   1 -14 3447.91 200.589   7
  -1  -1  14 3402.69 142.964  15
   1  -1 -14 3273.77 188.672   6
   1   1 -13 41.7153 49.1419   7
   1  -1 -13 13.0259 41.5299   6
  -1  -1  13 37.4818 33.9824  15
   1   1 -12 50231.9 817.555  10
   1   1 -12 53054.4 860.086   7
   1  -1 -12 51340.4 824.250   6
  -1  -1  12 51709.4 696.165  15
   1   1 -11 95.4366 38.4334  10
  -1  -1  11 101.874 37.3188  15
   1  -1 -11 162.969 52.3573   6
   1  -1 -10 2691.86 137.963   6
   1   1 -10 2656.10 135.559  10
  -1  -1  10 2871.54 108.677  15
  -1  -1   9 1191.58 157.269  39
   1   1  -9 1276.37 89.5721  10
  -1  -1   9 1389.26 73.2196  15
   1  -1  -9 1405.95 97.3048   6
   1   1  -9 1260.08 166.997  39
  -1   1   9 1084.61 154.990   1
  -1   1   8 4230.39 279.257   1
   1   1  -8 4437.26 150.020  10
   1  -1  -8 4328.05 307.442   3
   1  -1  -8 4467.94 257.758  39
   1   1  -8 4299.11 282.226  39
  -1  -1   8 4177.21 272.766  39
   1  -1  -8 4801.65 161.341   6
  -1  -1   7 1230.63 144.424  39
  -1   1   7 1083.86 153.316   4
   1  -1  -7 1109.80 131.715  39
   1  -1  -7 1291.61 82.3279   6
   1   1  -7 1118.66 144.148  39
   1   1  -7 1309.81 167.631   3
  -1  -1   7 987.564 152.875   4
   1  -1  -7 1092.55 150.931   3
  -1   1   7 1139.34 145.322   1
   1   1  -6 174536. 2382.66   3
  -1  -1   6 173122. 2285.04  39
  -1  -1   6 175738. 2374.34   4
   1  -1  -6 172240. 2343.28   3
  -1   1   6 177278. 2348.58   4
   1   1  -6 174974. 2318.93  39
  -1   1   6 166416. 2271.96   1
   1   1  -5 81.3894 65.9420  39
  -1  -1   5 36.6563 64.9949   4
  -1   1   5 134.070 63.9215   1
   1  -1  -5 46.2935 55.2465   3
  -1  -1   5 8.22175 52.6685  39
   1  -1  -5 60.8011 52.3754   1
   1   1  -5 41.4783 63.8937   3
  -1  -1   4 66601.9 1070.20  39
   1   1  -4 67028.5 1083.59  39
   1  -1  -4 66126.5 1058.58   1
   1  -1  -4 67903.5 1053.72   3
  -1   1   4 65731.8 1048.56   1
   1   1  -4 64955.4 1054.86   3
  -1  -1   4 66463.4 1060.88   4
  -1   1   3 1486.98 121.256   3
   1  -1  -3 1465.19 121.946   3
   1  -1  -3 1521.73 129.364   1
  -1   1   3 1565.45 127.533   1
  -1  -1   3 1363.52 121.299   4
   1   1  -3 1333.86 113.771   3
  -1  -1   3 1571.32 132.169  39
   1   1  -2 810.468 75.1135   3
  -1   1   2 919.140 94.2960   1
  -1   1   2 899.342 77.8855   3
  -1  -1   2 964.423 97.6052  39
  -1   1   1 42.4477 45.1371   1
   1  -1  -1-10.6637 39.1562   2
  -1  -1   1 19.1980 35.6754  39
  -1  -1   1 10.2862 20.1454   3
   1   1  -1 3.19256 20.0537   3
   1  -1   0 130759. 1603.44   2
   1   1   0 127389. 1545.97  39
  -1  -1   0 131207. 1546.91  39
  -1   1   0 130456. 1600.89   1
   1  -1   1 258.400 59.6719  39
  -1  -1  -1 295.283 40.5472   1
   1   1   1 373.410 52.2701  39
  -1   1  -1 311.173 48.9739   4
  -1  -1  -1 264.752 48.4589  39
   1   1   1 327.135 44.2709   2
  -1  -1  -1 297.804 39.6833   4
   1  -1   1 270.940 62.0151   2
  -1   1  -1 378.708 66.3611   1
  -1  -1  -2 1980.24 98.2037  39
  -1  -1  -2 2058.43 87.9099   1
   1   1   2 2117.81 87.8995   1
   1  -1   2 2498.57 141.131   4
  -1   1  -2 1969.55 130.218  39
  -1  -1  -2 2034.91 111.218   4
   1  -1   2 2050.97 131.422  39
   1   1   2 2040.43 108.051   4
  -1  -1  -2 2119.06 87.4523   2
  -1   1  -2 2093.49 134.610   4
   1   1   3 1254.01 76.3448   1
  -1  -1  -3 1513.63 121.578   4
  -1   1  -3 1440.95 129.783   4
  -1  -1  -3 1354.66 80.1368   1
   1  -1   3 1359.44 120.246  39
   1   1   3 1618.93 120.343   4
   1  -1   3 1503.84 131.046   4
  -1  -1  -3 1491.11 85.1074  39
  -1   1  -3 1455.22 122.845  39
   1   1   4 594829. 6382.72   4
  -1   1  -4 602737. 6483.64   4
  -1   1  -4 602245. 6339.49  39
   1   1   4 610250. 6119.19   1
  -1  -1  -4 594704. 6399.73   4
   1  -1   4 598606. 6461.34   4
   1  -1   4 600953. 6325.41  39
   1  -1   5 13129.4 461.855   4
  -1   1  -5 13155.7 396.553  39
   1  -1   5 12866.6 387.051  39
   1   1   5 12394.0 316.117   1
  -1  -1  -5 12588.1 438.999   4
  -1   1  -5 12961.4 469.030   4
   1  -1   6 114020. 1777.47   4
   1   1   6 112578. 1463.26   1
   1  -1   6 115190. 1317.78   6
  -1  -1  -6 114917. 1751.84   4
   1  -1   6 109921. 1567.22  39
   1   1   6 112840. 1724.99   4
  -1   1  -6 113644. 1595.04  39
  -1   1  -6 116324. 1813.40   4
  -1  -1  -6 114414. 1355.15  39
   1   1   7 9195.91 428.927   4
   1   1   7 8999.06 313.631   1
   1  -1   7 9663.17 242.760   6
  -1  -1  -7 9196.37 224.875   8
   1  -1   7 8112.04 331.539  39
  -1   1  -7 8759.56 441.642   4
  -1   1  -7 9115.89 360.132  39
   1  -1   7 8952.40 437.398   4
  -1  -1  -7 8435.58 417.538   4
  -1   1  -7 9265.55 244.411  10
  -1  -1  -7 8595.60 247.100  39
   1  -1   8 595.857 93.3751  39
  -1   1  -8 725.349 73.7110  10
   1  -1   8 757.083 77.0424   6
  -1   1  -8 688.996 106.612  39
  -1  -1  -8 644.089 62.5230   8
  -1  -1  -9 769.492 77.4220   8
  -1   1  -9 642.406 76.2175  10
   1  -1   9 847.249 57.5926  15
   1  -1  10 85859.9 997.095  15
  -1  -1 -10 87573.1 1134.33   8
   1  -1  11 364.605 47.0833  15
  -1   1 -11 347.266 69.3525  10
  -1  -1 -11 367.417 62.6063   8
  -1  -1 -12 58695.7 898.400   8
  -1   1 -12 56661.5 946.212  10
   1  -1  12 58046.1 755.971  15
  -1   1 -13 502.083 91.8169  11
  -1   1 -13 412.060 73.5359  10
   1  -1  13 512.747 57.7669  15
  -1   1 -14 1632.91 145.697  10
  -1   1 -14 1721.17 157.048  11
   1  -1  14 1867.65 103.693  15
  -1   1 -15 1238.42 146.437  11
  -1   1 -15 1193.08 132.202  10
   1  -1  15 1210.12 89.4964  15
  -1  -1 -15 1130.32 138.268  10
  -1  -1 -16 1858.30 181.039  10
   1  -1  16 1809.81 110.726  15
  -1   1 -16 2137.12 187.188  11
  -1   1 -17 1376.92 161.493  11
  -1  -1 -17 1423.82 165.299  10
  -1   1 -17 1433.43 155.667   7
  -1   1 -18 1621.47 176.841  11
  -1   1 -18 1525.54 161.164   7
  -1  -1 -18 1434.52 166.748  10
  -1  -1 -18 1687.19 178.029  11
   1   1  19 135.715 59.8988  20
   1  -1  19 115.396 58.5510  23
   1  -1  19 48.6561 46.6010  22
  -1  -1 -19-68.6618 64.3981  10
  -1   1 -19 130.323 59.8576  11
   1   1  19 65.1295 59.0452  23
  -1  -1 -19 83.4819 69.9024  11
   1   1  20 3709.23 190.714  20
   1   1  20 3408.50 189.432  23
   1  -1  20 3433.21 174.895  22
   1  -1  20 3316.18 184.098  23
   1  -1  21 273.149 71.1165  23
   1  -1  21 195.510 56.5070  22
   1   1  21 289.857 72.3983  23
   1   1  21 124.291 53.5115  20
   1   1  22 1029.34 104.470  23
   1   1  22 1165.74 107.067  20
   1  -1  22 1067.05 98.4949  22
   1  -1  22 1150.31 110.513  23
   1   1  23 695.915 89.6003  23
   1   1  23 712.532 86.5423  20
   1  -1  23 642.959 84.8545  23
   1  -1  23 691.866 79.2451  22
   1   1  24 104.359 52.8044  23
   1  -1  24 108.492 50.9463  23
   1  -1  25-22.5496 42.7170  23
   1   1  25-26.0640 40.0648  23
   1   1  26 472.868 56.2638  23
   1  -1  26 513.767 58.4647  23
  -1   1 -26 507.540 53.3585  18
  -1   2  26 2610.09 110.104  23
  -1  -2  26 2544.02 119.052  23
  -1   2  26 2725.31 122.732  20
  -1   2  25 259.808 56.1040  20
  -1   2  25 289.527 53.4459  23
  -1  -2  25 363.307 61.8064  23
  -1  -2  24 0.35523 33.1968  22
  -1  -2  24-9.03102 44.7929  23
  -1   2  24 1.72323 43.2340  23
  -1   2  24-12.8805 48.5421  20
  -1   2  23 685.958 86.0596  23
  -1   2  23 803.197 97.0158  20
  -1  -2  23 688.800 77.8927  22
  -1  -2  23 745.031 89.4893  23
  -1  -2  22 4111.48 198.548  23
  -1   2  22 4308.43 210.492  20
  -1   2  22 4059.96 193.589  23
  -1  -2  22 4418.44 190.790  22
  -1   2  21 1389.86 122.978  23
  -1   2  21 1300.99 127.380  20
  -1  -2  21 1332.02 118.271  23
  -1  -2  21 1250.29 110.853  22
  -1   2  20 4830.27 215.897  23
  -1   2  20 4636.25 222.545  20
  -1  -2  20 4945.37 220.131  23
  -1  -2  20 4787.89 197.669  15
  -1  -2  20 4871.33 207.267  22
  -1   2  19 1354.06 123.335  20
   1   2 -19 1332.05 154.622   6
  -1  -2  19 1652.28 132.666  23
   1  -2 -19 1262.25 163.606  10
  -1  -2  19 1352.00 108.341  15
  -1  -2  19 1424.00 118.606  22
  -1   2  19 1296.75 115.372  23
   1   2 -18 57.2735 62.2495   7
   1   2 -18 31.1117 56.4857  11
  -1  -2  18 96.6035 48.8721  15
   1   2 -17 799.499 121.574   7
  -1  -2  17 878.069 89.9308  15
   1   2 -17 1017.04 135.767  11
   1   2 -16 5241.53 286.950   7
  -1  -2  16 5240.80 198.611  15
   1   2 -16 5226.38 279.249  11
  -1  -2  15 198.822 49.2407  15
   1   2 -15 286.478 70.2561  11
   1   2 -15 251.558 78.5733   7
   1   2 -14 1837.08 161.399   7
  -1  -2  14 2027.65 114.245  15
   1   2 -14 2074.62 160.074  11
   1   2 -13 28.8356 46.7327  11
  -1  -2  13 85.1637 42.0120  15
   1   2 -13 65.6802 66.8967   7
  -1  -2  12 33779.9 526.061  15
   1   2 -12 34172.6 686.429   7
   1   2 -11 4519.55 222.970   7
  -1  -2  11 4893.66 159.648  15
   1   2 -10 680.227 91.9073   7
  -1  -2  10 596.291 56.7596  15
   1   2  -9 124.409 56.3811   7
  -1  -2   9 89.0391 36.1280  15
   1   2  -9 97.3733 41.3416   5
   1  -2  -9 100.024 38.7680   6
  -1   2   8 32459.0 879.195   4
  -1  -2   8 33730.0 466.909  15
   1   2  -8 34370.9 593.733   7
   1  -2  -8 31543.6 872.137   3
  -1   2   8 32705.6 851.893   1
   1  -2  -8 32859.6 516.998   6
   1   2  -8 33753.7 552.174   5
   1   2  -7 2040.26 218.075  39
   1   2  -7 1846.10 205.494   3
   1   2  -7 2148.35 117.989   5
   1   2  -7 2197.42 129.222   7
  -1  -2   7 2016.26 212.068  39
   1  -2  -7 2093.54 102.270   6
  -1  -2   7 1851.72 204.122   4
   1  -2  -7 2149.56 204.541   1
   1  -2  -7 1964.63 197.485   3
  -1   2   7 2165.82 202.281   1
  -1  -2   7 2304.74 92.0906  15
  -1   2   7 2076.73 201.049   4
  -1   2   6 104482. 1636.44   1
  -1   2   6 101738. 1591.57   4
   1   2  -6 104233. 1661.60   3
   1  -2  -6 104445. 1611.03   3
   1  -2  -6 102438. 1642.16   1
  -1  -2   6 102642. 1709.74  39
   1   2  -6 101786. 1239.68   5
   1   2  -6 104274. 1743.55  39
  -1  -2   6 101218. 1636.99   4
   1   2  -6 105533. 1272.95   7
  -1   2   5 4874.82 281.684   1
   1   2  -5 4687.44 269.681   3
  -1  -2   5 5130.68 160.870   6
  -1  -2   5 4981.20 273.926   4
   1   2  -5 5067.99 167.835   5
   1  -2  -5 5219.96 294.781   1
   1   2  -5 5241.34 177.033   7
   1   2  -5 4926.53 310.095  39
   1  -2  -5 5168.81 265.162   3
  -1  -2   5 4695.16 296.802  39
  -1  -2   4 12476.9 467.277  39
   1   2  -4 12707.8 271.501   7
   1  -2  -4 11963.0 437.721   2
  -1  -2   4 12566.7 393.755   4
  -1   2   4 12608.8 371.839   4
   1   2  -4 12186.9 468.014  39
   1  -2  -4 12489.6 441.820   1
   1   2  -4 11889.0 385.690   3
  -1   2   4 12651.5 436.570   1
   1  -2  -4 12933.1 381.606   3
  -1  -2   3 13238.6 366.649   4
  -1  -2   3 13906.2 478.766  39
   1   2  -3 13015.6 367.389   3
  -1   2   3 13374.4 449.492   1
   1  -2  -3 13273.8 446.683   1
   1  -2  -3 13587.7 459.976   2
  -1  -2   2 233170. 2862.62  39
  -1  -2   2 225193. 2517.59   4
   1   2  -2 225961. 2522.99   3
  -1   2   2 229502. 2826.82   1
   1  -2  -2 234903. 2838.66   1
   1  -2  -2 232352. 2841.19   2
  -1   2   2 233507. 2535.73   3
  -1   2   1 1006.39 132.464   1
   1  -2  -1 881.734 123.338   1
   1  -2  -1 819.272 119.047   2
  -1  -2   1 859.168 56.8461   4
  -1  -2   1 1009.78 129.508  39
   1   2   0 205100. 2560.29  39
   1  -2   0 204549. 2598.48   2
  -1  -2   0 202585. 2500.46   1
   1   2   0 203742. 2499.00   2
  -1   2   0 209811. 2608.99   1
  -1  -2   0 211823. 2564.44  39
   1  -2   0 209272. 2621.81  39
   1   2   1 450.558 89.4652  39
  -1   2  -1 320.760 59.7432   4
   1  -2   1 410.299 99.4324  39
   1   2   1 472.809 81.5736   2
  -1  -2  -1 448.027 81.2172   1
  -1  -2  -1 464.071 89.4196  39
  -1  -2  -2 272203. 3030.76   1
   1  -2   2 263230. 3234.32  39
   1   2   2 263272. 3032.32   2
  -1   2  -2 265525. 3000.57   4
  -1  -2  -2 265139. 3094.61  39
   1   2   3 18761.7 458.876   1
  -1  -2  -3 20992.9 479.911   2
   1  -2   3 20423.2 587.691  39
  -1   2  -3 20594.4 521.091   4
   1   2   3 20936.1 419.165   4
  -1   2  -3 20089.4 591.352  39
   1  -2   3 20657.4 601.952   1
  -1  -2  -3 21321.5 513.778  39
  -1  -2  -3 19221.3 470.760   1
  -1  -2  -4 93253.3 1278.13   1
   1   2   4 94370.9 1283.27   4
   1   2   4 89208.5 1248.55   1
  -1   2  -4 95018.6 1439.87   4
   1  -2   4 91187.3 1407.43   4
  -1   2  -4 92186.2 1542.40   2
  -1  -2  -4 91897.4 1315.22  39
  -1   2  -4 91139.4 1095.92   5
   1  -2   4 92274.7 1525.75   1
  -1  -2  -4 91960.1 1268.49   2
  -1   2  -4 90157.8 1493.90  39
   1  -2   4 90823.5 1481.66  39
   1  -2   4 90644.9 1088.63   6
   1  -2   5 14.5212 36.4827   6
  -1   2  -5 3.50145 35.3221   5
  -1  -2  -5 2.64808 31.3170   2
   1  -2   5-18.3932 62.9891  39
  -1  -2  -5 28.2625 32.7087   1
  -1   2  -5-13.5668 71.9948   4
   1  -2   5-29.5896 57.8147   4
  -1   2  -5-17.7393 34.9898  11
  -1   2  -5 120.303 78.0915  39
   1   2   5 12.4499 29.7929   1
  -1  -2  -5-15.7860 32.1230  39
   1  -2   5 36.0900 67.2188   1
  -1  -2  -6 257.028 60.2482  39
  -1   2  -6 136.704 85.8098   4
  -1   2  -6 157.355 42.2139  11
  -1   2  -6 180.739 42.5551   5
   1  -2   6 96.0412 71.3774   4
  -1  -2  -6 211.660 49.4295   2
  -1  -2  -6 171.633 52.6107   1
  -1   2  -6 391.385 85.5547  39
   1   2   6 140.737 58.1249   4
   1   2   6 169.479 51.8646   1
   1  -2   6 19.8035 60.5015  39
  -1   2  -7 845.315 76.1982   5
   1  -2   7 723.092 125.738  39
  -1   2  -7 907.647 83.3763  11
   1   2   7 932.073 136.397   4
   1  -2   7 981.893 61.3962  15
  -1   2  -8 808.177 144.815  39
  -1   2  -8 986.704 82.1856   5
   1  -2   8 1069.52 68.2184  15
  -1   2  -8 811.440 84.1141  11
   1  -2   8 1152.76 154.182  39
  -1   2  -9 147.425 51.8475  11
   1  -2   9 128.136 53.7967   6
  -1   2  -9 171.354 49.4505   5
  -1  -2  -9 61.3748 28.9128   8
   1  -2   9 183.597 39.9255  15
   1  -2  10 4658.21 145.559  15
  -1   2 -10 3630.59 186.601  11
   1  -2  11 295.138 47.2556  15
  -1   2 -11 239.654 63.5527  11
  -1   2 -12 1552.56 135.799  11
   1  -2  12 1698.74 97.3082  15
   1  -2  13 309.880 53.5892  15
  -1   2 -13 407.352 84.2590  11
   1  -2  14 13385.2 307.023  15
  -1   2 -14 13505.4 449.876   7
  -1   2 -14 12935.1 432.843  11
  -1   2 -15 2565.72 197.155  11
  -1   2 -15 2428.24 199.795   7
   1  -2  15 2474.96 130.770  15
  -1   2 -16 332.819 93.1440  11
  -1   2 -16 417.503 99.5155   7
   1  -2  16 215.863 51.4466  15
  -1   2 -17 532.356 108.175   7
   1  -2  17 427.315 65.9285  15
  -1   2 -17 548.928 111.137  11
  -1  -2 -17 517.170 112.016  10
   1  -2  18 120.001 47.3775  15
   1  -2  18 50.1554 44.4472  22
  -1   2 -18-34.1118 60.5717   7
  -1   2 -18-51.1015 69.7644  11
   1   2  18 22.2402 60.1003  20
   1   2  18 83.7186 47.8694  36
   1  -2  18-33.5264 51.8471  23
  -1  -2 -18-59.5090 83.7282  10
   1   2  18 48.6673 46.6198  23
   1   2  19 379.037 74.5601  20
   1   2  19 396.173 63.4170  36
   1  -2  19 244.235 56.4759  22
   1  -2  19 362.821 70.5522  23
   1   2  19 337.875 71.2774  23
   1  -2  20 15699.6 400.307  22
   1   2  20 16626.5 432.385  20
   1   2  20 16322.6 419.907  23
   1  -2  20 16559.6 422.638  23
   1   2  21 115.963 53.3467  20
   1  -2  21 26.4858 50.4472  22
   1   2  21 38.7537 47.4538  23
   1  -2  21 100.722 50.9383  23
   1  -2  22 900.620 94.5839  22
   1   2  22 1006.71 105.246  20
   1   2  22 861.248 95.3405  23
   1  -2  22 901.655 95.9300  23
   1  -2  23 176.533 53.7149  23
   1  -2  23 220.992 50.6561  22
   1   2  23 208.728 55.4555  23
   1   2  23 231.105 60.9611  20
   1  -2  24 5694.84 205.241  23
  -1   2 -24 5504.62 189.850  18
   1  -2  24 5553.59 191.504  22
   1   2  24 5204.91 198.304  23
   1   2  24 5771.10 208.911  20
   1   2  25 263.207 51.8083  23
   1  -2  25 279.862 44.6873  22
   1  -2  25 321.053 56.5831  23
   1   2  25 247.008 46.9647  20
  -1   2 -25 189.968 45.3709  18
   1  -2  26 982.789 68.4683  23
  -1  -3  26 2450.86 102.403  23
  -1   3  26 2243.26 105.188  20
  -1  -3  25 395.373 51.8620  22
  -1   3  25 511.283 67.6694  20
  -1  -3  25 595.226 64.0378  23
  -1  -3  24 4838.07 184.077  23
  -1  -3  24 4735.33 173.422  22
  -1   3  24 4722.63 196.805  20
  -1  -3  23 1198.60 102.065  23
  -1  -3  23 1043.58 92.7695  22
  -1   3  23 1020.98 103.571  20
  -1  -3  22 335.516 66.5143  23
  -1   3  22 377.159 80.2444  20
  -1  -3  22 512.828 72.6812  22
  -1  -3  21 1216.43 115.358  23
  -1   3  21 1169.00 121.405  20
  -1  -3  21 1229.86 109.402  22
  -1  -3  20 2203.70 135.517  15
  -1   3  20 2272.20 158.294  20
  -1   3  20 2687.05 159.179  34
  -1  -3  20 2212.02 143.224  22
  -1  -3  20 2508.12 156.123  23
  -1  -3  19 5308.83 226.433  23
  -1   3  19 5256.87 241.826  20
  -1   3  19 4903.32 218.664  34
  -1  -3  19 4782.03 202.719  15
  -1  -3  18 3573.90 182.005  23
  -1  -3  18 3452.74 170.370  15
  -1   3  18 3599.35 196.078  20
   1   3 -18 3453.06 254.622   7
  -1   3  18 3105.06 171.354  34
   1   3 -17-133.959 94.8045   7
  -1  -3  17 91.4890 48.2270  15
  -1  -3  16 69.6246 46.9937  15
   1   3 -16 143.172 71.1453   7
  -1  -3  15 61.8186 49.1065  15
   1   3 -15 232.318 94.0309   7
   1   3 -14 96.9736 60.4856   7
  -1  -3  14 208.328 56.0749  15
  -1  -3  13 7.65519 38.9931  15
   1   3 -13 36.4461 68.1016   7
  -1  -3  12 70.3045 40.8580  15
   1   3 -12 28.9682 56.2569   7
  -1  -3  11 5472.70 181.222  15
   1   3 -11 5413.84 263.796   7
   1   3 -10 33423.6 631.086   5
   1   3 -10 32435.5 674.244   7
  -1  -3  10 33112.1 512.420  15
  -1  -3   9 1602.83 93.4693  15
   1   3  -9 1557.88 124.212   5
   1   3  -9 1615.81 138.361   7
   1   3  -8 33958.4 652.566   7
  -1  -3   8 35503.8 513.192  15
   1   3  -8 34994.1 626.411   5
   1   3  -7 13266.7 346.147   5
   1   3  -7 13447.1 363.762   7
  -1  -3   7 13884.1 265.800  15
   1  -3  -7 12174.2 542.797   2
  -1   3   7 12656.8 538.872   1
   1   3  -7 12455.4 528.228   3
  -1   3   6 403.872 97.8288   1
   1   3  -6 192.619 58.1356   3
  -1  -3   6 241.064 55.1481   6
  -1  -3   6 73.7941 54.8009   4
   1  -3  -6 477.341 117.045   1
   1   3  -6 258.092 56.4617   5
  -1  -3   6 204.181 40.8879  15
   1  -3  -6 287.108 101.166   2
   1   3  -5 3322.97 230.502   3
  -1  -3   5 3768.57 149.855   6
   1   3  -5 3485.06 162.797   5
  -1  -3   5 3843.30 240.665   4
   1  -3  -5 3586.45 279.110   1
   1  -3  -5 3484.82 278.077   2
  -1   3   5 3303.22 265.550   1
   1   3  -5 3675.44 173.330   7
  -1  -3   5 3840.33 119.053  15
   1  -3  -4 31971.4 839.556   1
   1  -3  -4 30733.3 833.954   2
   1   3  -4 31499.9 547.224   7
  -1  -3   4 31148.6 483.365   6
  -1   3   4 29678.2 820.125   1
  -1   3   4 32914.3 614.917   4
   1   3  -4 30412.2 664.221   3
  -1  -3   4 30701.0 652.630   4
  -1  -3   3 19406.3 672.020   1
  -1  -3   3 19729.2 680.285  39
  -1   3   3 18830.6 637.031   1
  -1   3   3 19830.4 409.739   4
   1   3  -3 19255.2 671.068   2
  -1  -3   3 19545.8 440.444   4
   1   3  -3 18969.1 441.539   3
   1   3  -3 19485.2 399.327   7
   1  -3  -3 19360.7 642.015   1
   1  -3  -3 19468.2 665.270  39
   1  -3  -3 19937.9 651.113   2
   1  -3  -2 75877.7 1402.97   2
  -1   3   2 73338.5 1382.52   1
   1  -3  -2 75980.0 1402.23   1
  -1   3   2 75354.1 931.250   5
   1  -3  -2 76698.3 1429.11  39
  -1  -3   2 76268.9 1431.46  39
   1   3  -2 73218.8 1399.72   2
   1   3  -2 73195.7 963.493   5
   1   3  -2 74819.9 978.918   7
  -1  -3   2 73745.6 1397.63   1
   1   3  -2 73546.5 1435.43  39
  -1  -3   1 10530.9 477.399  39
  -1   3   1 9572.45 236.425   3
   1  -3  -1 12377.0 505.554   2
  -1  -3   1 10773.9 466.741   1
   1   3  -1 10776.0 483.748  39
  -1   3   1 11591.9 262.145   5
   1  -3  -1 11437.8 486.525   1
   1   3  -1 11952.2 272.220   5
   1   3  -1 11129.0 470.921   2
   1   3  -1 11419.3 274.826   7
  -1   3   1 10779.9 487.019   2
   1  -3  -1 11183.4 492.238  39
  -1   3   1 10807.0 477.906   1
  -1   3   1 10310.4 236.039   4
  -1   3   0 61299.4 1250.96   2
  -1  -3   0 58588.7 1153.14   1
   1  -3   0 60541.8 1246.96  39
   1   3   0 59534.3 1159.28   2
   1  -3   0 60800.1 1227.54   1
   1   3   0 60345.7 790.314   5
  -1   3   0 60210.4 799.344   5
  -1   3   0 58179.9 797.566   4
  -1  -3   0 60379.0 1203.10  39
   1   3   1 8756.75 217.641   5
   1  -3   1 8378.52 433.523  39
   1   3   1 8147.43 384.719   2
  -1   3  -1 8436.21 259.198   4
  -1  -3  -1 8589.45 414.711  39
   1  -3   1 8549.88 429.902   1
  -1   3  -1 8879.18 237.740   5
  -1  -3  -1 7717.19 372.051   1
  -1   3  -1 8271.69 427.110   2
   1  -3   2 151528. 1703.76   6
   1  -3   2 150314. 2321.42  39
  -1   3  -2 155211. 1910.26   4
  -1  -3  -2 156712. 2223.89  39
  -1  -3  -2 152170. 2135.44   1
   1  -3   2 152982. 2316.43   1
  -1   3  -2 151807. 2332.81   2
  -1   3  -2 152934. 1724.24   7
  -1   3  -2 152683. 1753.77   5
  -1   3  -3 14322.1 317.464   7
  -1  -3  -3 13853.4 477.027   1
  -1  -3  -3 13807.3 512.619  39
   1  -3   3 14325.4 302.801   6
  -1   3  -3 13395.3 422.389   4
  -1  -3  -4 21997.2 598.070   2
  -1  -3  -4 23364.2 616.020   1
  -1  -3  -4 22131.9 647.518  39
  -1   3  -4 22235.3 428.193   7
  -1   3  -4 21814.5 428.876   5
  -1   3  -4 22116.3 606.117   4
   1  -3   4 22176.1 339.188  15
   1  -3   4 22298.3 407.916   6
  -1   3  -4 21380.2 379.448  11
  -1  -3  -5 2269.15 198.865  39
   1  -3   5 2314.93 96.4202  15
   1   3   5 2161.37 181.512   1
  -1   3  -5 2163.03 205.243   4
  -1   3  -5 2358.91 134.284   5
  -1   3  -5 2065.67 112.625  11
  -1   3  -5 2487.95 140.615   7
   1  -3   5 2412.14 132.930   6
  -1   3  -6 2524.46 145.784   7
   1  -3   6 2579.87 103.396  15
  -1   3  -6 2309.40 220.480   4
  -1   3  -6 2674.18 144.391   5
  -1   3  -6 2471.58 125.024  11
   1  -3   6 2618.01 139.553   6
  -1   3  -7-34.5457 56.9590   7
   1  -3   7 33.8567 46.1975   6
  -1   3  -7 40.0520 45.8371   5
   1  -3   7-21.7558 30.7885  15
  -1   3  -7-7.47718 35.3137  11
  -1   3  -8 1315.78 119.437   7
  -1   3  -8 1233.94 100.576  11
   1  -3   8 1344.41 113.789   6
   1  -3   8 1308.47 80.6139  15
  -1   3  -8 1276.62 108.530   5
  -1   3  -9 34.3614 59.6404   7
  -1   3  -9 34.9846 40.0329  11
   1  -3   9-0.42195 53.9495   6
  -1   3  -9-24.4827 45.9463   5
   1  -3   9 0.96310 35.0204  15
   1  -3  10 17785.9 345.587  15
  -1   3 -10 17795.7 443.567  11
  -1   3 -10 17772.6 478.206   7
  -1   3 -10 17851.9 435.134   5
   1  -3  11 2159.08 113.807  15
  -1   3 -11 2039.83 152.687  11
  -1   3 -11 1863.39 161.784   7
   1  -3  12 242.478 51.7656  15
  -1   3 -12 134.085 72.2905   7
  -1   3 -13 918.178 116.766  11
   1  -3  13 723.200 75.7328  15
  -1   3 -13 862.184 121.776   7
  -1   3 -14 1008.38 136.813   7
   1  -3  14 927.707 87.4743  15
  -1   3 -14 942.779 124.106  11
  -1   3 -15 137.839 87.9019   7
  -1   3 -15 170.587 66.4306  11
   1  -3  15 94.6400 48.8911  15
   1  -3  16 4305.80 182.828  15
  -1   3 -16 4232.18 275.854   7
   1   3  17 1752.48 130.664  34
   1   3  17 1751.66 132.750  23
   1   3  17 1925.96 127.654  36
   1  -3  17 1688.65 122.334  26
   1  -3  17 1806.67 123.779  15
  -1   3 -17 1901.66 189.865   7
   1   3  17 1962.14 145.565  20
   1  -3  17 1920.11 132.397  23
   1  -3  18 5290.19 224.080  22
   1   3  18 5141.89 202.861  36
  -1   3 -18 5577.29 321.381   7
   1   3  18 5230.87 226.663  23
   1  -3  18 5222.16 217.831  23
   1   3  18 5286.38 238.732  20
   1   3  18 5142.07 223.783  34
   1  -3  18 4991.80 200.256  15
  -1  -3 -18 4998.17 311.181  10
   1  -3  19-29.9420 52.4284  22
   1  -3  19 9.00306 45.9598  15
   1   3  19 72.9761 40.1994  36
   1  -3  19-32.4869 42.5656  23
   1   3  19 93.5974 55.2961  23
   1   3  19 19.1779 55.9421  20
   1   3  20 19273.8 475.219  20
   1   3  20 17819.4 404.214  36
   1  -3  20 19483.8 445.617  23
   1   3  20 18757.1 448.045  23
   1  -3  20 19000.0 445.762  22
   1  -3  21 349.528 68.6623  22
  -1   3 -21 316.661 68.1560  18
   1   3  21 339.589 76.7962  20
   1   3  21 273.158 63.4194  23
   1  -3  21 260.923 62.4696  23
   1   3  22 1461.97 121.774  20
  -1   3 -22 1351.13 107.840  18
   1   3  22 1403.13 110.948  23
   1  -3  22 1554.25 117.585  22
   1  -3  22 1544.84 114.266  23
   1   3  23 725.009 87.5996  20
   1  -3  23 839.811 83.4749  22
   1   3  23 776.657 81.5752  23
  -1   3 -23 853.410 83.3371  18
   1  -3  23 983.847 89.1808  23
  -1   3 -24 297.675 54.3359  18
   1  -3  24 190.275 44.8836  23
   1   3  24 209.825 53.7624  20
   1  -3  24 132.809 43.1989  22
   1   3  25-20.2718 35.1903  20
   1  -3  25-17.7468 32.1590  22
   1  -3  25 52.1537 34.0918  23
  -1   4  25 18.2732 37.1133  20
  -1  -4  25 84.2069 30.3438  22
  -1  -4  24 87.1272 43.0952  22
  -1  -4  24 76.2284 33.1961  23
  -1   4  24-9.93059 46.7781  20
  -1  -4  23 406.110 58.6524  23
  -1  -4  23 457.010 66.5934  22
  -1   4  23 431.203 74.5953  20
  -1  -4  22 7573.34 249.368  22
  -1  -4  22 8456.64 254.467  23
  -1   4  22 8067.89 279.807  20
  -1   4  21 848.222 106.044  20
  -1   4  21 984.443 99.0960  34
  -1  -4  21 1028.90 96.9548  23
  -1  -4  21 1052.57 102.643  22
  -1   4  20 168.922 48.2132  36
  -1  -4  20 194.972 56.4488  23
  -1   4  20 132.279 65.9932  20
  -1   4  20 146.872 56.7893  34
  -1  -4  20 164.086 50.3360  26
  -1  -4  19 1946.83 130.959  15
  -1   4  19 2033.51 126.751  36
  -1  -4  19 2340.72 147.769  23
  -1  -4  19 1920.80 135.506  26
  -1   4  19 2023.34 153.255  20
  -1  -4  19 2057.18 136.299  33
  -1   4  19 2051.10 146.663  34
  -1  -4  18 29.6970 49.1996  26
  -1   4  18 82.4124 42.3013  36
  -1   4  18 147.226 60.1740  34
  -1  -4  18 19.9941 44.0766  33
  -1  -4  18 183.259 57.1673  15
  -1  -4  18 102.915 51.8662  23
  -1   4  18 9.60110 50.6205  20
  -1   4  17 401.406 63.9893  36
  -1  -4  17 358.469 65.4291  26
  -1  -4  17 297.521 62.2617  33
  -1   4  17 323.922 75.0130  34
  -1  -4  17 298.082 63.2715  15
  -1   4  17 331.851 69.8194  20
   1   4 -17 319.884 100.938   7
  -1  -4  16 8215.39 266.521  15
   1   4 -16 7791.11 390.179   7
  -1  -4  15 312.731 63.4510  15
   1   4 -15 320.703 97.8482   7
   1   4 -14 13540.1 499.448   7
  -1  -4  14 14135.9 346.350  15
   1   4 -13 286.119 100.103   7
  -1  -4  13 253.527 58.3797  15
  -1  -4  12 14940.7 345.649  15
   1   4 -12 15210.0 502.866   7
   1   4 -11 104.497 74.3768   7
  -1  -4  11 71.7649 45.3106  15
   1   4 -10 25901.5 642.095   7
   1   4 -10 27271.2 612.636   5
  -1  -4  10 27332.7 474.782  15
   1   4  -9 1436.83 136.091   5
   1   4  -9 1537.78 151.295   7
  -1  -4   9 1850.90 110.614  15
   1   4  -8 1768.82 153.197   7
   1   4  -8 1673.84 137.056   5
  -1  -4   8 1877.31 104.270  15
  -1  -4   7 1452.94 90.6469  15
   1   4  -7 1378.00 129.182   5
   1   4  -7 1399.43 132.919   7
  -1  -4   6 7795.44 201.679  15
   1   4  -6 7889.25 292.353   7
   1   4  -6 8081.01 287.906   5
  -1  -4   5 60.7476 37.4979   6
  -1  -4   5 21.0455 33.0306  15
   1   4  -5 12.2264 49.7733   7
   1   4  -5 66.7585 54.0148   5
   1   4  -4 11491.8 331.731   5
   1   4  -4 11610.8 341.794   7
  -1   4   4 11626.9 282.859   5
  -1  -4   4 11277.5 280.002   6
  -1  -4   4 11543.6 238.932  15
   1   4  -3 10373.9 310.840   5
   1   4  -3 10578.3 320.510   7
  -1  -4   3 10911.8 228.322  15
  -1   4   3 10304.2 275.385   5
   1   4  -2 52086.8 813.562   7
  -1   4   2 51965.6 768.824   5
  -1  -4   2 51981.1 658.828  15
   1   4  -2 52194.8 805.103   5
   1   4  -1-26.8749 45.2656   5
  -1   4   1 7.11050 39.7330   5
  -1  -4   1 48.5920 32.7126  15
   1  -4  -1 17.5550 32.3171  13
  -1   4   0 1997.90 124.547   5
   1  -4   0 1926.84 89.5805  13
   1   4   0 1914.08 121.498   5
  -1   4   0 2069.01 114.076   7
   1   4   1 475.404 69.8472   5
  -1   4  -1 393.132 70.3899   5
  -1   4  -1 403.724 62.0030   7
   1  -4   1 491.241 60.3560   6
   1  -4   1 427.858 51.1496  13
   1  -4   2 62951.9 849.526   6
   1   4   2 62784.0 863.384   5
   1   4   2 62491.0 848.940   9
  -1   4  -2 63063.2 891.089   7
  -1   4  -2 61263.7 917.618   5
   1  -4   2 60334.2 763.641  13
  -1   4  -3 14933.4 385.262   5
   1   4   3 15361.1 335.413   5
   1  -4   3 15370.7 286.191  13
  -1   4  -3 15932.6 381.581   7
   1  -4   3 15423.4 295.423  15
   1  -4   3 15990.2 352.955   6
  -1   4  -4 48377.5 795.926   5
   1  -4   4 49073.8 739.661   6
   1  -4   4 47377.8 647.779  15
  -1   4  -4 49202.9 788.219   7
  -1   4  -5 8227.35 286.555   7
   1  -4   5 7755.94 204.827  15
   1  -4   5 8274.60 260.470   6
  -1   4  -5 7858.51 283.276   5
   1  -4   6 21534.0 471.254   6
  -1   4  -6 22046.6 506.004   7
  -1   4  -6 22122.3 503.597   5
   1  -4   6 21767.3 381.487  15
  -1   4  -7 530.358 89.1511   7
   1  -4   7 545.211 62.2188  15
  -1   4  -7 514.138 83.3998   5
   1  -4   7 560.870 84.6229   6
   1  -4   8 27687.1 579.443   6
  -1   4  -8 27234.8 596.906   5
   1  -4   8 27779.6 464.856  15
  -1   4  -8 28370.8 624.740   7
  -1   4  -9 5083.75 247.718   5
   1  -4   9 5119.46 181.791  15
   1  -4   9 5432.47 250.488   6
  -1   4  -9 5209.02 264.460   7
  -1   4 -10 12007.1 387.773   5
  -1   4 -10 12431.1 422.873   7
   1  -4  10 12893.6 301.314  15
  -1   4 -11 3285.85 206.939   5
  -1   4 -11 3729.33 240.509   7
   1  -4  11 3445.18 154.643  15
  -1   4 -12 175.759 77.9592   7
   1  -4  12 324.484 63.0780  15
   1  -4  13 160.218 53.6503  15
  -1   4 -13 198.136 78.3526   7
  -1   4 -14 1201.27 159.496   7
   1  -4  14 1185.12 100.552  15
   1  -4  15 3219.27 162.909  15
  -1   4 -15 3153.81 245.546   7
   1   4  16 27564.3 591.531  20
  -1   4 -16 27468.7 757.848   7
   1  -4  16 27656.0 527.366  15
   1  -4  16 27027.1 541.183  26
   1  -4  16 28285.7 546.217  33
  -1   4 -16 25920.2 525.237  18
   1   4  16 28149.4 573.048  34
   1   4  16 26773.3 516.029  36
   1   4  17 46.1971 44.9822  36
  -1   4 -17-27.0938 72.5563   7
   1   4  17 160.285 57.1019  20
   1  -4  17 37.5994 50.5655  26
   1   4  17 65.9088 46.2776  34
   1  -4  17 50.7983 46.8783  15
  -1   4 -17 33.4827 49.0046  18
   1  -4  18 7507.57 250.472  15
   1   4  18 7519.20 289.150  20
   1  -4  18 7186.31 258.433  26
  -1   4 -18 7321.70 257.196  18
   1   4  18 7524.30 276.461  34
   1   4  18 7224.50 247.101  36
   1  -4  19 269.921 71.1002  22
  -1   4 -19 282.020 70.2914  18
   1   4  19 356.795 65.3218  36
   1   4  19 183.451 68.1889  20
   1   4  19 189.241 64.2314  34
   1  -4  20 1307.63 114.151  22
   1   4  20 1050.19 115.618  20
  -1   4 -20 1031.96 96.3803  18
   1   4  20 1125.90 96.7406  36
   1   4  21 419.430 63.0112  36
   1  -4  21 519.570 81.3012  22
  -1   4 -21 474.235 71.8895  18
   1   4  21 361.317 77.1013  20
   1  -4  22 150.872 50.0835  22
  -1   4 -22 258.986 52.2585  18
   1   4  22 183.320 61.2572  20
   1   4  23 886.266 91.0464  20
   1  -4  23 1038.11 88.3992  22
   1  -4  24 232.118 45.4464  22
   1   4  24 274.454 52.8352  20
  -1   5  24 2130.39 108.917  20
  -1  -5  24 2168.37 99.6500  22
  -1   5  23 306.085 59.6408  20
  -1  -5  23 395.243 55.8645  22
  -1  -5  22 4877.92 185.741  22
  -1   5  22 4705.96 197.030  20
  -1   5  22 4660.50 157.094  36
  -1   5  21-22.5889 35.0516  36
  -1   5  21 53.1428 45.9351  20
  -1  -5  21 29.5162 45.6071  22
  -1   5  20 125.072 55.2782  34
  -1  -5  20 136.455 50.2500  26
  -1   5  20 159.697 58.8680  20
  -1   5  20 275.542 55.4292  36
  -1   5  19 90.9854 42.9436  36
  -1  -5  19 67.5842 52.2850  26
  -1   5  19 29.5002 47.9607  34
  -1   5  19-51.1380 54.5828  20
  -1  -5  18 3292.87 176.352  26
  -1   5  18 3673.43 171.183  36
  -1   5  18 3911.49 208.790  20
  -1   5  18 3799.69 200.622  34
  -1  -5  18 3699.07 184.100  33
  -1  -5  17 412.649 74.7595  33
  -1  -5  17 418.054 70.5114  15
  -1   5  17 433.788 80.3431  20
  -1  -5  17 360.262 71.4621  26
  -1   5  17 487.544 70.8978  36
  -1   5  17 288.961 71.5858  34
  -1  -5  16 13756.9 359.132  15
  -1   5  16 14035.5 390.973  34
  -1  -5  16 14424.9 390.385  38
  -1   5  16 13781.5 396.690  20
  -1  -5  16 13670.6 371.218  33
  -1   5  16 13136.8 343.709  36
  -1  -5  16 14019.6 372.028  26
  -1  -5  15 4023.38 187.188  15
  -1   5  15 4163.07 204.806  34
  -1  -5  15 4028.49 191.376  26
  -1  -5  15 4081.69 192.448  33
  -1  -5  15 4039.95 202.180  38
  -1   5  15 3669.49 198.289  20
   1   5 -15 3787.51 263.350   9
  -1  -5  15 3685.45 175.477  21
   1   5 -15 3906.63 287.362   7
   1   5 -14 30946.0 822.921   7
   1   5 -14 30985.0 790.320   9
  -1  -5  14 31182.0 578.214  15
  -1  -5  13 263.647 61.8725  15
   1   5 -13 223.660 83.1821   7
   1   5 -12 6661.56 344.854   7
  -1  -5  12 7067.03 239.003  15
  -1  -5  11 401.142 73.2958  15
   1   5 -11 407.399 102.526   7
   1   5 -10 5398.63 281.685   5
   1   5 -10 5509.75 303.121   7
  -1  -5  10 5437.85 200.892  15
  -1  -5   9 111.764 46.1373  15
   1   5  -9 142.252 73.7370   7
   1   5  -9 148.910 68.2586   5
   1   5  -8 1123.56 134.557   7
   1   5  -8 1316.05 139.042   5
  -1  -5   8 1253.34 95.6417  15
   1   5  -7 2866.75 198.122   5
  -1  -5   7 3092.82 142.260  15
   1   5  -7 2966.62 208.939   7
  -1  -5   6 2026.53 112.036  15
   1   5  -6 2024.17 165.298   5
   1   5  -6 2303.19 177.438   7
   1   5  -5 1262.30 133.426   5
   1   5  -5 1218.68 134.819   7
  -1  -5   5 1474.42 95.8966  15
   1   5  -4 30959.6 669.194   7
  -1  -5   4 31787.4 501.806  15
   1   5  -4 31586.1 661.438   5
  -1  -5   3 13047.5 281.036  15
  -1   5   3 12646.8 351.221   5
   1   5  -3 12158.2 383.382   5
   1   5  -2 1093.70 115.363   5
  -1  -5   2 1094.08 76.8243  15
   1  -5  -2 1230.72 84.8619  13
  -1   5   2 1020.64 102.719   5
   1   5  -1 27502.6 590.838   5
   1  -5  -1 28540.7 467.154  13
  -1  -5   1 29087.8 456.136  15
  -1   5   1 27854.6 578.053   5
  -1  -5   0 125640. 1424.16  13
   1  -5   0 125172. 1451.27  13
  -1   5   0 126210. 1645.21   5
   1   5   0 127636. 1635.97   5
  -1  -5   0 128032. 1436.96  15
  -1   5  -1 17404.3 455.440   5
   1   5   1 17350.4 431.326   5
   1  -5   1 18065.4 346.133  13
  -1  -5  -1 17884.7 328.156  13
   1  -5   2 27475.1 450.817  13
  -1   5  -2 27312.1 592.596   5
  -1   5  -2 28447.2 576.176   7
   1   5   2 28988.8 559.540   5
   1  -5   2 27374.9 458.377  15
  -1   5  -3 5899.62 256.044   7
   1  -5   3 6476.39 197.619  15
   1  -5   3 6345.39 190.591  13
  -1   5  -3 6234.23 272.553   5
   1  -5   3 6515.69 236.612   6
   1  -5   4 14872.0 320.151  15
  -1   5  -4 15549.1 429.472   7
  -1   5  -4 15147.4 437.187   5
   1  -5   4 15288.6 384.556   6
  -1   5  -5 319.065 82.3469   7
   1  -5   5 246.776 53.5480  15
  -1   5  -5 219.838 69.1712   5
   1  -5   5 181.318 57.2944   6
   1  -5   6 2200.14 120.077  15
  -1   5  -6 2046.73 165.937   5
   1  -5   6 1789.54 137.353   6
  -1   5  -6 1945.64 161.164   7
   1  -5   7 1401.75 102.749  15
  -1   5  -7 1366.81 144.489   7
  -1   5  -7 1509.21 146.189   5
   1  -5   7 1435.85 133.956   6
  -1   5  -8 83.8852 57.1950   5
   1  -5   8 34.7173 42.6073  15
  -1   5  -8 122.730 65.5972   7
   1  -5   8 76.8133 52.3514   6
   1  -5   9-4.71964 43.8817  15
  -1   5  -9 32.2979 58.5982   7
  -1   5  -9 31.3394 58.0014   5
  -1   5 -10 34.4814 52.9819   5
  -1   5 -10 125.703 66.2204   7
   1  -5  10 7.27541 46.7146  15
  -1   5 -11 802.759 124.924   5
   1  -5  11 789.270 89.0460  15
  -1   5 -11 1045.01 144.847   7
  -1   5 -12 208.475 55.7366   5
  -1   5 -12 100.005 74.6373   7
   1  -5  12 145.218 54.6733  15
  -1   5 -13 2492.71 223.279   7
   1  -5  13 2503.60 149.805  15
   1  -5  14 4194.00 185.950  21
   1  -5  14 4327.69 193.810  26
   1   5  14 3962.57 199.663  34
   1  -5  14 4039.46 186.575  15
  -1   5 -14 4162.71 284.540   7
   1  -5  14 4250.33 191.615  33
   1   5  14 3885.54 207.823  20
   1   5  15-26.3917 58.2478  20
  -1   5 -15 55.9754 48.3480  18
  -1   5 -15 88.6452 62.5729   7
   1  -5  15 16.0933 42.2636  33
   1   5  15 37.0541 46.9500  34
   1   5  15 65.0763 44.3769  36
   1  -5  15-38.8854 52.6912  26
   1  -5  15-15.2589 44.7707  21
   1  -5  15 13.3772 44.7491  15
   1   5  16 735.555 104.491  20
   1   5  16 645.983 94.1754  34
   1   5  16 512.555 72.9358  36
   1  -5  16 519.360 76.1575  21
   1  -5  16 460.453 72.4512  15
  -1   5 -16 401.385 71.0894  18
   1  -5  16 638.841 88.2322  26
   1   5  17 3003.75 158.905  36
   1   5  17 2810.13 174.672  34
   1   5  17 2696.73 179.269  20
   1  -5  17 2636.67 152.354  15
   1  -5  17 2652.01 163.371  26
   1  -5  17 2767.86 152.004  21
  -1   5 -17 2954.34 159.651  18
   1   5  18 17355.0 438.289  34
   1   5  18 16831.4 391.716  36
   1   5  18 16802.2 450.016  20
   1  -5  18 18064.6 424.800  26
   1  -5  19 47.7184 50.8957  22
   1   5  19 22.6739 43.5859  36
   1   5  19 81.0382 55.6152  20
   1   5  20 387.590 61.5048  36
   1   5  20 390.719 81.8650  20
   1  -5  20 462.880 75.8605  22
   1   5  21 78.7903 53.2775  20
   1   5  21 79.9863 40.8650  36
   1  -5  21 52.2357 48.2295  22
   1  -5  22 2828.22 137.672  22
   1   5  22 2433.97 139.574  20
   1  -5  23 1256.98 85.2207  22
   1   5  23 1069.25 88.2306  20
  -1  -6  23-28.5893 29.8313  22
  -1   6  22 3639.35 148.908  20
  -1   6  22 3583.64 121.404  36
  -1  -6  22 3728.40 143.519  22
  -1   6  21 8.57316 30.6764  36
  -1  -6  21 12.1539 38.8245  22
  -1  -6  21-41.9521 34.3713  32
  -1   6  21-57.1207 40.6491  20
  -1   6  20 182.825 47.2634  36
  -1  -6  20 309.234 50.9623  32
  -1   6  20 220.480 57.0541  20
  -1  -6  20 212.788 52.6610  22
  -1   6  19 43.2944 42.4909  36
  -1   6  19 80.6952 52.5527  20
  -1   6  19-67.1256 50.2608  34
  -1  -6  19 7.21177 42.3188  26
  -1  -6  18 354.994 70.8255  26
  -1   6  18 430.143 79.9755  20
  -1   6  18 438.583 78.5315  34
  -1   6  18 416.419 66.2725  36
  -1   6  17 2153.25 133.609  36
  -1  -6  17 1791.76 135.040  33
  -1   6  17 1953.15 146.073  34
  -1  -6  17 1862.07 137.817  26
  -1  -6  17 1967.56 128.299  21
  -1   6  17 1746.48 140.845  20
  -1  -6  16 3285.93 179.027  33
  -1   6  16 3316.77 164.132  36
  -1   6  16 3435.87 191.497  34
  -1  -6  16 3400.57 169.123  21
  -1  -6  16 3357.74 177.116  26
  -1   6  16 3233.57 185.759  20
  -1  -6  15 1112.87 111.085  26
  -1  -6  15 1232.82 114.120  33
  -1  -6  15 1034.02 99.8156  15
  -1  -6  15 1071.43 100.050  21
  -1   6  15 1084.51 111.183  20
  -1   6  15 1111.26 117.462  34
  -1  -6  15 1334.48 121.326  38
  -1   6  14 3249.00 178.371  29
  -1  -6  14 3052.39 168.530  15
  -1   6  14 3300.18 183.913  20
  -1  -6  14 3325.88 180.963  38
  -1   6  14 3186.12 179.470  34
  -1  -6  14 3261.94 176.410  33
  -1  -6  14 3676.39 185.578  26
  -1  -6  14 3159.44 167.118  21
  -1  -6  13 573.950 83.2859  26
  -1  -6  13 609.945 83.2990  33
  -1   6  13 562.383 86.1171  34
   1   6 -13 480.387 110.694   9
   1   6 -13 396.512 104.776   7
  -1  -6  13 539.921 81.4600  15
  -1   6  13 329.561 73.7086  20
  -1   6  13 573.324 82.2046  29
  -1  -6  13 578.358 85.0728  38
   1   6 -12 8527.13 418.572   7
  -1  -6  12 8720.15 282.301  26
  -1  -6  12 8914.35 291.470  38
   1   6 -12 8725.97 410.769   9
  -1  -6  12 8929.62 286.731  33
  -1   6  12 8710.37 283.682  29
  -1  -6  12 8782.19 280.806  15
  -1   6  12 8935.34 298.258  34
   1   6 -11 161.651 85.5369   7
  -1  -6  11 80.1810 48.5916  15
   1   6 -10 562.642 118.867   7
  -1  -6  10 634.174 85.4270  15
   1   6  -9 45.5383 75.6353   7
  -1  -6   9 36.6123 45.4824  15
  -1  -6   8 12076.2 314.419  15
   1   6  -8 11672.7 440.920   5
   1   6  -8 10886.1 448.054   7
  -1  -6   7 1023.40 94.0601  15
   1   6  -7 1052.37 144.875   5
   1   6  -7 968.113 137.820   7
   1   6  -6 4499.14 271.114   7
  -1  -6   6 4960.62 189.054  15
   1   6  -6 4932.69 274.142   5
  -1  -6   5 1619.68 112.136  15
   1  -6  -5 1687.52 116.453  13
   1   6  -5 1504.58 153.590   5
   1   6  -4 2767.46 203.847   5
   1  -6  -4 2830.75 142.498  13
  -1  -6   4 2899.76 137.868  15
  -1  -6   3 415.892 58.9345  15
   1  -6  -3 454.945 67.4034  13
   1   6  -3 288.457 77.7667   5
  -1   6   2 70.5136 48.1482   5
   1  -6  -2 87.9104 41.3408  13
  -1  -6   2 152.762 46.3241  15
   1   6  -2 110.952 64.1468   5
  -1   6   1 1524.59 144.034   5
   1  -6  -1 1642.65 110.567  13
   1   6  -1 1553.36 148.153   5
  -1  -6   1 1559.38 100.385  15
   1  -6   0 34753.7 569.072  13
  -1  -6   0 34534.8 553.288  15
  -1   6   0 34981.4 730.962   5
   1   6   0 34857.7 720.981   5
   1  -6   1 4694.43 179.790  15
   1   6   1 4454.71 233.844   5
  -1  -6  -1 4673.97 171.099  15
   1  -6   1 4606.77 177.267  13
  -1   6  -1 4325.73 244.461   5
  -1   6  -2 5531.39 276.008   5
   1  -6   2 5946.65 198.025  13
   1  -6   2 5856.60 203.714  15
  -1  -6  -3 3366.32 145.815  13
   1  -6   3 2969.32 149.289  15
  -1   6  -3 2897.10 207.850   5
   1  -6   4 52.2815 47.9941  15
  -1   6  -4 133.976 74.7332   5
  -1   6  -5 75.6091 57.9482   7
   1  -6   5 8.18542 45.7091  15
  -1   6  -5 27.7632 57.1019   5
   1  -6   6 2142.01 128.376  15
  -1   6  -6 2150.68 183.835   5
  -1   6  -6 2036.63 179.155   7
  -1   6  -7 17.7415 62.4516   5
  -1   6  -7-28.8405 58.7706   7
   1  -6   7 8.66782 48.4911  15
  -1   6  -8 7850.60 365.500   7
  -1   6  -8 7926.42 366.227   5
   1  -6   8 8431.22 264.048  15
  -1   6  -9 2595.14 218.061   7
  -1   6  -9 2506.52 211.565   5
   1  -6   9 2531.03 148.914  15
  -1   6 -10 10737.1 432.893   5
  -1   6 -10 9989.52 433.130   7
   1  -6  10 11017.6 313.462  15
   1  -6  11 13932.4 365.031  15
  -1   6 -11 13622.5 495.228   5
  -1   6 -11 13026.0 506.533   7
  -1   6 -12 25956.3 737.839   7
   1  -6  12 26085.4 526.935  21
   1   6  12 26400.9 559.967  20
   1  -6  12 27480.9 539.970  26
   1  -6  12 25927.3 531.275  15
   1   6  12 26495.6 555.854  34
   1  -6  12 26619.4 538.848  33
   1  -6  12 26348.5 537.390  38
  -1   6 -13 9990.84 453.072   7
   1  -6  13 10001.3 306.735  15
   1   6  13 10727.2 337.083  34
   1  -6  13 10466.2 325.078  33
   1  -6  13 10279.2 321.285  26
   1  -6  13 11023.3 331.733  38
   1   6  13 10747.7 343.575  20
   1  -6  13 9838.52 310.249  21
   1  -6  14 10643.4 324.762  26
   1   6  14 10429.5 336.386  34
   1   6  14 9917.80 335.091  20
   1  -6  14 10017.3 307.209  21
   1  -6  14 10674.5 311.136  15
   1  -6  15 830.262 95.6561  21
   1   6  15 950.953 96.7028  36
   1   6  15 873.923 105.913  34
   1   6  15 749.591 104.323  20
   1  -6  15 910.184 102.175  26
   1  -6  15 705.988 84.0696  15
   1   6  16 3121.41 161.512  36
   1  -6  16 2821.87 164.532  26
   1   6  16 2868.21 175.948  34
   1  -6  16 2895.29 159.269  21
   1   6  16 2781.97 178.177  20
   1   6  17 181.754 62.6086  20
   1  -6  17 82.3569 46.1222  21
   1   6  17 103.287 49.2039  36
   1  -6  17 130.793 56.8779  26
   1  -6  18 114.101 54.1835  22
   1   6  18 127.088 49.2055  36
   1  -6  18 148.046 51.0393  32
   1   6  18 71.7854 50.6331  20
   1   6  19 565.930 84.9780  20
   1  -6  19 498.887 61.8007  32
   1  -6  19 465.100 73.3181  22
   1   6  19 485.690 68.4454  36
   1  -6  20 511.688 68.4283  22
   1   6  20 578.447 80.0942  20
   1  -6  20 498.083 56.1065  32
   1   6  20 463.217 61.4368  36
   1   6  21 608.313 76.4254  20
   1   6  21 730.927 67.1807  36
   1  -6  21 779.335 73.3839  22
   1  -6  22 347.813 49.5031  22
  -1  -7  21 55.6837 31.3745  22
  -1   7  21 130.097 31.8496  36
  -1  -7  20 28.7571 34.3596  22
  -1  -7  20 36.2962 31.3794  32
  -1   7  20 25.5000 30.0618  36
  -1  -7  19 3537.05 143.525  32
  -1   7  19 3623.91 144.446  36
  -1  -7  19 3461.28 151.056  22
  -1  -7  18 105.164 46.9746  32
  -1   7  18 60.7471 40.0952  36
  -1   7  18 29.0060 38.2070  20
  -1  -7  18 66.0017 34.8377  21
  -1  -7  18 31.4669 47.0789  26
  -1  -7  17 1723.88 123.598  26
  -1   7  17 1926.02 119.032  36
  -1  -7  17 1940.49 119.340  21
  -1   7  17 1824.16 126.927  20
  -1  -7  16 3483.78 176.260  26
  -1  -7  16 3050.97 154.874  21
  -1   7  16 3133.34 156.311  36
  -1   7  16 3335.10 178.626  34
  -1   7  16 3025.67 163.853  20
  -1  -7  15 575.836 80.6831  21
  -1  -7  15 506.035 77.8141  26
  -1   7  15 609.227 88.2990  34
  -1  -7  14 1358.81 114.146  21
  -1  -7  14 1483.15 120.226  38
  -1  -7  14 1550.19 123.485  33
  -1  -7  14 1472.98 119.127  26
  -1   7  14 1452.36 124.033  34
  -1  -7  13 23.1961 40.6214  15
  -1  -7  13 66.3746 50.7346  33
  -1  -7  13-21.1071 48.4592  26
  -1   7  13-41.4846 43.0552  34
  -1  -7  13-30.4938 54.0950  21
  -1  -7  13-27.9356 47.8086  38
  -1   7  12 36.6611 45.9618  34
  -1  -7  12 28.9620 41.5406  15
  -1  -7  12 28.4977 43.9130  33
  -1  -7  12 84.2521 52.1717  38
  -1  -7  12 26.0321 46.2099  26
  -1   7  12 87.0212 48.3880  29
  -1  -7  11 75.7017 46.6426  26
  -1   7  11 92.2305 48.2168  29
  -1  -7  11-42.3901 49.9868  15
  -1  -7  11 60.7129 46.4348  33
  -1  -7  11-16.2582 41.4313  38
  -1  -7  10 5564.08 223.450  33
  -1  -7  10 5659.99 223.414  15
   1   7 -10 5772.60 337.387   9
  -1  -7  10 5779.18 229.286  26
  -1   7  10 5807.16 231.829  29
  -1   7  10 5396.32 227.116  34
  -1  -7  10 5786.30 230.738  38
  -1   7   9 15950.8 397.539  29
  -1  -7   9 15925.8 391.207  15
   1   7  -9 15535.9 567.935   9
  -1  -7   9 15198.2 384.307  33
   1  -7  -9 15336.6 393.513  13
   1  -7  -8 41539.2 714.888  13
  -1  -7   8 42220.5 704.421  15
   1   7  -8 43202.2 976.115   9
   1  -7  -7 28969.5 565.602  13
  -1  -7   7 30717.4 562.516  15
   1  -7  -6 381.139 69.5114  13
   1   7  -6 500.927 110.484   5
   1   7  -6 332.668 95.4857   9
  -1  -7   6 319.591 63.7699  15
   1   7  -5 1384.58 164.931   5
   1   7  -5 1342.75 164.929   9
  -1  -7   5 1738.77 119.980  15
   1  -7  -5 1674.86 123.465  13
  -1  -7   4 313.031 59.7628  15
   1   7  -4 290.666 86.2577   9
   1  -7  -4 406.808 70.3662  13
   1   7  -4 192.563 72.4472   5
   1  -7  -3 2928.19 152.554  13
  -1  -7   3 2834.57 147.564  15
   1   7  -3 2584.55 212.656   5
   1   7  -2 7966.15 352.988   9
   1  -7  -2 7691.32 249.209  13
   1   7  -2 7615.66 348.713   5
  -1  -7   2 7624.80 240.523  15
   1  -7  -2 7169.50 240.676  15
  -1   7   1 1669.32 163.770   5
   1  -7  -1 1626.65 117.306  15
  -1  -7   1 1809.04 119.387  15
   1   7  -1 1780.89 173.127   5
   1  -7  -1 1895.68 124.488  13
   1   7   0 3084.59 213.517   5
   1  -7   0 3122.83 154.193  13
  -1   7   0 2794.18 206.641   5
   1  -7   0 3088.55 157.527  15
  -1   7  -1 325.386 82.9390   5
   1  -7   1 336.533 63.1577  15
   1  -7   2 1240.72 103.584  15
  -1   7  -2 1295.04 151.339   5
   1  -7   3 1922.62 129.524  15
  -1   7  -3 1801.71 184.938   5
   1  -7   4 15261.3 369.822  15
  -1   7  -4 14262.6 503.947   5
   1  -7   5 6036.09 228.415  15
  -1   7  -5 5695.45 320.878   5
  -1   7  -6 281.804 79.6862   5
   1  -7   6 348.277 70.5874  15
  -1   7  -7 4139.67 283.059   5
   1  -7   7 4157.05 193.038  15
   1   7   8 5094.97 211.817  29
   1  -7   8 5019.84 213.545  15
  -1   7  -8 5118.14 306.268   5
  -1   7  -8 4986.64 223.758  37
   1  -7   9 589.847 82.1967  26
  -1   7  -9 670.577 91.0403  37
   1  -7   9 631.587 88.1950  15
   1   7   9 720.661 90.8059  34
  -1   7  -9 449.798 96.1685   5
  -1   7  -9 509.826 118.683   7
  -1   7 -10 6955.24 357.442   5
   1  -7  10 6220.94 235.028  26
  -1   7 -10 6525.81 254.988  37
  -1   7 -10 6089.88 344.957   7
   1  -7  10 5904.94 234.407  21
   1   7  10 6228.10 250.109  34
   1  -7  10 6117.78 241.835  15
   1  -7  11 2293.67 149.478  15
  -1   7 -11 2347.56 154.874  37
   1  -7  11 2249.28 147.910  21
   1  -7  11 2236.91 147.499  26
   1   7  11 2068.84 150.904  34
   1   7  12 1056.76 108.260  20
   1  -7  12 1220.51 110.157  15
   1  -7  12 1292.54 116.239  21
   1  -7  12 1321.10 114.936  26
   1  -7  13 5537.60 232.746  26
   1   7  13 5774.54 250.360  20
   1  -7  13 5923.83 236.334  21
   1  -7  14 14451.5 377.494  26
   1   7  14 14410.2 358.042  36
   1  -7  14 14201.0 369.351  21
   1   7  14 14237.1 395.956  20
   1   7  15-2.19577 45.0058  36
   1  -7  15-29.5464 48.2508  26
   1   7  15 29.4933 44.2927  20
   1  -7  15-7.11642 43.1667  21
   1  -7  15-7.41606 51.2330  32
   1  -7  16 365.264 66.3737  21
   1  -7  16 203.141 53.1657  32
   1  -7  16 243.492 51.8317  17
   1   7  16 196.450 54.6706  36
   1  -7  16 264.265 64.0772  26
   1  -7  17 114.747 41.9528  17
   1  -7  17 67.7189 43.1663  21
   1  -7  17 18.2082 40.8746  32
   1   7  17 23.4566 43.2481  36
   1  -7  17 62.8799 41.8917  22
   1   7  18 22.1359 43.4976  36
   1  -7  18 2.61044 38.2280  32
   1  -7  18 113.414 42.6098  22
   1  -7  19 542.683 63.5915  22
   1  -7  19 555.937 59.2835  32
   1   7  19 614.559 64.7496  36
   1  -7  20 62.8158 32.3929  32
   1   7  20 37.0692 31.3598  36
  -1   8  19 1477.45 75.6311  36
  -1  -8  19 1405.93 75.3903  32
  -1  -8  18 107.470 32.0694  17
  -1  -8  18 77.5011 37.4981  22
  -1   8  18 91.8848 34.9010  36
  -1  -8  18 64.7173 37.3349  32
  -1  -8  17 683.016 64.9812  21
  -1  -8  17 701.409 68.8233  22
  -1  -8  17 667.757 65.8204  17
  -1   8  17 637.749 65.8812  36
  -1  -8  17 555.285 63.5126  32
  -1  -8  16 963.171 89.4699  26
  -1  -8  16 1017.37 84.7566  32
  -1   8  16 923.934 81.1895  36
  -1  -8  16 930.651 82.1618  21
  -1  -8  15 1310.30 106.200  26
  -1   8  15 1417.05 103.874  36
  -1  -8  15 1231.89 97.3709  32
  -1  -8  15 1388.16 104.926  21
   1   8 -14-56.1076 48.9593  37
  -1  -8  14 43.1593 47.2954  26
  -1  -8  14-56.5217 47.0617  21
   1   8 -13 39.1432 46.4882  37
  -1  -8  13 11.5925 46.3155  26
  -1  -8  13 56.4672 46.7376  21
  -1  -8  12 785.023 88.1191  38
   1   8 -12 828.830 101.296  37
  -1  -8  12 790.201 87.8664  26
  -1  -8  12 793.138 91.2727  21
  -1  -8  11 37.4185 47.6909  26
   1   8 -11 152.253 60.1639  37
   1   8 -10 2760.95 169.982  37
  -1  -8  10 2449.72 144.892  26
  -1   8   9 7096.47 257.263  29
   1  -8  -9 6935.96 249.553  13
  -1  -8   9 6657.76 240.628  15
  -1  -8   9 6855.72 245.369  26
   1   8  -9 7085.35 280.002  37
   1  -8  -8 20979.9 463.318  13
  -1   8   8 21291.8 468.791  29
  -1  -8   8 21486.2 458.601  15
   1   8  -7 41383.4 756.260  37
   1  -8  -7 38937.9 689.715  13
  -1  -8   7 39302.7 683.343  15
  -1   8   7 41804.5 703.423  29
  -1  -8   6 2429.73 144.279  15
   1   8  -6 2577.24 166.067  37
  -1   8   6 2393.28 144.381  29
   1  -8  -6 2674.35 156.125  13
  -1   8   6 2703.73 151.828  18
  -1  -8   5 427.555 66.4810  15
  -1   8   5 394.728 69.0415  18
   1   8  -5 411.209 108.757   9
   1   8  -5 419.200 77.7525  37
  -1   8   4 1876.62 126.949  18
  -1  -8   4 1706.67 121.715  15
   1   8  -4 1849.48 146.628  37
   1   8  -4 1806.49 186.141   9
  -1   8   3 4071.60 183.264  18
  -1  -8   3 4315.23 189.202  15
   1   8  -3 4126.50 209.340  37
  -1   8   3 3887.36 198.563  37
  -1   8   2 127.037 61.2237  37
   1   8  -2 157.530 67.8794  37
   1  -8  -2 189.396 57.3776  15
  -1   8   2 32.5377 44.6720  18
   1   8  -1 657.831 96.5069  37
  -1   8   1 522.389 82.8428  37
   1  -8  -1 503.586 72.6715  15
   1   8   0 5191.28 226.270  37
   1  -8   0 5091.49 207.698  15
  -1   8   0 4703.12 278.531   5
  -1   8   0 5113.49 228.644  37
   1   8   1 35.6864 49.7453  37
   1  -8   1 24.5331 47.6264  15
  -1   8  -1 1.00563 55.4900   5
  -1   8  -1-22.9442 58.3133  37
  -1   8  -2 2689.96 219.608   5
   1  -8   2 2857.06 156.405  15
  -1   8  -2 2648.67 169.716  37
  -1   8  -3 5769.79 252.851  37
  -1   8  -3 5469.09 319.539   5
   1  -8   3 5830.84 226.843  15
  -1   8  -4 3483.20 256.086   5
  -1   8  -4 3453.18 190.213  37
  -1   8  -4 3227.75 238.179   9
   1  -8   4 3498.28 173.194  15
   1  -8   5 792.630 92.6405  15
  -1   8  -5 916.043 108.563  37
   1  -8   6 106.660 50.9198  32
   1  -8   6-26.1336 48.1967  15
  -1   8  -6 67.7411 53.6740  37
   1  -8   7 1415.08 116.229  15
  -1   8  -7 1720.49 143.445  37
   1  -8   7 1521.90 112.091  32
   1  -8   8 4637.88 211.384  15
  -1   8  -8 5079.50 233.938  37
   1  -8   8 4564.06 192.207  32
   1  -8   9 206.081 57.5224  26
   1  -8   9 194.577 60.6921  21
  -1   8  -9 174.140 61.4570  37
   1  -8   9 248.677 59.3991  32
   1  -8  10 499.124 68.6262  32
   1  -8  10 668.715 78.1479  26
   1  -8  10 567.880 84.0198  21
  -1   8 -10 745.473 95.8020  37
   1  -8  11 5.46257 47.1383  21
   1  -8  11 73.3989 49.6444  26
  -1   8 -11-46.3260 56.8074  37
   1  -8  11 24.7486 46.4801  32
  -1   8 -12 459.117 78.2233  37
   1  -8  12 386.741 72.1374  26
   1  -8  12 434.245 69.7548  32
   1  -8  12 437.089 76.7499  21
   1  -8  13 413.738 74.0208  21
   1  -8  13 471.133 75.1489  26
   1  -8  13 513.197 78.0780  32
   1   8  13 525.576 71.5869  36
   1  -8  14 875.200 86.9911  26
   1  -8  14 777.105 83.8999  32
   1   8  14 816.808 82.9003  36
   1  -8  14 822.522 85.2651  21
   1  -8  15 596.958 76.0543  21
   1  -8  15 537.190 70.9956  32
   1   8  15 631.483 73.4178  36
   1  -8  15 515.724 66.8226  17
   1  -8  16 426.928 59.0816  17
   1  -8  16 388.632 59.7353  21
   1  -8  16 328.421 59.0676  32
   1  -8  16 412.024 55.3790  22
   1   8  16 376.169 57.1165  36
   1  -8  17 72.5432 35.1268  22
   1  -8  17 95.0038 41.5570  32
   1   8  17 59.9317 35.4311  36
   1  -8  17 81.7536 32.6704  17
   1  -8  18 570.424 51.2758  22
   1   8  18 633.623 56.6945  36
   1  -8  18 550.330 54.6515  32
  -1  -9  16 3823.43 124.961  32
  -1  -9  16 3634.89 120.445  17
  -1  -9  16 3723.94 123.795  21
  -1   9  16 3914.74 127.042  36
  -1  -9  15 1656.23 91.5420  32
  -1   9  15 1585.91 88.5042  36
  -1  -9  15 1448.57 85.8922  17
  -1  -9  15 1478.86 89.1848  21
  -1  -9  14 64.1799 41.3871  32
  -1  -9  14 147.886 44.3459  21
   1   9 -14 149.399 44.0082  37
  -1   9  14 159.506 39.5393  36
   1   9 -13 321.057 59.1961  37
  -1  -9  13 263.353 52.8700  21
  -1   9  13 278.454 52.1806  36
  -1  -9  13 293.423 52.9325  32
  -1  -9  13 239.155 49.2389  26
   1   9 -12 59.8642 49.6746  37
  -1  -9  12 36.1090 41.9690  21
  -1  -9  12 88.5858 45.9886  32
  -1  -9  12 46.4841 35.9667  26
  -1  -9  11 27.8296 49.9903  21
  -1  -9  11-58.5441 40.8854  32
  -1  -9  11 22.1773 35.8283  26
   1   9 -11-34.7947 46.5532  37
  -1  -9  10 49.6569 45.0704  21
  -1  -9  10 134.542 50.9382  32
   1   9 -10 55.7012 53.4496  37
  -1  -9   9 31.0863 38.7599  32
  -1  -9   9 102.183 56.0987  21
   1   9  -9-13.3547 59.4346  37
  -1  -9   8 473.225 63.3160  32
   1   9  -8 363.135 79.8220  37
   1   9  -7 1716.59 139.129  37
   1   9  -6 180.761 61.1709  37
   1   9  -5 194.273 68.4788  37
   1   9  -4 684.770 95.9280  37
   1   9  -3 508.101 85.1624  37
  -1   9   3 508.031 82.6858  37
   1   9  -2 130.704 65.4073  37
  -1   9   2 104.317 62.9139  37
   1   9  -1-58.9054 55.5999  37
  -1   9   1 6.88556 50.2304  37
  -1   9   0 458.493 80.8375  37
   1   9   0 520.848 84.2284  37
   1   9   1 1102.89 107.843  37
  -1   9  -1 1151.27 116.575  37
  -1   9  -2 260.477 69.5250  37
  -1   9  -3 293.272 73.9923  37
  -1   9  -4 342.261 75.6749  37
  -1   9  -5 49.0239 61.9908  37
   1  -9   5-49.7237 50.4422  21
   1  -9   6 1822.41 123.383  21
  -1   9  -6 2007.89 150.679  37
   1  -9   7 785.458 89.1880  21
  -1   9  -7 748.704 99.8306  37
   1  -9   7 707.935 75.5530  32
   1  -9   8 1027.59 89.3698  32
  -1   9  -8 797.676 100.658  37
   1  -9   8 824.856 88.6952  21
  -1   9  -9 3115.96 174.146  37
   1  -9   9 2758.42 152.849  21
   1  -9   9 2956.77 143.471  32
   1  -9  10 1632.64 109.577  32
  -1   9 -10 1700.76 128.938  37
   1  -9  10 1775.76 118.822  21
  -1   9 -11 2203.02 138.679  37
   1   9  11 2319.98 125.426  36
   1  -9  11 2518.89 140.479  21
   1  -9  11 2470.74 128.715  32
   1  -9  12 2501.22 132.838  21
   1   9  12 2506.72 124.057  36
   1  -9  12 2590.85 130.637  17
  -1   9 -12 2759.36 142.076  37
   1  -9  12 2620.11 127.259  32
   1  -9  13 239.714 51.1887  17
   1  -9  13 198.052 47.0196  21
   1  -9  13 237.395 47.5384  32
  -1   9 -13 220.157 49.6066  37
   1   9  13 315.385 52.1126  36
   1  -9  14 406.364 55.3986  32
   1   9  14 384.622 53.5196  36
   1  -9  14 384.030 52.7508  21
   1  -9  14 315.024 50.9847  17
   1   9  15 88.8996 34.6037  36
   1  -9  15 104.847 33.4466  17
   1  -9  15 123.579 39.7968  32
   1  -9  16 8.72685 28.0957  32
   1   9  16 14.5321 26.0600  36
  -1 -10  12 7.00383 27.7378  17
   1  10 -12-44.0541 38.7856  37
  -1  10  12 22.0522 28.0069  36
  -1 -10  12 36.1564 31.1761  21
  -1 -10  11 481.854 56.6596  21
  -1  10  11 462.018 52.1504  36
   1  10 -11 410.747 57.8014  37
  -1 -10  11 438.023 55.0438  17
  -1 -10  11 483.516 49.8157  32
   1  10 -10 170.197 50.8253  37
  -1 -10  10 168.293 42.2538  21
  -1 -10   9 3458.07 144.370  21
   1  10  -9 3620.82 165.991  37
   1  10  -8 320.519 62.2623  37
  -1 -10   8 263.708 50.9383  21
   1  10  -7 687.097 85.7407  37
  -1 -10   7 704.822 75.2155  21
   1  10  -6 103.371 52.8184  37
  -1 -10   6 65.5758 38.1666  21
  -1 -10   5 1702.07 109.051  21
   1  10  -5 1787.26 132.008  37
   1  10  -4 638.559 83.5296  37
  -1 -10   4 641.577 71.9759  21
   1  10  -3 2922.91 161.312  37
  -1  10   2 184.771 53.2283  37
   1  10  -2 356.885 70.9413  37
  -1  10   1 116.218 50.6124  37
   1  10  -1 69.6374 45.8524  37
  -1  10   0 678.365 87.3536  37
   1  10   0 612.817 80.8478  37
   1  10   1-41.4750 50.3786  37
  -1  10  -1 35.7223 51.1224  37
  -1  10  -2 267.942 66.0572  37
  -1  10  -3 190.387 61.4804  37
  -1  10  -4-41.4285 53.3490  37
  -1  10  -5 120.779 57.2315  37
   1 -10   5 127.137 39.6379  17
   1 -10   5 151.461 42.8988  21
   1 -10   6 6.15995 32.1782  17
  -1  10  -6 57.6486 56.4142  37
   1 -10   6-0.10898 36.5716  21
  -1  10  -7 313.518 66.1377  37
   1 -10   7 328.410 52.4610  17
   1 -10   7 299.982 50.6755  21
   1 -10   8-44.5031 37.8094  17
  -1  10  -8-21.7141 47.9566  37
   1 -10   8 13.4707 36.2320  21
   1  10   8 0.77219 28.9019  36
  -1  10  -9 520.004 68.5702  37
   1 -10   9 383.876 56.1420  21
   1 -10   9 450.940 56.2860  17
   1  10   9 399.929 48.7042  36
   1 -10   9 374.117 50.1709  28
   1 -10  10 2005.01 93.0003  28
  -1  10 -10 2181.07 118.083  37
   1 -10  10 1993.28 91.0939  32
   1 -10  10 1950.56 100.784  21
   1 -10  10 2032.82 101.262  17
   1  10  10 2096.31 94.3144  36
   1  10  11-22.8736 26.3976  36
  -1  10 -11-29.9583 35.0839  37
   1 -10  11 49.1521 32.2927  21
   1 -10  11 17.1985 30.4414  17
   1 -10  11 3.38962 26.8335  32
   1 -10  12 43.4995 26.0167  21
   1 -10  12 117.827 34.7562  17
   1  11  -6 34.7529 36.0203  37
   1  11  -5 1543.25 91.1493  37
   1  11  -4 461.416 56.0644  37
   1  11  -3 21.5715 31.7420  37
   1  11  -2 94.1707 33.1434  37
   1  11  -1 53.0859 35.1140  37
  -1  11   0 18.7359 32.2797  37
  -1  11  -1 156.085 41.9875  37
  -1  11  -2 46.1135 37.0262  37
  -1  11  -3 46.9790 36.3908  37
  -1  11  -4 240.773 49.0223  37
  -1  11  -5 772.518 68.7337  37
   1 -11   5 897.731 61.8039  28
  -1  11  -6 42.2158 36.6268  37
  -2   0  27 11.3060 32.0895  23
  -2   0  26 131.244 47.3240  23
  -2   0  25-44.6040 46.6400  23
  -2   0  25 12.0295 39.8210  20
  -2   0  24-82.4628 55.1444  20
  -2   0  24 31.3658 45.6052  23
  -2   0  23-43.7147 50.1863  20
  -2   0  23 22.9575 48.6867  23
  -2   0  22 129.320 53.3507  23
  -2   0  22 305.023 63.6747  20
  -2   0  21 25.7619 55.7349  23
  -2   0  21-48.3439 58.2161  20
  -2   0  20 496.853 74.6474  20
  -2   0  20 576.021 82.2039  23
  -2   0  19 15.9308 47.3339  23
   2   0 -19-0.75973 59.8477   6
  -2   0  19-8.44609 40.1190  20
   2   0 -18 1108.29 135.566   6
   2   0 -17 95.9924 54.6458   6
   2   0 -16 324.593 77.7350   6
  -2   0  15 16.2730 36.9366  15
   2   0 -15-11.6431 61.5370   6
  -2   0  14 140.157 41.6312  15
   2   0 -14 105.367 56.9919   6
  -2   0  13-14.0696 37.4818  15
   2   0 -13-21.9107 52.5546   6
  -2   0  12 53260.4 716.012  15
   2   0 -12 55039.7 872.142   6
  -2   0  11 27.0699 34.4040  15
   2   0 -11-5.70514 37.0428   7
  -2   0  10 13662.0 257.723  15
  -2   0   9 63.1505 32.5655  15
   2   0  -9 52.8228 64.1270  39
   2   0  -8 28906.7 762.555  39
  -2   0   8 29264.3 824.717   1
   2   0  -7-35.0535 56.4515  39
   2   0  -7-14.1169 71.8125   3
  -2   0   7-63.7383 90.0078   4
  -2   0   7-59.3537 82.3367   1
   2   0  -6 209955. 2759.92   3
   2   0  -6 206532. 2655.33  39
  -2   0   6 214611. 2760.09   1
  -2   0   5 23.8215 65.3905   1
   2   0  -5-0.94899 56.3966   3
   2   0  -5 31.7560 59.8540  39
   2   0  -4 336055. 3788.58   3
  -2   0   4 332861. 3804.69   1
   2   0  -4 325987. 3737.78  39
  -2   0   3 34.6030 51.1277   1
   2   0  -3 3.06824 48.2936   3
  -2   0   2 27922.4 554.991   1
  -2   0   1 144.171 42.6449   1
  -2   0   0 323.406 47.6635   1
   2   0   0 242.782 45.6754   1
   2   0   1 568.427 53.6182   2
   2   0   1 521.611 52.2149   1
  -2   0  -1 584.004 54.2635   1
  -2   0  -2 580944. 5886.39   2
  -2   0  -2 586160. 5871.58   1
  -2   0  -2 588874. 6125.41   4
   2   0   2 579047. 5871.64   1
  -2   0  -3 5.57422 28.6287   2
   2   0   3-9.89707 30.5180   1
   2   0   3-8.79249 14.6696  39
  -2   0  -3 69.9090 62.4170   4
   2   0   4 94002.0 1050.26   1
  -2   0  -4 95459.2 1363.62   4
   2   0   5 16.5601 15.1378  39
  -2   0  -5 47.7794 61.2854   4
  -2   0  -6 222965. 2393.06   8
  -2   0  -6 220902. 2422.54  10
   2   0   6 216165. 2903.52   4
  -2   0  -6 222577. 2972.30   4
  -2   0  -7-15.2995 36.5576   8
   2   0   7 33.9946 35.7350   6
  -2   0  -7 6.57333 35.5589  10
  -2   0  -8 111683. 1414.30  10
  -2   0  -8 111262. 1379.81   8
  -2   0  -9 12.5705 42.8694  10
  -2   0  -9 92.2141 51.6947   8
   2   0  10 5696.35 142.528  15
  -2   0 -10 5664.35 238.089  10
  -2   0 -10 5684.02 224.266   8
  -2   0 -11-14.9337 41.8754   8
  -2   0 -11-81.4261 60.2392  10
  -2   0 -12 10468.4 362.227  10
  -2   0 -13-37.0504 58.7378  10
  -2   0 -13-0.95148 56.7577  11
  -2   0 -14 22657.4 596.207  11
  -2   0 -14 21424.2 589.718  10
  -2   0 -15-63.9862 62.4616  10
  -2   0 -15 19.2744 58.0864  11
  -2   0 -16 34654.0 823.413  10
  -2   0 -16 35540.7 824.700  11
  -2   0 -17-30.2002 69.2583  11
  -2   0 -17-5.57570 52.9272  10
  -2   0 -18 14744.4 528.779  11
   2   0  18 14157.3 364.121  22
   2   0  18 14839.7 393.633  23
   2   0  19 61.7956 55.6503  23
  -2   0 -19 56.5149 60.9164  11
   2   0  19-63.7211 52.2075  22
   2   0  20 80.5562 45.3699  22
   2   0  20 60.9582 55.2460  23
   2   0  21 81.8340 54.6372  23
   2   0  21-7.63700 41.8662  22
   2   0  22 5542.03 235.435  23
   2   0  23 121.585 59.7766  23
   2   0  24 2977.47 155.533  23
   2   0  25 1.47501 37.6431  23
   2   0  26 4812.14 157.556  23
  -2   1  27 666.814 56.3247  23
  -2  -1  27 646.671 61.2681  23
  -2  -1  26 1043.89 85.4115  23
  -2   1  26 1107.00 82.1026  20
  -2   1  26 1027.64 81.2052  23
  -2  -1  25 474.575 71.8759  23
  -2   1  25 465.806 69.0247  20
  -2   1  25 510.277 68.8219  23
  -2  -1  24 910.208 94.3179  23
  -2   1  24 954.747 94.2353  20
  -2   1  24 1029.95 98.5913  23
  -2   1  23 180.422 54.9385  23
  -2   1  23 196.403 64.1430  20
  -2  -1  23 176.350 57.2816  23
  -2   1  22 117.983 54.8373  23
  -2   1  22 187.276 58.1075  20
  -2  -1  22 182.851 58.4208  23
  -2  -1  21 99.9035 52.1508  23
  -2   1  21 33.7817 44.4853  23
  -2   1  21 92.5414 48.5108  20
  -2   1  20 1169.41 112.359  23
  -2   1  20 1162.80 113.220  20
  -2  -1  20 1173.74 114.208  23
  -2  -1  19 2466.76 158.215  23
   2   1 -19 2392.43 210.143  11
  -2   1  19 2106.43 145.829  20
   2   1 -19 2154.79 192.534   6
  -2   1  19 1989.43 143.224  23
   2   1 -18 25077.1 662.575   6
  -2  -1  18 25013.8 494.237  15
   2   1 -17 1680.41 165.462   6
  -2  -1  17 1513.34 112.327  15
   2  -1 -16 3659.44 215.787   6
   2   1 -16 3476.71 221.475   6
  -2  -1  16 3433.18 157.556  15
   2  -1 -15-7.58489 58.2597   6
  -2  -1  15-54.3574 44.5067  15
   2   1 -15-7.85411 49.8680   7
  -2  -1  14 9643.85 252.577  15
   2  -1 -14 10154.3 339.270   6
   2   1 -14 9844.61 338.909   7
  -2  -1  13 764.159 72.2783  15
   2  -1 -13 855.531 98.6605   6
   2   1 -13 671.480 93.4915   7
  -2  -1  12 3069.13 125.334  15
   2  -1 -12 2998.15 165.086   6
   2   1 -12 3273.47 176.409   7
   2  -1 -11 1932.74 132.986   6
   2   1 -11 2167.11 139.530   7
  -2  -1  11 1974.71 98.8361  15
   2  -1 -10 18048.4 394.622   6
  -2  -1  10 18284.8 315.634  15
   2   1 -10 18126.8 400.846   7
   2   1  -9 42.7958 41.6552   7
  -2  -1   9 44.8169 30.9858  15
   2  -1  -9 45.1720 37.9177   6
  -2  -1   8 21200.2 320.109  15
   2  -1  -8 21114.2 637.747  39
  -2   1   8 20483.1 678.290   1
   2  -1  -8 20781.8 392.363   6
   2   1  -8 20739.0 675.252  39
   2   1  -8 20984.1 397.680   7
  -2  -1   8 20994.3 662.948  39
   2  -1  -7 315.755 94.3937  39
   2   1  -7 292.756 51.7077   7
   2  -1  -7 326.014 96.3919   3
  -2  -1   7 259.980 85.7021   4
  -2   1   7 240.243 90.2970   1
   2   1  -7 337.899 92.3680  39
   2   1  -7 223.999 78.8833   3
   2  -1  -7 367.784 55.6047   6
  -2  -1   7 281.716 83.1023  39
  -2   1   7 417.555 101.539   4
  -2  -1   6 27222.5 719.390   4
  -2  -1   6 26956.4 698.573  39
  -2   1   6 26678.1 713.688   1
   2  -1  -6 27877.3 722.056   3
   2   1  -6 27809.9 721.639  39
   2  -1  -6 26827.7 719.251   1
   2   1  -6 26469.3 713.963   3
   2   1  -5-24.6451 56.1190  39
   2  -1  -5-19.2514 52.0028   3
   2  -1  -5-85.6987 73.1584   1
  -2   1   5-54.7227 64.1421   1
  -2  -1   5-76.1090 66.0725   4
   2   1  -5-70.7949 63.9605   3
  -2  -1   5 16.3039 56.9408  39
  -2   1   4 97951.5 1483.92   1
   2  -1  -4 97537.2 1439.10   3
  -2  -1   4 100718. 1470.89  39
  -2   1   4 98618.7 1444.63   3
   2  -1  -4 98085.6 1492.66   1
   2   1  -4 98059.5 1435.90   3
  -2  -1   3 11596.3 357.885   3
  -2   1   3 11732.6 366.222   3
  -2  -1   3 12502.9 394.672  39
  -2   1   3 11459.9 390.689   1
   2   1  -3 11092.5 361.683   3
  -2   1   2 81966.3 1221.88   1
  -2  -1   2 80070.4 1114.90   3
  -2  -1   2 81354.3 1185.41  39
  -2  -1   1 731.451 87.1218  39
   2   1  -1 628.540 85.7621  39
   2  -1  -1 531.631 86.5943   2
  -2   1   1 652.353 95.4563   1
  -2   1   0 30215.3 604.483   1
   2   1   0 28364.8 534.293  39
   2  -1   0 29486.1 605.552   2
  -2  -1   0 29648.5 534.317  39
  -2   1  -1 277.515 64.6096   2
   2  -1   1 240.573 62.3810   2
   2  -1   1 383.092 72.2402   1
  -2   1  -1 329.838 70.5145   1
  -2  -1  -1 251.760 47.8217  39
   2   1   1 329.220 54.9037  39
  -2   1  -2 122632. 1609.03   1
  -2   1  -2 121896. 1615.72   2
  -2  -1  -2 121122. 1534.63   4
   2  -1   2 119371. 1567.67  39
  -2  -1  -2 123597. 1387.65  39
   2   1   2 119867. 1387.33  39
  -2   1  -2 121557. 1626.71   4
   2  -1   2 120358. 1597.53   1
  -2   1  -3 3321.69 215.582   4
   2  -1   3 2990.64 185.481   1
  -2  -1  -3 2853.01 98.9612  39
  -2   1  -3 3247.05 199.751   2
   2  -1   3 3023.62 173.800  39
  -2  -1  -3 3403.65 194.770   4
  -2   1  -4 728577. 7700.79   2
   2  -1   4 723894. 7577.33  39
  -2   1  -4 743362. 7840.06   4
   2  -1   4 717410. 7676.00   1
  -2  -1  -4 738323. 7737.14   4
   2  -1   5 15184.2 527.038   4
  -2   1  -5 15537.9 318.587  11
  -2   1  -5 15067.5 477.591   2
   2  -1   5 16056.4 301.942   6
  -2  -1  -5 15674.4 518.086   4
  -2   1  -5 15334.8 320.018  10
  -2   1  -5 15971.6 314.248   8
   2  -1   5 14156.7 406.405  39
  -2   1  -5 15385.5 542.491   4
   2   1   5 15171.2 498.201   4
   2  -1   6 154364. 1960.13  39
  -2  -1  -6 158068. 2250.36   4
  -2   1  -6 157307. 1772.91  10
  -2   1  -6 155173. 1768.54  11
   2   1   6 153127. 2198.86   4
   2  -1   6 156208. 2275.85   4
  -2   1  -6 158674. 2313.85   4
   2  -1   6 156490. 1730.76   6
  -2   1  -6 156014. 1757.86   8
  -2   1  -7 2168.81 125.817  10
   2   1   7 1976.02 211.368   4
  -2   1  -7 2073.82 125.505  11
   2  -1   7 2271.83 197.876   1
   2  -1   7 2059.92 157.046  39
   2  -1   7 2118.56 116.158   6
  -2  -1  -7 2014.75 214.195   4
  -2   1  -8 33082.9 590.948  10
  -2   1  -8 33183.6 578.645   8
   2  -1   8 33410.8 826.755   1
   2  -1   8 33602.3 559.227   6
  -2   1  -8 33105.9 589.123  11
  -2  -1  -8 33859.7 559.846   8
  -2   1  -9 2476.05 150.405  11
  -2  -1  -9 2337.73 134.221   8
  -2   1  -9 2282.14 146.590  10
   2  -1   9 2397.18 92.7525  15
   2  -1   9 2485.11 138.379   6
  -2   1 -10 17097.7 432.555  11
   2  -1  10 17570.8 295.783  15
  -2  -1 -10 16704.9 400.143   8
  -2   1 -10 16464.6 423.598  10
  -2   1 -11 281.168 77.6128  11
  -2   1 -11 285.170 70.1815  10
  -2  -1 -11 279.923 58.7839   8
   2  -1  11 239.535 37.6306  15
  -2   1 -12 2107.96 163.094  11
   2  -1  12 2286.25 103.097  15
  -2  -1 -12 2215.48 151.038   8
  -2   1 -12 2192.60 164.026  10
  -2  -1 -13 1188.68 137.475  10
  -2   1 -13 1287.28 133.981  10
  -2   1 -13 1310.31 143.696  11
   2  -1  13 1290.09 86.0745  15
  -2  -1 -13 1378.49 124.830   8
  -2   1 -14 2320.00 185.831  10
  -2  -1 -14 2501.11 196.662  10
  -2   1 -14 2751.09 202.679  11
  -2   1 -15 37.1915 53.4734  10
  -2   1 -15 82.5681 71.5626  11
  -2  -1 -15 105.626 68.3423  10
  -2  -1 -16 3347.09 239.342  11
  -2   1 -16 2993.76 226.203  11
  -2  -1 -16 3166.10 237.411  10
  -2   1 -17 369.219 91.3222  11
  -2  -1 -17 549.247 109.663  11
  -2  -1 -17 354.738 87.2716  10
   2   1  18 7211.15 263.306  20
   2  -1  18 7527.13 261.650  22
   2  -1  18 7358.16 268.130  23
  -2  -1 -18 6988.56 367.121  10
  -2   1 -18 7663.45 362.410   7
   2   1  18 7290.87 271.909  23
  -2  -1 -18 7716.79 374.226  11
  -2   1 -18 7731.85 376.304  11
   2  -1  19 864.469 99.5519  23
   2  -1  19 871.455 96.8121  22
   2   1  19 599.895 81.7814  20
  -2   1 -19 547.739 107.239   7
   2   1  19 793.499 98.7071  23
   2  -1  20 182.956 64.5727  23
   2  -1  20 138.313 57.6189  22
   2   1  20 256.041 61.6216  23
   2   1  20 145.582 59.2850  20
   2  -1  21 164.137 62.2490  23
   2   1  21 140.152 59.2835  23
   2  -1  21 179.067 54.0491  22
   2  -1  22 1366.97 117.941  23
   2   1  22 1362.99 121.258  23
   2  -1  22 1389.56 109.841  22
   2   1  23 215.081 60.5261  23
   2  -1  23 154.783 58.8480  23
   2  -1  23 206.080 50.7070  22
   2   1  24-68.0748 48.7597  23
   2  -1  24 58.6827 36.3415  22
   2  -1  24-75.4827 52.4845  23
   2   1  25 207.836 50.4981  23
   2  -1  25 242.082 51.7408  23
  -2   1 -25 327.295 55.3684  18
   2  -1  26 20.7781 31.7286  23
  -2   1 -26 74.4831 33.7890  18
  -2   2  26-7.18087 29.4582  23
  -2  -2  26-10.0715 35.0227  23
  -2   2  26-1.29304 33.6246  20
  -2  -2  25 83.4075 46.2959  23
  -2   2  25 93.7541 43.4163  23
  -2   2  25 36.8248 40.4936  20
  -2   2  24 8448.86 254.772  23
  -2   2  24 8337.99 269.222  20
  -2  -2  24 8298.90 266.268  23
  -2   2  23 2376.30 156.433  20
  -2   2  23 2326.04 141.785  23
  -2  -2  23 2257.08 145.664  23
  -2  -2  22 8271.12 283.768  23
  -2   2  22 8005.46 272.140  23
  -2   2  22 8118.90 291.753  20
  -2  -2  22 7968.41 258.005  22
  -2   2  21 1990.55 139.638  23
  -2  -2  21 2053.49 137.236  22
  -2  -2  21 2087.53 149.269  23
  -2   2  21 2248.21 155.238  20
  -2  -2  20 4382.11 195.387  22
  -2  -2  20 4338.09 189.880  15
  -2  -2  20 4431.35 210.002  23
  -2   2  20 4253.10 201.492  23
  -2   2  20 4078.48 210.627  20
  -2   2  19 969.421 109.620  20
  -2  -2  19 1014.00 105.183  23
   2   2 -19 908.153 135.017   6
  -2   2  19 937.872 101.456  23
  -2  -2  19 828.694 93.5904  15
   2   2 -18 134.382 76.4753   6
  -2  -2  18 190.388 55.7697  15
   2   2 -17 1520.27 163.822   7
   2   2 -17 1511.99 162.345   6
  -2  -2  17 1221.35 104.211  15
   2   2 -17 1434.47 152.376  11
  -2  -2  16 587.185 70.6268  15
   2   2 -16 637.996 108.062   7
   2   2 -16 700.495 107.888  11
   2   2 -15 1672.33 161.887   7
   2   2 -15 1809.70 158.509  11
  -2  -2  15 1459.88 107.053  15
  -2  -2  14 3426.41 150.030  15
   2   2 -14 3559.66 217.452   7
   2   2 -13 1871.55 156.815   7
  -2  -2  13 1736.01 106.517  15
   2   2 -12 543.878 89.6175   7
  -2  -2  12 621.587 62.7841  15
   2  -2 -12 719.869 83.2608   6
   2   2 -11 1954.93 146.432   7
   2  -2 -11 1957.37 129.444   6
  -2  -2  11 2008.86 104.999  15
   2  -2 -10 49002.5 746.496   6
   2   2 -10 47925.2 802.862   7
  -2  -2  10 48236.4 647.728  15
   2   2  -9 15.9422 48.6341   7
   2  -2  -9-6.60168 40.5492   6
  -2  -2   9 42.4458 33.4896  15
   2   2  -8 50445.4 775.167   7
  -2  -2   8 50159.8 634.477  15
  -2   2   8 49056.7 1135.65   1
   2  -2  -8 48692.4 711.008   6
  -2  -2   7 3969.33 121.239  15
   2  -2  -7 3983.01 299.707   1
   2  -2  -7 3775.14 148.368   6
  -2  -2   7 3469.64 275.600   4
   2   2  -7 3786.84 282.581   3
  -2   2   7 3738.23 274.077   4
  -2   2   7 3931.07 295.306   1
   2  -2  -7 3550.89 271.414   3
   2   2  -7 4114.97 176.510   7
  -2  -2   6 155675. 2279.22  39
   2   2  -6 151523. 2186.55   3
  -2   2   6 152152. 2249.16   1
  -2  -2   6 155538. 2191.72   4
   2   2  -6 149032. 1760.62   7
  -2   2   6 153644. 2167.63   4
   2  -2  -6 155764. 2186.50   3
   2   2  -6 152147. 2317.41  39
   2  -2  -6 155215. 2266.44   1
   2  -2  -6 149295. 1687.93   6
   2   2  -5 1813.73 171.922   3
   2   2  -5 1744.73 191.760  39
   2   2  -5 1734.13 102.532   5
   2   2  -5 1838.20 109.384   7
  -2  -2   5 1760.76 166.869   4
  -2   2   5 1916.21 196.234   1
  -2  -2   5 1748.60 189.675  39
   2  -2  -5 1887.09 198.126   1
  -2   2   4 5591.74 315.850   1
   2   2  -4 5959.98 184.604   7
  -2   2   4 6170.18 277.618   3
   2   2  -4 5484.33 263.005   3
  -2  -2   4 5960.55 325.352  39
  -2  -2   4 5839.56 272.627   4
   2   2  -4 6284.44 181.763   5
   2  -2  -4 5577.23 314.386   1
   2   2  -4 5670.87 325.774  39
  -2   2   3 15.2838 40.9360   3
   2   2  -3 23.6663 39.4327   3
   2  -2  -3-47.4653 64.9079   2
   2  -2  -3 17.1156 63.6759   1
  -2  -2   3 40.0423 45.3108   4
  -2   2   3 56.9053 65.3474   1
  -2  -2   3-21.5267 60.7143  39
   2  -2  -2 252.750 82.9329   1
   2  -2  -2 200.804 84.2246   2
  -2  -2   2 378.513 94.3947  39
  -2   2   2 260.816 88.9072   1
  -2   2   2 248.252 58.3741   3
  -2   2   1 510.104 108.627   1
  -2  -2   1 431.083 57.9438   3
  -2  -2   1 364.118 90.5924  39
   2  -2  -1 379.721 91.0454   2
   2  -2   0 165895. 2266.12   2
  -2  -2   0 167108. 2164.30  39
  -2  -2   0 165683. 1838.44   3
  -2   2   0 169366. 2271.70   1
  -2   2  -1 10052.9 338.437   4
   2   2   1 9836.60 358.387  39
  -2  -2  -1 9705.25 242.596   4
  -2   2  -1 9710.17 409.230   1
   2  -2   1 9587.78 408.275   2
   2   2   1 9504.82 310.414   2
  -2  -2  -1 10321.8 357.501  39
  -2  -2  -1 9359.37 316.220   1
   2  -2   1 10552.3 415.380  39
  -2  -2  -2 4191.74 211.880  39
   2  -2   2 3989.76 254.085   1
   2   2   2 4323.45 186.972   2
  -2   2  -2 4049.76 264.224   2
  -2  -2  -2 3910.02 166.401   4
  -2  -2  -2 4025.65 181.628   1
   2   2   2 3547.20 199.457  39
  -2   2  -2 3953.54 219.385   4
   2  -2   2 3621.12 245.007  39
  -2  -2  -3 132.089 43.6830   4
   2  -2   3 43.2879 60.3397  39
   2  -2   3 148.609 42.3894   6
  -2   2  -3 92.5501 54.8823   4
  -2  -2  -3 127.261 41.2999   1
  -2   2  -3 77.1040 76.9245   2
   2  -2   3 187.537 70.2642   1
  -2  -2  -3 107.910 42.4139  39
   2  -2   4 7248.48 201.889   6
  -2   2  -4 7246.28 348.420   4
  -2  -2  -4 6961.72 289.434   4
   2  -2   4 7145.04 363.010   1
   2  -2   4 6748.06 336.705  39
  -2   2  -4 7042.34 198.396  11
  -2  -2  -4 7165.50 255.916  39
  -2  -2  -4 6748.16 214.935   1
  -2   2  -4 7392.66 373.006   2
  -2  -2  -5 597.978 74.1560  39
  -2  -2  -5 515.318 96.3958   4
  -2   2  -5 582.472 125.651   2
   2  -2   5 531.105 110.393   1
  -2   2  -5 637.821 68.2442  11
   2  -2   5 438.735 92.7379  39
  -2  -2  -5 406.068 50.3327   1
  -2   2  -5 629.066 121.728   4
   2  -2   6 165163. 2443.80   1
  -2   2  -6 167566. 1928.98  11
  -2  -2  -6 165412. 2341.08   4
   2  -2   6 163296. 2340.68  39
   2   2   6 168524. 2309.95   4
  -2   2  -6 170707. 1898.66   5
  -2   2  -6 174049. 2523.33   4
  -2   2  -6 165341. 2476.48   2
  -2  -2  -7 3155.42 262.062   4
   2  -2   7 2859.71 236.931  39
   2   2   7 3354.41 258.326   4
  -2   2  -7 3457.87 164.149  11
   2  -2   7 3261.96 108.903  15
  -2   2  -7 3263.64 145.741   5
   2  -2   8 8731.56 268.450   6
  -2   2  -8 8724.23 275.000  11
  -2   2  -8 8631.34 244.225   5
   2  -2   8 8883.22 195.423  15
   2  -2   9 1302.62 78.5218  15
   2  -2   9 1297.87 112.943   6
  -2   2  -9 1388.58 119.276  11
   2  -2  10 24333.1 395.949  15
   2  -2  10 24123.6 521.795   6
  -2  -2 -10 25021.4 499.996   8
  -2   2 -10 24097.8 538.362  11
  -2   2 -11 2079.99 160.408  11
   2  -2  11 2040.68 103.400  15
  -2  -2 -11 2084.63 138.624   8
   2  -2  12 92.0902 41.7327  15
  -2   2 -12 55.0276 59.4832  11
   2  -2  13 2305.86 118.991  15
  -2   2 -13 2310.46 181.538  11
   2  -2  14 122.653 45.0664  15
  -2   2 -14 52.1407 54.3489  11
  -2  -2 -15 80.7240 62.3516  10
  -2   2 -15 65.7859 64.7912  11
   2  -2  15 19.0481 38.2096  15
  -2  -2 -16 1692.05 181.722  10
  -2   2 -16 1722.26 172.113  11
  -2   2 -16 1746.98 179.056   7
  -2  -2 -17 133.852 71.1063  11
  -2  -2 -17 106.518 69.7156  10
  -2   2 -17 94.9042 62.9414   7
  -2   2 -17 306.013 104.568  11
  -2  -2 -18 1988.56 200.250  10
   2  -2  18 2307.02 145.541  22
  -2   2 -18 1977.25 193.551  11
  -2  -2 -18 2217.29 203.212  11
   2   2  18 2018.45 126.794  36
  -2   2 -18 2121.38 199.681   7
   2   2  18 2419.53 161.170  20
   2   2  18 1974.54 142.269  23
   2  -2  18 2106.58 141.149  23
   2  -2  19 674.373 91.2757  23
   2  -2  19 840.129 102.554  22
   2   2  19 702.792 93.3015  23
   2   2  19 543.845 75.2492  36
   2   2  19 732.701 99.5657  20
   2  -2  20 7706.23 271.493  22
   2   2  20 7372.74 276.049  23
   2   2  20 7402.15 280.035  20
   2  -2  20 7161.87 266.501  23
   2   2  21 509.077 82.3535  23
   2  -2  21 466.982 74.5989  22
   2  -2  21 452.924 76.8927  23
   2   2  21 545.240 86.4759  20
   2  -2  22 1651.04 123.007  23
   2   2  22 1587.13 126.260  20
   2  -2  22 1496.84 116.739  22
   2   2  22 1374.27 116.222  23
   2  -2  23 101.571 49.0843  22
   2  -2  23 99.7058 46.8589  23
   2   2  23 31.7709 42.4853  23
   2   2  23-61.8238 57.5034  20
   2  -2  24 247.813 52.2822  22
   2   2  24 297.780 52.4894  20
   2  -2  24 263.810 51.3723  23
   2   2  24 232.949 52.3120  23
  -2   2 -24 277.054 57.4621  18
   2  -2  25 48.8411 36.0576  23
  -2   2 -25 83.3408 40.1622  18
   2  -2  25 51.4005 31.1158  22
  -2  -3  26 75.0739 33.1119  23
  -2   3  26 32.7464 31.6128  20
  -2  -3  25 33.4117 36.3508  23
  -2  -3  25 107.751 34.1696  22
  -2   3  25 48.0758 43.7392  20
  -2  -3  24 61.4354 41.8584  23
  -2   3  24 8.27198 43.7615  20
  -2  -3  24-13.4036 41.6485  22
  -2  -3  23 825.634 90.8962  23
  -2  -3  23 868.901 86.5169  22
  -2   3  23 799.532 97.7643  20
  -2  -3  22 36.6686 41.6875  22
  -2  -3  22 70.1129 55.4587  23
  -2   3  22 64.9391 61.3568  20
  -2  -3  21 747.012 93.1035  23
  -2  -3  21 659.611 88.1429  22
  -2   3  21 649.877 96.7445  20
  -2   3  20 11857.5 343.365  34
  -2  -3  20 12061.2 329.834  15
  -2  -3  20 12409.2 355.026  23
  -2   3  20 13120.4 382.750  20
  -2   3  19 6354.89 251.767  34
  -2  -3  19 6998.63 263.859  23
  -2   3  19 6652.63 274.727  20
  -2  -3  19 6263.28 236.749  15
   2   3 -18 61.8613 61.3382   7
  -2   3  18-7.42594 48.9255  34
  -2  -3  18 135.416 57.4005  15
  -2   3  18 81.2485 56.8619  20
   2   3 -18-28.7643 76.4550   6
  -2  -3  18 15.1041 44.0685  23
  -2  -3  17 1184.94 107.944  15
   2   3 -17 1072.07 151.067   7
   2   3 -16 4491.17 277.694   7
  -2  -3  16 4728.79 194.016  15
   2   3 -15 16.2279 65.0309   7
  -2  -3  15 49.8038 42.1993  15
   2   3 -14 7732.44 346.923   7
  -2  -3  14 8102.22 244.036  15
   2   3 -13 170.815 76.9916   7
   2   3 -13 137.976 59.1494   9
  -2  -3  13 229.805 48.7491  15
   2   3 -12 3040.22 204.851   7
  -2  -3  12 3145.95 139.242  15
   2   3 -11 2962.67 200.444   7
  -2  -3  11 3091.55 134.354  15
   2   3 -10 28885.2 625.105   7
  -2  -3  10 28979.9 468.897  15
  -2  -3   9 1401.97 88.0912  15
   2   3  -9 1491.22 135.544   7
  -2  -3   8 144618. 1598.35  15
   2   3  -8 142382. 1816.00   7
   2   3  -7 13301.0 352.025   5
  -2  -3   7 13827.1 265.020  15
   2   3  -7 13399.1 369.488   7
   2  -3  -6 22827.2 408.188   6
   2   3  -6 23935.8 684.161   3
  -2  -3   6 24459.2 368.843  15
   2   3  -6 24285.8 478.572   5
  -2  -3   5 4534.57 128.649  15
   2  -3  -5 4392.51 152.768   6
   2  -3  -4 42866.4 1053.07   2
  -2  -3   4 41107.9 787.414   4
   2  -3  -4 40919.0 587.761   6
   2   3  -4 41771.3 678.068   7
  -2   3   4 41462.9 1030.30   1
   2   3  -4 42208.8 801.338   3
   2  -3  -3 666.594 128.511   2
  -2   3   3 472.360 78.6572   3
  -2  -3   3 501.048 72.6905   4
  -2   3   3 411.149 115.194   1
   2  -3  -3 523.923 57.0436   6
   2   3  -3 514.177 73.2292   7
   2  -3  -3 819.535 144.959   1
   2  -3  -2 214.901 43.3078   6
  -2  -3   2 229.368 89.3188  39
  -2   3   2 162.557 83.5870   1
  -2   3   2 189.297 41.0195  11
   2  -3  -2 275.455 95.0632   2
  -2   3   2 142.786 38.1651   3
   2   3  -2 138.617 46.4646   7
  -2  -3   2 179.902 38.7147   4
   2   3  -2 60.3920 75.6119  39
   2   3  -2 344.617 59.1650   5
   2  -3  -2 318.871 96.7877   1
   2   3  -1 1250.32 166.797  39
   2   3  -1 1297.69 162.330   2
   2  -3  -1 1398.75 187.153  39
   2   3  -1 1190.98 90.0516   5
   2  -3  -1 1420.38 183.391   1
  -2   3   1 1215.94 179.119   1
  -2  -3   1 1051.57 152.051   1
  -2   3   1 1313.72 85.7127  11
   2  -3  -1 1405.17 185.651   2
   2  -3  -1 1520.25 89.6889   6
  -2  -3   1 1336.45 173.420  39
   2   3   0 41.3691 37.5914   9
  -2  -3   0 9.30282 56.5832   1
  -2   3   0 10.3333 70.8912   2
  -2   3   0 47.6006 32.9575  11
   2  -3   0 23.3159 66.2024  39
   2   3   0 75.5972 38.4119   5
   2   3   0 37.9360 56.1497  39
  -2   3   0 46.1010 69.6466   1
  -2  -3   0 56.7360 61.4842  39
   2  -3   0-6.51810 73.6595   1
  -2   3   0 67.3245 38.5752   4
   2  -3   0 90.8642 71.5435   2
   2   3   0 70.8737 64.8097   2
   2  -3   0 244.322 47.3162   6
  -2   3  -1 7281.41 204.298  11
  -2   3  -1 7487.52 294.952   4
  -2  -3  -1 7730.31 354.919   1
   2  -3   1 7370.23 418.831  39
   2   3   1 7871.90 394.351  39
   2  -3   1 7873.46 213.025   6
  -2  -3  -1 7595.24 381.831  39
   2   3   1 7685.65 210.621   9
   2   3   1 7745.93 207.151   5
  -2   3  -2 491.484 89.8169   4
   2  -3   2 649.143 68.9272   6
  -2  -3  -2 640.224 96.7399   1
  -2  -3  -2 674.939 112.380  39
   2   3   2 704.371 61.7629   5
  -2   3  -2 583.877 60.2534   7
  -2  -3  -3 895.574 116.077   1
  -2   3  -3 967.070 85.1407   7
   2  -3   3 954.216 84.4509   6
  -2  -3  -3 1027.86 138.757  39
  -2   3  -3 859.480 74.7926  11
  -2   3  -3 757.675 118.371   4
   2  -3   4 22230.2 433.698   6
  -2   3  -4 23042.8 424.116  11
   2  -3   4 22531.8 350.879  15
  -2   3  -4 23238.1 441.406   7
  -2   3  -4 22858.4 661.881   4
  -2   3  -4 22669.9 445.388   5
  -2  -3  -4 21953.6 618.654  39
  -2   3  -5 197.523 49.4249  11
  -2   3  -5 118.626 70.0190   4
   2  -3   5 122.906 50.3805   6
  -2   3  -5 75.2564 43.7935   5
   2  -3   5 63.1988 30.3849  15
   2  -3   6 23714.9 378.712  15
   2  -3   6 23993.8 476.447   6
  -2   3  -6 24094.9 467.997  11
  -2   3  -6 24008.3 480.811   5
  -2   3  -7 3589.87 173.912  11
   2  -3   7 3519.22 128.625  15
   2  -3   7 3214.02 170.477   6
  -2   3  -7 3349.26 172.572   5
  -2   3  -8 12734.5 348.192   5
   2  -3   8 13160.9 356.419   6
   2  -3   8 12504.3 264.917  15
  -2   3  -8 12276.1 347.774  11
  -2   3  -9 7658.93 275.614   5
   2  -3   9 8235.14 296.004   6
  -2   3  -9 7714.80 282.613  11
   2  -3   9 8279.11 214.966  15
  -2   3 -10 52871.7 852.529   5
   2  -3  10 52169.7 721.966  15
   2  -3  10 51184.0 890.148   6
  -2   3 -10 51473.5 884.244  11
  -2   3 -11 541.736 92.4998  11
   2  -3  11 524.010 63.3323  15
  -2   3 -11 558.508 105.529   7
  -2   3 -12 30128.2 702.458   7
  -2   3 -12 30244.0 673.099  11
   2  -3  12 28908.0 498.973  15
  -2   3 -13 1417.14 156.229   7
   2  -3  13 1285.65 97.1738  15
  -2   3 -13 1235.70 139.231  11
  -2   3 -14 216.325 81.9773  11
  -2   3 -14 107.285 68.1272   7
   2  -3  14 259.330 53.8268  15
   2  -3  15 142.728 50.2936  15
  -2   3 -15 77.0456 79.3423   7
  -2   3 -15 263.568 81.8268  11
  -2   3 -16-82.2800 73.5605   7
   2  -3  16 12.9573 43.2002  15
   2   3  17 2280.94 152.006  34
   2  -3  17 2719.41 161.459  22
   2   3  17 2557.17 168.903  20
   2   3  17 2588.47 149.030  36
  -2  -3 -17 2784.06 235.001  10
   2  -3  17 2468.90 139.260  15
  -2  -3 -17 2590.77 213.835  11
   2   3  17 2372.42 157.045  23
  -2   3 -17 2389.00 208.069  11
  -2   3 -17 2513.36 225.123   7
   2   3  18 5449.70 244.362  20
   2   3  18 5395.36 226.538  34
   2   3  18 5427.04 213.856  36
   2  -3  18 5620.80 232.624  22
   2   3  18 5456.53 232.229  23
   2  -3  18 5821.76 229.344  23
   2   3  19 3084.90 162.837  36
   2  -3  19 3263.97 175.786  23
   2   3  19 3267.67 191.169  20
   2  -3  19 3348.10 181.777  22
   2   3  19 2985.01 173.760  23
   2   3  20 4441.35 207.149  23
   2  -3  20 5124.81 212.957  23
   2  -3  20 4838.08 212.969  22
   2   3  20 4797.05 195.593  36
   2   3  20 4852.72 226.961  20
   2   3  21 1239.94 114.873  23
   2  -3  21 1319.98 112.556  22
   2  -3  21 1345.66 111.371  23
   2   3  21 1262.90 120.377  20
  -2   3 -21 1483.36 118.701  18
   2  -3  22-35.3671 49.7849  23
   2   3  22 9.51299 48.9204  23
  -2   3 -22 155.928 56.7080  18
   2   3  22 94.0722 54.3214  20
   2  -3  22 80.9580 48.0941  22
   2  -3  23 234.236 50.8684  23
  -2   3 -23 324.033 64.4756  18
   2  -3  23 292.574 55.4503  22
   2   3  23 174.941 53.7352  20
   2  -3  24 307.535 50.9854  22
   2  -3  24 228.152 42.9617  23
  -2   3 -24 273.670 51.3562  18
   2   3  24 235.236 48.4902  20
   2  -3  25 288.037 44.5980  22
   2   3  25 252.431 45.0860  20
  -2  -4  25 39.0739 27.5585  22
  -2  -4  25 42.0398 29.1522  23
  -2   4  25-16.8423 38.2966  20
  -2   4  24 1091.33 93.8099  20
  -2  -4  24 1182.53 85.1115  22
  -2  -4  24 1344.87 90.3590  23
  -2  -4  23 3550.35 159.164  22
  -2   4  23 3299.33 170.792  20
  -2  -4  23 3677.32 158.897  23
  -2  -4  22 8647.36 265.760  22
  -2   4  22 8644.07 289.836  20
  -2   4  22 8761.74 271.881  34
  -2  -4  22 9360.56 273.574  23
  -2   4  21 1596.72 125.290  34
  -2   4  21 1476.80 131.873  20
  -2  -4  21 1810.52 128.797  22
  -2  -4  21 1860.94 127.722  23
  -2   4  20 1377.61 128.914  20
  -2   4  20 1553.78 128.963  34
  -2  -4  20 1433.97 110.355  26
  -2  -4  20 1336.74 107.291  33
  -2  -4  20 1690.01 124.291  23
  -2  -4  19 1123.95 105.113  26
  -2   4  19 1165.88 119.589  20
  -2  -4  19 1096.15 102.749  33
  -2  -4  19 1214.26 107.237  15
  -2  -4  19 1483.14 118.655  23
  -2   4  19 1195.14 116.385  34
  -2   4  18 1993.66 144.688  34
  -2  -4  18 1882.96 129.448  26
  -2  -4  18 1910.24 128.498  15
  -2   4  18 2084.73 153.444  20
  -2  -4  18 2017.87 134.803  33
  -2  -4  18 2202.41 144.320  23
  -2  -4  17 435.120 69.4231  26
  -2  -4  17 379.499 68.0919  15
  -2  -4  17 373.139 60.3949  23
  -2   4  17 420.400 79.5643  20
  -2   4  17 464.643 69.6348  36
  -2  -4  17 368.087 73.3292  38
  -2  -4  17 430.163 68.6040  33
  -2   4  17 351.981 70.9691  34
   2   4 -17 418.818 107.109   7
  -2  -4  16 4798.77 200.350  15
   2   4 -16 5074.79 313.967   7
   2   4 -15 3128.10 247.258   7
  -2  -4  15 3866.49 180.276  15
  -2  -4  14 6597.12 227.134  15
   2   4 -14 6394.24 315.983   9
   2   4 -14 6087.12 332.454   7
   2   4 -13 1133.00 153.596   7
  -2  -4  13 1276.51 104.663  15
   2   4 -13 1093.86 140.708   9
   2   4 -12 35.8512 67.0275   7
  -2  -4  12 94.7374 44.0476  15
   2   4 -11 2839.32 212.457   7
  -2  -4  11 3098.53 145.425  15
   2   4 -10 5994.41 297.190   7
  -2  -4  10 5911.90 194.396  15
  -2  -4   9 3561.07 146.660  15
   2   4  -9 3497.97 226.798   7
  -2  -4   8 9700.80 239.638  15
   2   4  -8 9376.72 347.830   7
   2   4  -8 9218.33 326.849   5
  -2  -4   7 3092.91 130.683  15
   2   4  -7 2976.81 185.956   5
   2   4  -7 3176.27 203.184   7
   2   4  -6 2157.31 159.976   7
   2   4  -6 2087.68 149.021   5
  -2  -4   6 2114.33 102.557  15
   2   4  -5 536.589 88.1520   7
   2   4  -5 423.509 77.0232   5
  -2  -4   5 501.683 56.5858  15
  -2   4   4 14068.6 326.399   5
  -2  -4   4 13655.8 260.208  15
   2   4  -4 13087.7 374.255   7
   2   4  -4 13424.5 366.358   5
   2   4  -3 13317.3 376.077   7
   2   4  -3 13329.2 361.330   5
  -2   4   3 13710.5 336.355   5
  -2  -4   3 13953.1 259.828  15
   2   4  -2 45451.1 740.324   5
   2  -4  -2 46514.5 669.993   6
  -2  -4   2 46144.5 587.892  15
   2  -4  -2 44851.9 613.919  13
  -2   4   2 45613.1 718.051   5
  -2  -4   1 1651.44 76.7590  15
   2  -4  -1 1505.80 100.117   6
   2   4  -1 1376.70 114.710   5
  -2   4   1 1407.41 111.658   5
   2  -4  -1 1609.13 88.5280  13
  -2   4   1 1707.76 100.942  11
   2  -4   0 36014.3 510.678  13
  -2  -4   0 35187.4 472.856  15
  -2   4   0 35271.8 623.127   5
  -2   4   0 36542.3 560.792  11
   2   4   0 35531.7 606.736   5
   2   4   0 35810.0 609.780   9
   2  -4   0 36174.1 576.755   6
  -2   4  -1 2201.58 121.570   7
   2  -4   1 2329.83 106.478  13
   2   4   1 2184.17 128.766   9
   2   4   1 2150.79 128.987   5
  -2   4  -1 2270.04 118.948  11
   2  -4   1 2265.78 126.667   6
  -2   4  -1 2320.09 144.759   5
  -2   4  -2 57050.5 879.781   5
   2  -4   2 55435.3 730.785  13
   2   4   2 59287.1 818.751   9
   2   4   2 57571.4 814.829   5
  -2   4  -2 56170.8 795.234  11
   2  -4   2 57524.2 830.908   6
  -2   4  -2 58358.3 833.868   7
   2  -4   3 1813.93 96.3727  15
  -2   4  -3 1761.74 123.307   7
  -2   4  -3 1550.54 106.831  11
  -2   4  -3 1704.80 130.759   5
   2  -4   3 1727.45 93.8482  13
   2  -4   3 1800.24 123.438   6
  -2   4  -4 24591.5 504.005   7
   2  -4   4 24722.8 487.323   6
  -2   4  -4 23955.2 519.122   5
   2  -4   4 23496.3 397.573  15
   2  -4   5 3711.68 183.651   6
  -2   4  -5 3768.58 190.223   7
  -2   4  -5 3588.65 194.026   5
   2  -4   5 3560.13 136.850  15
   2  -4   6 2211.90 146.280   6
  -2   4  -6 2188.48 154.752   5
   2  -4   6 2276.38 110.582  15
  -2   4  -6 2140.30 150.143   7
  -2   4  -7 3812.23 209.863   7
   2  -4   7 3721.30 147.922  15
   2  -4   7 4178.15 210.484   6
  -2   4  -7 3670.71 206.511   5
   2  -4   8 27618.4 590.424   6
  -2   4  -8 28021.5 607.894   5
  -2   4  -8 27137.5 619.858   7
   2  -4   8 27421.1 466.025  15
  -2   4  -9 7806.33 326.388   7
   2  -4   9 7616.19 223.826  15
   2  -4   9 7791.77 307.490   6
  -2   4  -9 7188.80 298.586   5
  -2   4 -10 31.2134 57.7267   7
   2  -4  10-9.00210 50.6316   6
  -2   4 -10 36.1065 52.7072   5
   2  -4  10 53.3875 40.8889  15
  -2   4 -11 83.5100 72.6894   7
  -2   4 -11-24.2694 48.8207   5
   2  -4  11-9.01855 40.2958  15
  -2   4 -12 1901.30 177.582   7
   2  -4  12 1826.51 119.872  15
  -2   4 -13 37.6024 60.1090   7
   2  -4  13 16.7247 38.8150  15
  -2   4 -14 349.728 100.093   7
   2  -4  14 260.419 58.4389  15
  -2   4 -15 281.607 88.6941   7
   2  -4  15 305.683 60.9545  15
   2   4  16 4148.58 184.569  36
   2  -4  16 4315.01 197.116  26
  -2   4 -16 4306.78 196.202  18
   2  -4  16 3835.39 175.847  15
   2   4  16 3836.96 196.763  34
   2   4  16 4003.29 210.594  20
   2  -4  17 74.7084 52.7707  26
   2  -4  17 48.8846 51.9715  22
   2   4  17 70.3989 45.9984  20
   2   4  17 24.6838 47.2768  36
   2   4  17 16.7453 45.2032  34
   2  -4  17 6.18807 44.8158  15
  -2   4 -17 55.4590 52.9810  18
   2   4  18 13809.9 400.394  20
  -2   4 -18 12306.0 346.241  18
   2   4  18 13218.1 344.702  36
   2  -4  18 13041.4 364.089  22
   2   4  19 2791.17 180.701  20
   2  -4  19 3041.02 169.051  22
  -2   4 -19 2905.66 162.684  18
   2   4  19 2739.26 152.677  36
   2   4  20 90.7791 52.7676  20
   2  -4  20 43.3818 51.3736  22
  -2   4 -20 109.362 54.8624  18
   2   4  20 76.4029 45.6197  36
   2  -4  21-20.3855 46.8694  22
   2   4  21-63.3853 61.0748  20
   2   4  21-16.2390 40.2227  36
  -2   4 -21 69.7036 47.5497  18
  -2   4 -22 1030.19 86.3451  18
   2  -4  22 956.080 88.8673  22
   2   4  22 911.648 96.4706  20
   2   4  23 134.295 51.3518  20
   2  -4  23 126.885 46.6004  22
  -2   4 -23 190.104 45.9345  18
   2   4  24 1420.49 92.3447  20
   2  -4  24 1457.44 87.3357  22
  -2   4 -24 1285.73 71.8585  18
  -2   5  24 159.641 44.9448  20
  -2  -5  24 141.488 35.6192  22
  -2  -5  23 83.4323 39.3807  22
  -2   5  23 26.7961 37.3947  20
  -2   5  22 23.4101 43.5134  20
  -2  -5  22 107.314 44.7142  22
  -2   5  21 219.367 61.9963  20
  -2  -5  21 227.449 55.2583  22
  -2  -5  21 243.516 56.1142  26
  -2   5  21 144.637 51.8651  34
  -2   5  20 609.611 89.9781  20
  -2  -5  20 532.676 73.1376  26
  -2   5  20 678.915 89.8281  34
  -2   5  20 704.539 73.6503  36
  -2   5  19 786.302 100.142  34
  -2   5  19 713.464 78.2118  36
  -2   5  19 768.885 103.153  20
  -2  -5  19 735.084 89.2456  26
  -2  -5  19 705.502 89.5722  33
  -2   5  18 845.426 84.6750  36
  -2   5  18 827.120 102.316  20
  -2  -5  18 859.392 96.8183  26
  -2  -5  18 685.160 87.5474  33
  -2   5  18 632.641 85.4646  34
  -2  -5  17 2689.05 171.589  38
  -2  -5  17 2799.32 157.613  15
  -2   5  17 2628.61 169.084  34
  -2  -5  17 2915.96 166.815  33
  -2   5  17 2851.28 151.702  36
  -2  -5  17 2673.89 161.264  26
  -2   5  17 2653.01 171.470  20
  -2  -5  16 214.707 63.8862  33
  -2  -5  16 86.3423 47.6574  26
   2   5 -16 114.482 71.6395   7
  -2   5  16 173.479 54.5288  29
  -2  -5  16 162.937 60.0449  38
  -2   5  16 169.926 54.2178  34
  -2  -5  16 108.856 52.2021  15
  -2   5  16 154.969 63.5489  20
  -2  -5  15 199.122 54.0494  33
   2   5 -15 335.597 83.7300   7
  -2  -5  15 224.198 62.2951  15
  -2   5  15 232.561 55.7345  20
  -2  -5  15 256.780 64.3575  26
   2   5 -15 273.169 84.2850   9
  -2  -5  15 356.466 75.0540  38
  -2   5  15 360.738 73.7043  34
  -2   5  15 199.078 56.5880  29
   2   5 -14 769.660 136.162   7
  -2  -5  14 736.095 85.3937  15
   2   5 -14 931.856 134.477   9
   2   5 -13 460.387 110.988   7
   2   5 -13 518.956 115.909   9
  -2  -5  13 514.967 75.1508  15
   2   5 -12 1150.89 152.200   7
  -2  -5  12 1055.45 97.6867  15
   2   5 -12 1176.87 151.635   9
   2   5 -11 14925.8 526.735   7
  -2  -5  11 15126.6 359.017  15
   2   5 -10 114186. 1785.74   7
  -2  -5  10 121048. 1464.47  15
  -2  -5   9 4085.80 171.302  15
   2   5  -9 3713.15 251.158   7
   2   5  -8 29025.1 700.855   7
  -2  -5   8 28407.9 498.971  15
   2   5  -7 2312.49 190.867   7
  -2  -5   7 2335.51 123.030  15
   2   5  -7 2446.87 184.895   5
   2   5  -6 27822.0 664.536   7
   2   5  -6 29786.0 660.518   5
  -2  -5   6 29345.3 483.859  15
   2   5  -5 13700.6 441.297   7
   2   5  -5 13413.6 423.975   5
  -2  -5   5 14714.7 306.287  15
  -2   5   4 8991.33 287.883   5
   2   5  -4 8524.23 322.084   5
  -2  -5   4 8532.47 220.230  15
  -2   5   3 6163.78 245.072   5
   2  -5  -3 6269.01 196.453  13
   2   5  -3 5991.95 264.830   5
  -2  -5   3 6098.42 182.537  15
   2  -5  -2 2206.02 112.620  13
  -2  -5   2 1989.47 98.3523  15
  -2   5   2 2117.78 145.871   5
   2   5  -2 2089.57 154.579   5
  -2  -5   1 23.0731 29.9260  15
   2  -5  -1-22.7603 41.6884  13
   2   5  -1-48.4239 43.3567   5
  -2   5   1 34.9802 43.0761   5
  -2  -5   0 22589.8 371.051  15
   2   5   0 21625.7 496.380   5
   2  -5   0 21717.9 397.536  13
  -2   5   0 21754.1 510.847   5
   2   5   0 23003.7 507.165   9
   2   5   1 404.885 77.2414   5
   2   5   1 469.437 74.1401   9
  -2   5  -1 455.660 86.8520   5
   2  -5   1 507.530 63.4955  13
   2   5   2 21761.5 473.769   5
   2  -5   2 21960.2 398.186  15
   2  -5   2 22113.1 471.676   6
  -2   5  -2 21618.7 525.468   5
   2  -5   2 20589.4 390.690  13
  -2   5  -3 59.5733 47.9278   7
  -2   5  -3-7.66077 55.5583   5
   2  -5   3 61.5754 42.1135  15
   2  -5   3-34.3868 47.2416   6
   2  -5   4 842.842 97.1344   6
  -2   5  -4 1035.61 120.356   5
   2  -5   4 913.690 78.2795  15
  -2   5  -4 1158.88 117.713   7
   2  -5   5 3460.06 150.725  15
   2  -5   5 3488.63 196.064   6
  -2   5  -5 3566.22 208.821   7
  -2   5  -5 3376.15 210.624   5
  -2   5  -6 8805.76 341.740   5
   2  -5   6 9187.74 318.893   6
   2  -5   6 8647.16 244.915  15
  -2   5  -6 8741.29 335.257   7
   2  -5   7 2436.17 170.212   6
  -2   5  -7 2498.92 191.226   7
  -2   5  -7 2435.38 190.071   5
   2  -5   7 2553.29 135.581  15
  -2   5  -8 8661.19 353.699   7
   2  -5   8 8556.38 327.971   6
   2  -5   8 8736.23 255.429  15
  -2   5  -8 8653.77 353.024   5
  -2   5  -9-53.2842 55.6226   7
   2  -5   9 15.2537 41.4762  15
   2  -5   9 9.17989 47.3148   6
  -2   5  -9 132.928 71.1803   5
  -2   5 -10 109.974 72.9934   7
   2  -5  10 152.188 47.8378  15
  -2   5 -10 70.6735 57.8592   5
   2  -5  10 153.271 64.1474   6
   2  -5  11 1621.23 120.526  15
  -2   5 -11 1537.09 163.637   5
  -2   5 -11 1536.21 173.482   7
  -2   5 -12 22334.0 660.339   7
   2  -5  12 22315.2 464.119  15
  -2   5 -13 1023.20 148.510   7
   2  -5  13 1218.01 105.544  15
  -2   5 -14 5640.67 332.236   7
   2   5  14 5468.13 208.299  36
   2  -5  14 5277.42 211.497  15
   2  -5  14 5662.76 219.531  21
   2   5  14 5575.29 237.936  34
   2  -5  14 5502.12 223.915  26
  -2   5 -14 4811.26 207.033  18
   2   5  14 5327.54 243.859  20
   2   5  15 5125.05 242.338  20
   2   5  15 5271.44 236.795  34
  -2   5 -15 5145.81 320.422   7
   2  -5  15 5145.85 214.516  21
   2   5  15 5409.96 216.081  36
   2  -5  15 5209.64 211.449  15
   2  -5  15 4989.65 218.541  26
  -2   5 -15 4944.10 213.890  18
   2  -5  16 20937.5 456.213  21
   2   5  16 21341.7 514.073  20
  -2   5 -16 19832.4 451.997  18
   2   5  16 20536.6 445.009  36
   2  -5  16 19985.1 439.560  15
   2  -5  16 20912.5 473.866  26
   2   5  16 20492.9 489.845  34
   2   5  17 91.3175 66.7163  20
   2  -5  17-2.99356 47.9714  22
  -2   5 -17-15.0172 51.2017  18
   2   5  17-33.5067 54.1884  36
   2  -5  17-2.21961 44.3364  32
   2  -5  17 93.9945 53.4333  26
   2   5  18 6632.54 271.735  20
  -2   5 -18 6530.22 236.751  18
   2  -5  18 7133.18 255.009  22
   2   5  18 6793.14 238.002  36
   2   5  19 365.529 68.0738  36
  -2   5 -19 277.206 63.0747  18
   2   5  19 352.288 79.7494  20
   2  -5  19 381.981 74.6029  22
   2   5  20 671.858 75.0764  36
   2  -5  20 649.022 81.2200  22
   2   5  20 658.262 91.3425  20
  -2   5 -20 649.370 74.1961  18
   2   5  21 421.635 75.2764  20
   2   5  21 549.355 65.1827  36
  -2   5 -21 570.590 65.3700  18
   2  -5  21 520.547 72.0809  22
   2   5  22 4897.60 192.505  20
   2  -5  22 5212.60 180.226  22
   2  -5  23 2594.67 115.044  22
  -2  -6  23 517.256 53.0885  22
  -2  -6  22 600.874 64.3158  22
  -2   6  22 615.918 69.1713  20
  -2   6  21 43.8762 39.8689  20
  -2   6  21 60.8457 33.5753  36
  -2  -6  21-22.8135 44.3057  22
  -2  -6  21 7.14815 31.7978  32
  -2   6  20 998.364 95.2569  20
  -2   6  20 1009.30 99.0281  34
  -2   6  20 972.936 78.5463  36
  -2  -6  20 778.287 81.1445  26
  -2   6  19 545.626 84.4561  20
  -2   6  19 445.564 81.7524  34
  -2  -6  19 247.866 61.1602  26
  -2   6  19 437.470 62.2698  36
  -2   6  18 16.0713 52.0066  20
  -2  -6  18 32.0326 43.8566  33
  -2   6  18-47.2630 60.0764  34
  -2   6  18 11.5068 40.4790  36
  -2  -6  18 28.1775 50.8182  26
  -2  -6  17 677.032 92.8392  33
  -2   6  17 646.610 89.4467  20
  -2   6  17 561.323 74.8785  36
  -2  -6  17 653.012 91.5611  26
  -2   6  17 514.591 85.4741  34
  -2  -6  16 2473.33 142.393  21
  -2  -6  16 2528.02 160.936  38
  -2  -6  16 2496.21 154.932  33
  -2   6  16 2531.60 161.147  20
  -2  -6  16 2301.45 151.240  26
  -2   6  16 2312.75 156.964  34
  -2  -6  15 2.72033 43.6103  33
  -2   6  15-14.6676 44.3912  20
  -2  -6  15-18.7551 42.3104  21
  -2   6  15-41.5490 57.8166  34
  -2  -6  15-15.8596 43.0408  15
  -2  -6  15 18.0507 50.5507  26
  -2   6  15 33.7171 45.7432  29
  -2  -6  15-31.1964 62.3589  38
  -2  -6  14 1655.79 127.220  15
  -2  -6  14 1866.10 133.693  26
  -2  -6  14 1809.77 133.042  33
  -2   6  14 1843.44 134.952  29
  -2   6  14 1863.91 138.807  34
  -2  -6  14 1713.79 131.966  38
   2   6 -13 346.277 103.422   7
  -2  -6  13 276.964 61.4811  33
  -2   6  13 298.513 65.9397  29
  -2  -6  13 309.403 66.2619  38
  -2   6  13 356.986 71.2957  34
   2   6 -13 166.188 73.6417   9
  -2  -6  13 364.599 70.9228  15
   2   6 -12 40.1503 58.8795   9
  -2  -6  12 157.169 55.6655  38
  -2   6  12 167.697 54.9764  34
  -2   6  12 84.8068 41.4663  29
  -2  -6  12 199.817 56.9464  33
   2   6 -12 9.82005 86.1439   7
  -2  -6  12 187.963 57.9353  15
   2   6 -11 2745.12 239.715   7
   2   6 -11 2857.77 233.267   9
  -2  -6  11 3166.76 163.479  15
   2   6 -10 30176.1 784.913   9
  -2  -6  10 30678.2 557.141  15
   2   6 -10 29010.5 783.902   7
   2   6  -9 1499.55 177.669   7
   2   6  -9 1435.95 167.633   9
  -2  -6   9 1514.51 115.167  15
   2   6  -8 2204.93 201.354   7
   2   6  -8 2259.66 203.240   9
  -2  -6   8 2165.41 131.696  15
   2   6  -7 1262.90 154.372   9
  -2  -6   7 1158.98 97.1848  15
  -2  -6   6 9362.86 261.960  15
   2   6  -6 8663.01 376.261   9
   2  -6  -5 949.080 92.0695  13
  -2  -6   5 963.909 86.3556  15
   2   6  -5 1031.53 136.042   5
   2   6  -5 859.175 125.821   9
   2  -6  -4 68.4626 44.4505  13
  -2  -6   4 48.8156 41.8675  15
   2   6  -4 49.7712 54.8450   9
   2  -6  -3 190.269 57.5902  13
  -2  -6   3 181.111 47.5697  15
   2   6  -3 223.853 75.1929   5
   2   6  -3 60.5582 63.6970   9
  -2   6   3 97.6534 47.8576   5
  -2  -6   2 1294.06 89.5870  15
  -2   6   2 1106.28 122.839   5
   2  -6  -2 1265.82 100.119  13
   2   6  -2 1064.54 127.998   5
   2   6  -2 1291.82 137.777   9
  -2   6   1 9217.39 352.546   5
   2  -6  -1 9936.17 274.739  13
   2   6  -1 9513.68 360.751   5
  -2  -6   1 10359.9 256.616  15
   2   6  -1 9992.99 367.029   9
  -2   6   0 3406.88 215.792   5
   2  -6   0 3683.78 160.192  13
   2   6   0 3845.16 217.532   5
   2  -6   1 2317.55 130.282  13
   2  -6   1 2092.44 127.219  15
  -2   6  -1 1940.61 166.944   5
  -2   6  -2 10.1973 55.3287   5
   2  -6   2 135.981 48.7044  13
   2  -6   2 95.4176 47.0844  15
   2  -6   3 5707.60 208.816  15
  -2   6  -3 5257.95 281.613   5
  -2   6  -4 48359.9 944.410   5
   2  -6   4 47452.2 733.817  15
  -2   6  -5 23248.9 632.444   5
   2  -6   5 23414.0 466.164  15
   2  -6   6 10617.1 294.332  15
   2  -6   6 10225.0 364.285   6
  -2   6  -6 10875.3 407.504   7
  -2   6  -6 10868.4 417.723   5
  -2   6  -7 2793.16 214.109   7
   2  -6   7 2872.05 155.314  15
   2  -6   7 2704.75 194.410   6
  -2   6  -7 2606.87 212.990   5
   2  -6   8 15379.1 373.582  15
   2  -6   8 16113.5 480.572   6
  -2   6  -8 15387.2 518.457   5
  -2   6  -8 15244.3 514.671   7
  -2   6  -9 2788.77 228.607   7
   2  -6   9 2746.08 155.947  15
  -2   6  -9 2686.40 219.860   5
   2  -6  10 4731.74 202.795  15
  -2   6 -10 4954.15 291.617   5
  -2   6 -10 4649.94 292.793   7
   2  -6  11 49.7404 44.5427  21
  -2   6 -11 93.6095 50.6281   5
   2   6  11 5.96332 49.6194  34
  -2   6 -11 64.8848 73.9365   7
   2  -6  11 5.79382 52.8922  15
   2   6  11-25.6797 49.0096  20
   2   6  12 1627.32 132.249  20
  -2   6 -12 1546.84 164.266   5
  -2   6 -12 1421.48 113.390  18
  -2   6 -12 1605.34 184.604   7
   2  -6  12 1688.61 126.633  26
   2  -6  12 1536.69 121.583  15
   2   6  12 1535.79 126.994  34
   2  -6  12 1619.98 122.516  21
   2  -6  13 4443.77 203.218  21
   2   6  13 4011.24 214.211  20
   2  -6  13 4251.36 203.185  26
   2   6  13 4325.35 214.747  34
  -2   6 -13 4439.90 200.871  18
   2  -6  13 4637.64 203.758  15
  -2   6 -14 2271.78 144.516  18
   2  -6  14 2452.43 147.547  15
   2  -6  14 2856.81 167.088  26
   2  -6  14 2688.75 158.331  21
   2   6  14 2696.74 151.356  36
   2   6  14 2630.18 174.607  20
   2  -6  15 398.285 73.0086  26
  -2   6 -15 383.421 75.6873  18
   2   6  15 448.817 71.5755  36
   2   6  15 357.015 84.0690  20
   2  -6  15 363.130 71.0336  21
   2  -6  16 1043.54 100.692  21
   2  -6  16 1008.61 92.4337  17
   2   6  16 968.072 113.140  20
  -2   6 -16 1010.85 97.8189  18
   2  -6  16 1157.55 110.772  26
   2  -6  16 1017.43 92.9241  32
   2   6  16 983.371 95.5955  36
   2   6  17 278.481 73.1235  20
   2   6  17 352.619 66.3788  36
   2  -6  17 396.974 70.1011  22
   2  -6  17 370.251 63.5609  32
  -2   6 -17 397.783 65.3113  18
   2   6  18 3525.46 185.425  20
   2   6  18 3702.01 164.519  36
   2  -6  18 3305.88 149.740  32
   2  -6  18 3575.36 169.826  22
  -2   6 -18 3066.63 148.688  18
   2  -6  19 162.921 52.0546  22
   2   6  19 99.4232 44.0547  36
   2  -6  19 224.678 48.0078  32
   2   6  19 77.6096 47.3833  20
   2  -6  20 67.6756 41.3955  22
   2   6  20 49.7977 36.9946  36
   2  -6  21 496.768 59.2501  22
   2  -6  22 354.912 46.2559  22
  -2  -7  21 99.2371 34.2460  22
  -2  -7  21 105.900 31.2674  32
  -2   7  21 27.2039 25.3033  36
  -2  -7  20 1782.37 103.551  22
  -2  -7  20 1620.87 89.4647  32
  -2   7  20 1796.75 90.2913  36
  -2   7  19-49.8982 38.2045  36
  -2  -7  19-38.8971 39.4246  26
  -2   7  18 3529.25 149.900  36
  -2   7  18 3538.45 172.948  34
  -2  -7  18 3408.01 161.481  26
  -2   7  17 262.299 55.5213  36
  -2  -7  17 251.297 53.0671  21
  -2  -7  17 246.016 64.5696  26
  -2   7  17 167.460 63.6900  34
  -2  -7  16 403.479 72.2526  33
  -2   7  16 320.307 65.4202  34
  -2  -7  16 271.352 63.7327  26
  -2   7  16 243.531 55.6555  36
  -2  -7  16 365.825 64.6517  21
  -2  -7  15 942.779 95.5981  21
  -2  -7  15 1273.93 115.602  26
  -2  -7  15 1155.67 111.779  33
  -2  -7  15 1114.64 110.674  38
  -2   7  15 975.054 102.439  34
  -2  -7  14 3979.80 193.946  26
  -2  -7  14 3687.83 180.770  21
  -2  -7  14 4161.01 201.352  38
  -2  -7  14 4457.64 203.171  33
  -2   7  14 4044.93 201.538  34
  -2   7  13 2419.95 162.104  34
  -2  -7  13 2382.49 148.590  15
  -2  -7  13 2714.20 161.216  33
  -2   7  13 2701.21 162.951  29
  -2  -7  13 2882.14 165.234  26
  -2  -7  13 2626.12 160.015  38
  -2  -7  12 2669.17 152.423  15
  -2   7  12 2605.08 161.420  29
  -2  -7  12 2580.70 156.705  33
  -2  -7  12 2559.71 157.252  38
  -2  -7  12 2674.23 158.923  26
  -2   7  12 2696.73 162.310  34
  -2  -7  11 648.492 84.5508  33
  -2   7  11 527.424 81.5108  34
  -2  -7  11 765.904 88.3098  15
  -2   7  11 766.016 92.7045  29
  -2  -7  11 719.938 90.9043  38
   2  -7 -11 521.626 77.6075  13
  -2  -7  10 5170.04 209.862  15
   2  -7 -10 5282.91 221.877  13
  -2  -7  10 5240.87 220.962  38
  -2   7  10 4985.20 213.957  34
  -2   7  10 5054.68 215.578  29
   2   7 -10 4617.88 302.837   9
  -2  -7  10 5045.97 210.362  33
   2  -7  -9 115.140 53.7540  13
  -2  -7   9 228.611 60.4847  33
  -2  -7   9 99.0055 55.3402  38
  -2   7   9 106.160 51.8993  29
   2   7  -9 222.345 90.2790   9
  -2  -7   9 88.0264 49.4321  15
   2   7  -8 7362.20 378.911   9
  -2   7   8 7465.82 256.728  29
  -2  -7   8 7695.39 254.952  15
   2  -7  -8 7106.55 258.239  13
   2  -7  -7 3247.35 173.640  13
  -2  -7   7 3320.87 164.901  15
  -2  -7   6 2020.87 127.812  15
   2  -7  -6 1973.18 135.039  13
   2   7  -6 1733.35 183.862   9
   2  -7  -5 2703.56 155.651  13
   2   7  -5 2501.75 214.205   9
  -2  -7   5 2652.09 144.860  15
   2  -7  -4 9190.08 286.781  13
  -2  -7   4 9137.85 268.033  15
   2   7  -4 9209.54 397.223   9
   2  -7  -3 11289.9 317.985  13
   2   7  -3 10274.1 418.599   9
  -2  -7   3 11174.8 296.802  15
  -2   7   2 12561.4 439.330   5
   2   7  -2 13086.7 460.120   9
   2  -7  -2 12639.5 334.089  13
  -2   7   1 480.691 100.003   5
   2  -7  -1 427.479 70.5877  13
   2  -7  -1 471.539 77.1658  15
   2  -7   0 10809.6 305.060  13
  -2   7   0 10499.1 410.221   5
   2  -7   0 10552.6 300.010  15
   2  -7   1 4815.28 200.939  13
   2  -7   1 5236.17 209.023  15
  -2   7  -2 121.897 64.2864   5
   2  -7   2 197.785 60.3038  15
  -2   7  -3 785.767 128.277   5
   2  -7   3 938.224 94.7955  15
  -2   7  -4 9043.20 398.176   5
   2  -7   4 8806.36 277.947  15
  -2   7  -5 8523.74 402.088   5
   2  -7   5 9470.48 292.361  15
  -2   7  -6 2683.08 222.513   5
   2  -7   6 2581.01 151.137  15
  -2   7  -7 305.968 81.8653   5
  -2   7  -7 398.841 81.7580  37
   2  -7   7 357.174 73.5205  15
   2  -7   8 7940.19 267.335  21
   2  -7   8 7972.47 268.937  15
   2  -7   8 7925.97 261.535  26
  -2   7  -8 8041.20 385.062   5
  -2   7  -8 7635.72 259.110  18
  -2   7  -8 8538.73 295.016  37
   2  -7   9 6705.72 249.995  15
   2  -7   9 6736.21 250.202  21
   2  -7   9 6391.89 242.513  26
  -2   7  -9 6159.76 232.436  18
  -2   7  -9 6880.35 360.459   5
  -2   7  -9 7325.08 275.145  37
  -2   7 -10-24.1359 51.5876  18
   2  -7  10-2.40932 43.9750  21
  -2   7 -10 8.41943 56.5164  37
   2  -7  10 29.4983 47.9744  26
   2  -7  10 7.92890 44.4442  15
   2  -7  11 3051.66 170.803  26
  -2   7 -11 2909.59 159.438  18
   2  -7  11 2955.56 168.772  21
   2  -7  11 2779.25 162.497  15
   2  -7  12 2479.73 151.954  21
   2  -7  12 2420.83 144.475  32
  -2   7 -12 2383.97 143.264  18
   2  -7  12 2680.70 157.783  26
   2  -7  12 2209.25 143.616  15
   2  -7  13 122.118 58.8502  21
   2   7  13 137.453 52.1566  36
   2  -7  13 57.9630 48.6118  26
   2  -7  13 51.2542 47.0647  32
   2  -7  14 2127.50 134.907  32
   2  -7  14 2115.55 140.791  26
   2  -7  14 2245.04 142.366  21
   2   7  14 2308.87 138.251  36
   2   7  15 81.2770 48.3806  36
   2  -7  15 122.320 51.9958  22
   2  -7  15 67.3606 45.3733  21
   2  -7  15 126.963 50.7777  32
   2  -7  15 39.9870 42.4929  17
   2  -7  16 127.167 49.3660  17
   2  -7  16 185.901 51.5944  22
   2  -7  16-7.18891 45.1596  21
   2  -7  16 38.7954 42.2973  32
   2   7  16 149.451 56.5778  36
   2  -7  17 4848.06 179.573  32
   2  -7  17 4228.96 161.223  17
   2  -7  17 4753.75 182.376  22
   2   7  17 4766.45 182.247  36
   2  -7  18 2393.27 120.734  22
   2   7  18 2298.52 118.999  36
   2  -7  19 81.1198 35.9470  22
   2  -7  19 36.2733 31.0192  32
   2   7  19 110.907 41.4770  36
   2  -7  20 585.200 54.1349  22
   2   7  20 622.268 55.5114  36
  -2  -8  19 1043.62 69.1031  22
  -2   8  19 1157.39 67.4978  36
  -2  -8  19 1247.01 70.4726  32
  -2  -8  18 874.186 72.4547  22
  -2  -8  18 987.079 72.5029  32
  -2   8  18 1027.03 73.2994  36
  -2  -8  18 1057.23 67.3486  17
  -2  -8  17 2126.58 107.258  21
  -2  -8  17 1882.62 112.686  26
  -2   8  17 2252.99 112.281  36
  -2  -8  17 2079.36 112.012  32
  -2  -8  16 4080.54 169.876  26
  -2   8  16 4059.24 160.100  36
  -2  -8  16 4053.83 161.925  21
   2   8 -15 1191.60 100.186  37
  -2  -8  15 1120.23 100.138  26
  -2  -8  15 1169.26 96.2644  21
  -2  -8  14 45.7464 44.5225  21
  -2  -8  14 150.463 51.4866  38
  -2  -8  14 160.196 57.8131  26
   2   8 -14 96.5251 51.4918  37
  -2  -8  13 876.766 95.3121  21
  -2  -8  13 1129.02 102.662  38
  -2   8  13 1040.68 99.1480  34
  -2  -8  13 1097.09 102.268  26
   2   8 -13 1172.57 113.382  37
  -2  -8  12 840.289 90.1624  26
  -2  -8  12 876.174 92.4595  38
  -2   8  12 720.424 83.9526  34
   2   8 -12 961.073 105.782  37
  -2  -8  11 1632.86 123.152  38
  -2  -8  11 1701.12 128.768  33
  -2   8  11 1634.56 125.360  29
  -2  -8  11 1771.87 129.421  26
  -2   8  10 1936.30 134.012  29
  -2  -8  10 2066.70 133.952  33
  -2  -8  10 2021.77 134.991  26
  -2  -8   9 340.185 66.9805  26
   2  -8  -9 570.235 81.2485  13
  -2   8   9 515.558 79.4835  29
  -2  -8   9 462.271 68.1726  15
   2  -8  -8 1480.35 115.724  13
  -2  -8   8 1479.80 114.665  15
  -2   8   8 1332.11 112.279  29
  -2   8   7 598.225 82.3185  29
  -2   8   7 437.575 74.1047  18
   2  -8  -7 557.329 84.7738  13
   2  -8  -6 1493.11 118.595  13
  -2   8   6 1632.30 123.205  18
  -2   8   6 1479.56 114.176  29
  -2  -8   6 1489.67 117.649  15
   2  -8  -5 7908.42 274.201  13
  -2   8   5 7735.08 261.293  18
   2  -8  -5 8040.58 259.823  15
  -2   8   4 11253.7 312.439  18
  -2   8   4 10747.4 333.637  37
   2  -8  -4 10221.1 301.392  15
   2  -8  -4 10672.0 317.946  13
  -2   8   3 4119.93 206.026  37
  -2   8   3 4329.24 193.528  18
   2  -8  -3 3938.61 190.722  15
   2  -8  -3 4223.91 197.614  13
  -2   8   2 684.307 81.2347  18
   2  -8  -2 917.236 96.0086  13
   2  -8  -2 762.787 85.1965  15
   2   8  -2 847.652 99.9662  37
  -2   8   1 53.7571 46.2644  37
   2   8  -1 16.9612 48.3387  37
   2  -8  -1-16.8862 47.8280  15
  -2   8   1 20.4560 49.5214  18
  -2   8   0 1847.38 125.656  18
  -2   8   0 1842.33 181.037   5
  -2   8   0 2017.79 147.096  37
   2  -8   0 1690.16 123.110  15
   2   8   0 1898.34 136.864  37
  -2   8  -1 598.628 82.9530  18
  -2   8  -1 722.644 129.443   5
   2  -8   1 629.678 85.0539  15
  -2   8  -1 750.278 99.4263  37
   2  -8   2 647.284 81.2556  15
  -2   8  -2 610.819 78.7871  18
  -2   8  -2 521.906 107.312   5
  -2   8  -2 578.001 90.3815  37
  -2   8  -3 1479.81 114.343  18
   2  -8   3 1577.37 123.360  15
  -2   8  -3 1514.31 133.819  37
  -2   8  -3 1519.26 172.154   5
  -2   8  -4 2034.30 132.814  18
  -2   8  -4 2334.31 163.274  37
  -2   8  -4 2006.09 199.431   5
   2  -8   4 2063.28 138.177  15
  -2   8  -5 265.884 63.9626  18
  -2   8  -5 432.314 85.8696  37
   2  -8   5 272.331 59.3772  32
   2  -8   5 325.638 70.4464  15
   2  -8   6 3785.23 182.584  21
   2  -8   6 3889.26 175.622  32
  -2   8  -6 4150.03 208.444  37
   2  -8   6 3654.62 181.959  15
   2  -8   7 4.69117 49.6607  21
  -2   8  -7 16.5888 54.5270  37
   2  -8   7 78.1561 55.1297  15
   2  -8   7 4.79808 45.7790  32
  -2   8  -8 1547.28 131.885  37
   2  -8   8 1458.27 116.786  21
   2  -8   8 1450.53 120.299  15
   2  -8   8 1572.93 116.069  32
  -2   8  -9 1096.69 115.207  37
   2  -8   9 1142.01 109.806  21
   2  -8   9 1351.16 108.659  32
   2  -8  10 1288.21 111.445  21
   2  -8  10 1244.90 104.761  26
  -2   8 -10 1479.80 126.630  37
   2  -8  10 1340.75 108.469  32
   2  -8  11 316.991 69.3902  32
   2  -8  11 179.427 54.8987  21
   2  -8  11 202.855 55.1807  26
  -2   8 -11 340.093 69.1057  37
   2  -8  12 873.237 91.6466  32
   2   8  12 772.613 81.6291  36
   2  -8  12 787.981 86.2980  26
   2  -8  12 786.333 89.9937  21
   2  -8  13 163.261 59.0775  32
   2   8  13 95.9920 44.5460  36
   2  -8  13 140.687 53.1643  21
   2  -8  13 144.435 53.5804  17
   2  -8  14 372.648 60.1938  17
   2  -8  14 460.146 66.5330  32
   2   8  14 504.767 67.0715  36
   2  -8  14 549.564 72.3971  21
   2   8  15 165.612 49.2206  36
   2  -8  15 149.152 47.8706  32
   2  -8  15 151.530 46.1932  17
   2  -8  15 41.4882 39.4915  21
   2   8  16 866.629 74.5124  36
   2  -8  16 738.364 69.4309  17
   2  -8  16 839.688 73.7943  32
   2  -8  17 2416.08 103.749  17
   2  -8  17 2742.41 116.988  32
   2   8  17 2801.16 118.965  36
   2   8  18 73.1832 32.2499  36
   2  -8  18 20.9612 28.6681  32
  -2   9  16 3975.15 127.235  36
  -2  -9  16 3561.60 120.103  17
  -2  -9  16 3624.46 122.255  21
  -2  -9  16 3981.87 127.537  32
  -2   9  15 3703.24 135.142  36
  -2  -9  15 3540.98 136.085  21
   2   9 -15 3547.86 135.890  37
  -2  -9  15 3673.52 134.910  32
  -2  -9  15 3389.06 135.075  26
  -2  -9  14 2294.71 114.923  26
  -2   9  14 2306.57 113.085  36
  -2  -9  14 1998.01 105.546  32
  -2  -9  14 2104.09 112.288  21
   2   9 -14 1994.02 113.433  37
  -2  -9  13 824.766 77.3665  26
  -2  -9  13 914.612 82.4189  21
   2   9 -13 843.952 86.2179  37
  -2  -9  13 716.314 71.2778  32
  -2  -9  12 765.215 74.6175  26
  -2  -9  12 570.565 71.3251  21
   2   9 -12 677.767 85.2097  37
  -2  -9  12 747.466 73.5832  32
  -2  -9  11 321.012 64.8203  21
   2   9 -11 482.355 79.1395  37
  -2  -9  11 383.066 58.2621  26
  -2  -9  11 440.548 62.6304  32
   2   9 -10 85.2691 56.7171  37
  -2  -9  10 154.467 54.6843  21
  -2  -9  10 145.292 45.4658  32
   2   9  -9 129.725 64.7786  37
  -2  -9   9 97.1064 38.7019  32
   2   9  -8 576.089 91.1096  37
   2   9  -7 757.229 98.6322  37
   2   9  -6 216.590 69.7817  37
   2   9  -5 151.745 58.7159  37
  -2   9   5 232.683 59.9982  18
  -2   9   4 225.085 58.2095  18
   2   9  -4 257.282 71.7378  37
  -2   9   4 301.228 66.6745  37
  -2   9   3 5235.84 203.828  18
  -2   9   3 4491.49 215.930  37
   2   9  -3 5002.36 229.158  37
  -2   9   2 2999.07 153.960  18
  -2   9   2 3015.95 176.177  37
   2   9  -2 2959.54 173.419  37
   2   9  -1 96.7234 59.2830  37
  -2   9   1-14.1016 55.7508  37
  -2   9   1 144.204 53.6540  18
  -2   9   0 570.058 72.1383  18
  -2   9   0 355.963 76.9895  37
   2   9   0 353.644 67.6992  37
  -2   9  -1 406.897 79.3741  37
  -2   9  -1 396.782 70.5160  18
  -2   9  -2 809.482 104.279  37
  -2   9  -3 1101.79 116.293  37
  -2   9  -4 1116.93 118.769  37
   2  -9   4 1354.33 104.899  21
   2  -9   5 10271.9 294.555  21
  -2   9  -5 10251.7 337.119  37
   2  -9   6 1482.98 114.138  21
  -2   9  -6 1777.02 139.351  37
   2  -9   7 3644.98 161.187  32
   2  -9   7 3402.17 166.668  21
  -2   9  -7 3673.44 195.809  37
   2  -9   8 5582.82 210.172  21
  -2   9  -8 5705.51 235.952  37
   2  -9   8 5050.44 190.079  32
   2  -9   9 4744.41 182.831  32
  -2   9  -9 4679.11 208.304  37
   2  -9   9 4585.66 191.006  21
   2  -9  10 361.015 60.9298  21
   2  -9  10 397.003 61.4867  32
   2   9  10 387.262 60.4882  36
  -2   9 -10 204.403 59.1283  37
   2  -9  10 420.447 68.9358  17
   2   9  11 4084.22 159.575  36
   2  -9  11 4068.18 167.631  17
   2  -9  11 4002.04 172.058  21
   2  -9  11 4015.80 161.502  32
   2  -9  11 3873.45 150.398  28
  -2   9 -11 4078.13 180.343  37
   2  -9  12 392.734 62.3888  21
   2  -9  12 399.013 61.8938  32
   2  -9  12 399.425 62.8269  17
   2   9  12 319.358 51.5133  36
  -2   9 -12 345.213 63.9343  37
   2  -9  13 167.345 44.6741  21
   2  -9  13 211.989 48.0497  17
   2   9  13 133.604 38.3217  36
   2  -9  13 165.986 45.1771  32
   2   9  14 247.379 42.6217  36
   2  -9  14 193.636 41.4834  17
   2  -9  14 232.624 45.8797  32
   2  -9  15 4213.87 134.453  32
   2  -9  15 3926.52 128.662  17
   2   9  15 4061.40 128.301  36
  -2  10  12 1007.24 66.3962  36
  -2 -10  12 1132.06 70.1547  17
  -2 -10  12 1082.98 72.0362  21
   2  10 -12 1052.95 77.3227  37
   2  10 -11 229.464 51.0282  37
  -2 -10  11 138.562 38.5136  21
  -2 -10  10 885.231 73.3209  21
   2  10 -10 825.619 81.3519  37
  -2 -10   9 32.1212 38.3964  21
   2  10  -9 81.0822 48.7696  37
  -2 -10   8 72.2942 36.9843  21
   2  10  -8 88.4502 50.7084  37
   2  10  -7 70.0551 53.0138  37
  -2 -10   7 50.8674 39.7624  21
   2  10  -6-48.9293 51.3834  37
   2  10  -5 124.988 53.2411  37
   2  10  -4 54.1613 53.6022  37
   2  10  -3 3484.61 174.312  37
  -2  10   3 3109.60 159.759  37
   2  10  -2 3208.54 165.124  37
  -2  10   2 3288.69 166.588  37
   2  10  -1 61.8087 46.9404  37
  -2  10   1-44.0876 49.8191  37
   2  10   0 791.079 83.5741  37
  -2  10   0 897.182 94.6236  37
  -2  10  -1 795.405 92.5232  37
  -2  10  -2 73.9314 56.1426  37
  -2  10  -3 491.577 77.2656  37
  -2  10  -4 484.782 77.4584  37
   2 -10   5 1974.77 107.298  21
  -2  10  -5 1954.24 135.323  37
   2 -10   5 2065.34 107.972  17
   2 -10   6 659.661 66.6659  21
  -2  10  -6 733.433 88.7369  37
   2 -10   6 720.809 69.0807  17
   2 -10   7 84.3726 39.3072  21
  -2  10  -7 72.4456 51.2907  37
   2 -10   7 46.4418 36.6050  17
   2 -10   8 111.835 38.5517  21
  -2  10  -8 173.462 53.8202  37
   2 -10   8 198.945 43.1227  17
   2 -10   8 105.616 36.8333  28
   2 -10   9 2748.49 118.065  28
   2 -10   9 2797.41 109.940  32
   2 -10   9 2861.97 121.777  21
  -2  10  -9 3109.92 143.577  37
   2 -10   9 2801.01 120.326  17
   2  10  10 2161.94 88.2401  36
   2 -10  10 2119.05 101.367  21
  -2  10 -10 2197.56 112.563  37
   2 -10  10 2268.58 103.205  17
   2 -10  10 2089.93 92.2709  32
   2 -10  10 2058.42 91.8499  28
   2 -10  11 64.6864 28.9040  32
   2 -10  11 98.7655 36.6610  17
   2  11  -5 363.959 50.8808  37
   2  11  -4-60.9900 39.4787  37
   2  11  -3 185.113 42.4163  37
   2  11  -2 17.1319 30.3767  37
   2 -11  -2 13.6544 23.7657  28
   2 -11  -1 418.820 45.4289  28
   2 -11   0 191.448 36.9277  28
   2 -11   1 194.936 37.6113  28
   2 -11   2 92.4646 33.5989  28
  -2  11  -2 35.8023 34.5892  37
   2 -11   3 41.7472 29.7740  28
  -2  11  -3-41.9363 38.7716  37
  -2  11  -4 336.363 51.4101  37
   2 -11   4 463.359 46.5486  28
   2 -11   5-30.7132 27.3556  28
  -2  11  -5 110.800 36.2449  37
  -3   0  27 37.1550 32.1790  23
  -3   0  26-144.858 52.0051  23
  -3   0  26 43.7743 32.1737  20
  -3   0  25-22.8560 44.9760  23
  -3   0  25-20.9308 42.1316  20
  -3   0  24-89.1483 59.0729  23
  -3   0  24 44.2819 45.9020  20
  -3   0  23 372.627 75.2485  23
  -3   0  23 357.362 72.6456  20
  -3   0  22-10.3127 51.4762  23
  -3   0  22 0.90178 45.4750  20
  -3   0  21 43.0844 44.1604  23
  -3   0  21 63.6753 43.6461  20
   3   0 -20-76.3154 64.0518   6
  -3   0  20-27.8544 45.6727  20
  -3   0  20 46.6931 46.9318  23
  -3   0  19 202.473 58.6268  23
  -3   0  19 82.0491 45.4675  20
   3   0 -19 148.781 66.3269   6
   3   0 -18-33.6229 72.5749   6
   3   0 -17 243.879 78.0963   6
   3   0 -16-101.655 76.5103   6
   3   0 -15 880.658 112.917   6
  -3   0  14-36.7444 41.2175  15
   3   0 -14-20.1277 60.2213   6
  -3   0  13 114.750 39.0547  15
   3   0 -13 162.038 61.3065   6
  -3   0  12 39.0869 37.9306  15
   3   0 -12 70.8126 51.8024   6
   3   0 -11 1271.45 117.809   6
  -3   0  11 1391.77 84.6366  15
  -3   0  10 10.7043 32.6377  15
   3   0 -10 59.0983 51.4777   6
  -3   0   9 325.041 42.9121  15
   3   0  -9 383.017 65.4410   6
   3   0  -9 288.436 48.7648   7
  -3   0   8-6.73391 28.8420  15
   3   0  -8 45.1268 54.5332  39
   3   0  -7 32.9192 60.9831  39
  -3   0   7 31.7324 64.6976   1
   3   0  -7 54.2284 37.0205   6
   3   0  -7 71.4618 75.0605   3
  -3   0   6-35.2258 67.2508   1
  -3   0   6-28.2365 69.4701   3
   3   0  -6-9.16835 67.9787   3
   3   0  -6-1.77059 37.1488   6
  -3   0   5 247.464 89.1552   1
   3   0  -5 373.904 94.5056  39
   3   0  -5 273.194 85.9899   3
  -3   0   4 110.172 70.0941   1
  -3   0   3 2617.88 199.741   1
   3   0  -2 67.1014 57.7969   1
  -3   0   2 14.9848 54.4437   1
   3   0  -1 1120.69 119.581   1
  -3   0   1 1409.61 125.914   1
   3   0  -1 1449.45 122.937  39
   3   0   0 88.6267 45.4780   1
  -3   0   0 89.7501 48.0431   1
   3   0   1 1040.82 94.3532   1
  -3   0  -1 952.290 90.5025   1
   3   0   1 903.504 86.7493   2
  -3   0  -2 100.195 36.6687   1
   3   0   2 24.1337 31.8622   2
   3   0   2 34.5580 36.3173   1
  -3   0  -3 7839.99 354.483   4
   3   0   3 7759.23 224.933   1
   3   0   4 60.8049 33.8665   1
  -3   0  -4 108.360 70.0285   4
  -3   0  -5 261.787 49.4818  10
  -3   0  -5 387.340 61.4060   2
  -3   0  -5 271.623 99.4108   4
  -3   0  -5 328.835 57.8632  11
   3   0   5 295.264 54.6074   1
  -3   0  -6 75.0091 39.5151   8
  -3   0  -6-47.1119 72.7255   4
  -3   0  -6 15.6494 39.3759   2
  -3   0  -6 70.3183 42.9802  10
   3   0   6 81.9258 36.3301   6
   3   0   6-13.0836 35.0512   1
  -3   0  -6-48.7513 45.6363  11
  -3   0  -7 2384.83 138.356  11
   3   0   7 2465.39 117.317   6
   3   0   7 2773.18 107.105  12
  -3   0  -7 2527.65 146.743  10
  -3   0  -7 2533.35 136.537   8
  -3   0  -8 81.2088 52.0568  10
   3   0   8 34.1245 33.8995   6
  -3   0  -8 177.645 51.7525  11
  -3   0  -8 76.2077 41.3030   8
  -3   0  -9 601.155 86.3453  10
  -3   0  -9 696.344 94.6042  11
  -3   0  -9 693.584 85.7186   8
  -3   0 -10 29.8241 47.7871   8
  -3   0 -10 38.3223 46.4794  10
  -3   0 -11-19.1530 59.1193  10
  -3   0 -11-53.3930 55.4077  11
  -3   0 -11 29.8012 46.4820   8
  -3   0 -12 61.1422 60.9817  11
  -3   0 -12-15.3910 57.7509  10
  -3   0 -12-4.18650 47.7807   8
  -3   0 -13 327.621 82.6277  11
  -3   0 -13 402.305 90.7398  10
  -3   0 -14 43.5925 53.9499  10
  -3   0 -14-31.7549 60.8368  11
  -3   0 -15 827.927 128.915  10
  -3   0 -15 785.468 122.479  11
  -3   0 -16 88.6761 66.1739  10
  -3   0 -16-28.6241 63.9610  11
  -3   0 -17 1263.89 162.754  11
  -3   0 -17 1147.06 153.600  10
   3   0  18 35.8157 46.8839  23
   3   0  18 45.1860 43.4066  22
  -3   0 -18-64.3098 86.6140  10
  -3   0 -18 104.526 72.6835  11
   3   0  19 683.708 96.7301  23
   3   0  19 664.423 85.9112  22
   3   0  20 45.4275 51.4405  23
   3   0  20-44.9405 53.2437  22
   3   0  21 62.0752 55.7850  23
   3   0  21-5.87252 48.2693  22
   3   0  22 79.6415 55.3495  23
   3   0  22 1.23225 41.3250  22
   3   0  23 285.910 54.5431  22
   3   0  23 288.294 64.6621  23
   3   0  24 45.0757 42.1077  23
   3   0  25 18.6917 35.9130  23
  -3   0 -26-18.9133 32.8801  18
  -3  -1  27 441.067 53.8818  23
  -3  -1  26 4438.82 166.986  23
  -3   1  26 4199.50 161.210  20
  -3   1  26 4261.95 156.478  23
  -3  -1  25 166.416 56.3537  23
  -3   1  25 234.208 54.8219  23
  -3   1  25 246.223 57.8099  20
  -3   1  24 120.516 53.2568  23
  -3  -1  24 45.0979 49.8659  23
  -3   1  24 4.90195 45.2021  20
  -3   1  23 177.064 64.5067  20
  -3   1  23 108.268 50.4223  23
  -3  -1  23 183.830 68.0488  23
  -3  -1  22 2989.61 164.850  20
  -3   1  22 2936.63 174.256  20
  -3   1  22 2921.46 165.394  23
  -3  -1  22 2796.98 167.844  23
  -3   1  21 1362.64 123.984  20
  -3   1  21 1225.64 116.248  23
  -3  -1  21 1383.88 118.487  20
  -3  -1  21 1373.55 124.680  23
  -3   1  20 25227.1 552.436  20
  -3  -1  20 25233.1 531.784  20
  -3  -1  20 24912.5 537.127  23
   3   1 -20 24146.9 665.255   6
  -3   1  20 23835.0 521.532  23
  -3   1  19 82.0269 50.4004  23
  -3   1  19 133.816 52.3503  20
   3   1 -19 243.433 89.5831   6
  -3  -1  19 145.892 51.2980  20
  -3  -1  19 131.705 59.3899  23
   3   1 -18 102209. 1595.31   6
   3  -1 -18 100483. 1539.14   6
   3   1 -17 4601.61 270.009   6
   3  -1 -17 4466.86 256.561   6
  -3  -1  17 4474.15 188.486  15
  -3  -1  16 28676.7 521.596  15
   3   1 -16 28666.5 687.743   6
   3  -1 -16 28578.2 664.117   6
  -3  -1  15 284.650 58.4907  15
   3  -1 -15 332.322 80.2356   6
   3   1 -15 252.596 75.3197   6
  -3  -1  14 88.8260 46.5602  15
   3  -1 -14 15.1621 52.6431   6
  -3  -1  13 64.1914 40.0833  15
   3   1 -13 49.2148 47.7704   7
   3   1 -13 33.1961 57.0350   6
   3  -1 -13-27.4587 53.2180   6
   3   1 -12 3054.85 172.079   7
   3  -1 -12 3074.47 171.489   6
  -3  -1  12 3016.27 124.859  15
   3   1 -11 179.536 56.5095   7
   3  -1 -11 196.986 54.9631   6
  -3  -1  11 161.215 45.8330  15
   3   1 -10 31745.9 567.010   7
  -3  -1  10 31967.8 466.140  15
   3  -1 -10 31131.3 570.788   6
   3   1  -9 27.5688 44.2209   7
   3  -1  -9 39.6594 42.0902   6
   3   1  -9 42.7150 33.1322   9
  -3  -1   9 11.3363 28.5594  15
   3  -1  -8 32545.9 541.673   6
   3   1  -8 32465.7 524.867   9
   3  -1  -8 31584.4 858.262  39
   3   1  -8 31992.8 534.565   7
  -3  -1   8 32776.7 445.728  15
   3   1  -7 2665.12 124.612   9
  -3  -1   7 2749.67 246.945   4
   3   1  -7 2713.47 128.266   7
   3  -1  -7 2699.99 236.309  39
   3  -1  -7 2889.23 249.104   3
   3  -1  -7 2811.79 130.471   6
  -3  -1   7 2828.75 238.378  39
   3   1  -7 2580.76 236.333   3
  -3   1   7 2628.44 250.812   1
   3   1  -7 2930.03 254.624  39
   3   1  -6 6453.74 185.968   7
   3   1  -6 6179.91 346.062  39
   3   1  -6 5831.24 330.084   3
  -3  -1   6 6005.86 337.138  39
   3  -1  -6 6574.65 188.923   6
   3  -1  -6 6231.26 339.784   3
  -3   1   6 6230.08 359.648   1
   3   1  -6 6198.65 182.646   9
   3  -1  -6 6915.44 373.075   1
  -3   1   6 6603.00 353.654   3
   3  -1  -5 797.364 134.452   1
   3   1  -5 755.800 126.867  39
  -3   1   5 728.728 124.149   3
  -3  -1   5 709.405 119.192   3
  -3  -1   5 676.357 116.571  39
   3   1  -5 699.002 127.759   3
  -3   1   5 684.667 118.734   1
  -3  -1   4 80301.0 1320.34  39
  -3  -1   4 77637.5 1277.20   3
  -3   1   4 76213.4 1337.00   1
  -3  -1   3 205.980 69.4486   3
  -3   1   3 82.2633 71.7168   1
  -3  -1   3 98.2609 61.8396  39
  -3   1   2 212219. 2671.30   1
  -3  -1   2 214873. 2605.48  39
  -3  -1   2 214769. 2566.76   3
   3   1  -2 210982. 2610.43  39
  -3   1   1 180.447 74.8553   1
   3   1  -1 184.755 60.2424  39
  -3  -1   1 38.5527 51.7956  39
   3  -1   0 862450. 9063.56   2
   3   1   0 848610. 8914.10  39
  -3   1   0 849726. 9046.29   1
   3  -1   0 874423. 9054.14   1
   3  -1   1 9970.50 373.512   2
  -3  -1  -1 10816.6 302.992  39
  -3   1  -1 11613.9 385.659   1
   3   1   1 10806.5 307.392  39
  -3  -1  -1 10084.8 256.062   1
   3  -1   1 10801.4 372.674   1
   3   1   2 19304.8 378.576  39
  -3  -1  -2 20475.5 384.979  39
   3  -1   2 19870.5 511.948   1
   3  -1   2 19483.3 510.233   2
  -3   1  -2 20048.7 521.066   1
  -3   1  -2 19883.4 522.120   2
  -3  -1  -2 19242.4 501.862   4
  -3   1  -3 1374.41 143.282   2
  -3  -1  -3 1378.56 150.218   4
   3  -1   3 1143.64 126.552   1
   3  -1   3 1332.71 128.096  39
   3   1   3 1167.77 67.5165  39
  -3   1  -3 1627.22 169.421   4
  -3   1  -4 265140. 2871.09  11
  -3  -1  -4 266636. 3294.29   4
  -3   1  -4 269956. 3388.16   4
  -3   1  -4 273305. 2844.96   8
  -3   1  -4 271217. 3219.73   2
   3  -1   4 267718. 2828.89   6
   3  -1   4 264560. 3076.39  39
   3  -1   5 5020.16 237.733  39
  -3  -1  -5 6131.83 336.708   4
  -3   1  -5 5999.35 356.861   4
   3  -1   5 5863.74 181.172   6
  -3   1  -5 5674.42 197.049  11
  -3   1  -5 5772.93 295.212   2
  -3   1  -5 5701.27 188.136   8
  -3   1  -6 210280. 2691.97   2
   3  -1   6 209404. 2274.91   6
  -3   1  -6 207761. 2335.69  11
  -3   1  -6 203959. 2341.34  10
  -3  -1  -6 208233. 2881.14   4
   3  -1   6 205159. 2470.45  39
  -3   1  -7 252.410 58.5357  10
   3   1   7 361.561 49.9258  12
   3  -1   7 273.069 54.2758   6
  -3   1  -7 274.019 86.2035   2
  -3   1  -7 310.726 61.0706  11
   3  -1   7 242.994 75.2763   1
   3  -1   8 4080.27 170.803   6
  -3   1  -8 3641.74 184.640  10
  -3   1  -8 3779.28 181.586   8
   3  -1   9 8059.11 176.570  15
  -3  -1  -9 7665.82 264.274   8
  -3   1  -9 8170.16 281.372   8
  -3   1  -9 7630.31 286.057  10
  -3   1  -9 8192.07 289.188  11
   3  -1   9 8517.82 263.450   6
   3  -1  10 115412. 1486.31   6
  -3  -1 -10 116340. 1517.54   8
  -3   1 -10 115933. 1563.89  11
  -3  -1 -10 118315. 1587.05  10
  -3   1 -10 112541. 1563.00  10
  -3  -1 -11 450.052 90.8516  10
  -3  -1 -11 527.634 85.0577   8
  -3   1 -11 411.199 82.8431  10
  -3   1 -11 365.846 84.7981  11
  -3  -1 -12 48291.1 916.228  10
  -3   1 -12 47258.4 897.003  10
  -3   1 -12 48447.6 899.490  11
  -3  -1 -12 47200.6 850.758   8
  -3  -1 -12 48495.6 892.695  11
  -3   1 -13-31.8760 54.5526  10
  -3  -1 -13-16.0149 52.2991   8
  -3   1 -13-28.8069 64.4011  11
  -3  -1 -13 9.03616 59.9619  11
  -3  -1 -13 52.0243 61.5573  10
  -3   1 -14 10624.7 406.634  11
  -3  -1 -14 10026.0 406.113  10
  -3   1 -14 9285.27 390.382  10
  -3  -1 -14 10516.4 400.752  11
  -3  -1 -14 10141.0 366.719   8
  -3  -1 -15-41.0258 70.2961  10
  -3  -1 -15-21.4226 65.2457  11
  -3   1 -15-13.0262 66.3587  11
  -3   1 -16 213.064 71.3298  11
  -3  -1 -16 363.614 95.0229  10
  -3  -1 -16 260.928 86.3554  11
  -3  -1 -17 529.754 111.230  10
  -3  -1 -17 432.953 92.4743  11
  -3   1 -17 523.091 108.502  11
  -3  -1 -18 10692.9 462.751  10
   3   1  18 11433.6 351.345  23
   3  -1  18 11252.5 339.662  23
  -3  -1 -18 12015.8 472.789  11
   3  -1  18 11177.4 331.321  22
  -3   1 -18 12016.5 476.581  11
   3  -1  19 191.050 53.3310  22
   3   1  19 149.810 62.9032  23
   3  -1  19 132.354 61.8991  23
   3   1  20 299.197 75.7338  23
   3  -1  20 290.044 69.4383  23
   3  -1  20 368.745 73.3966  22
   3  -1  21 207.724 60.7617  23
   3  -1  21 166.238 58.2336  22
   3   1  21 229.306 69.1005  23
   3  -1  22 178.583 58.5401  23
   3  -1  22 138.522 56.5263  22
   3   1  22 21.6574 49.2984  23
   3  -1  23 5.79830 40.0230  22
   3   1  23-1.79871 47.7429  23
   3  -1  23 25.9783 46.4320  23
   3   1  24 328.657 59.6869  23
   3  -1  24 437.880 59.3775  22
   3  -1  24 405.906 62.4382  23
   3  -1  25 77.3122 34.2235  22
   3  -1  25-66.4862 45.0191  23
  -3   1 -25-10.3734 37.3321  18
  -3  -2  27 76.8464 32.2400  23
  -3  -2  26 6.98361 37.1132  23
  -3   2  26 7.08142 33.5648  20
  -3   2  25 555.777 59.8053  23
  -3   2  25 548.754 74.7625  20
  -3  -2  25 479.007 68.4117  23
  -3   2  24 91.6323 56.0536  20
  -3  -2  24 8.28327 47.4269  23
  -3   2  24-27.9404 39.6849  23
  -3   2  23-14.0330 50.5404  20
  -3   2  23 117.068 49.9115  23
  -3  -2  23 49.5106 48.9181  23
  -3   2  22 11462.9 352.455  20
  -3   2  22 11513.6 325.414  23
  -3  -2  22 11431.4 339.907  23
  -3  -2  21 467.706 80.2136  23
  -3   2  21 510.102 82.4992  20
  -3   2  21 579.817 80.0732  23
  -3   2  20 5991.11 251.447  20
  -3  -2  20 5745.64 240.310  23
  -3   2  20 5913.88 235.947  23
  -3  -2  19 668.624 87.2966  23
  -3   2  19 762.796 99.7761  20
  -3  -2  19 662.921 84.8434  15
   3   2 -19 874.269 131.519   6
   3   2 -18 34269.1 808.908   6
  -3  -2  18 33979.1 611.890  15
   3   2 -17 1768.97 179.351   6
  -3  -2  17 1855.15 125.994  15
   3   2 -16 3906.39 244.306   7
  -3  -2  16 3827.61 172.079  15
   3   2 -16 3800.50 244.879   6
   3   2 -15 3261.18 220.601   7
  -3  -2  15 3186.09 153.713  15
  -3  -2  14 11075.1 282.277  15
   3   2 -14 11761.1 401.000   7
   3  -2 -14 10892.2 359.383   6
  -3  -2  13 311.952 56.7914  15
   3   2 -13 301.581 78.2348   7
   3  -2 -13 341.152 79.0885   6
   3  -2 -12 14025.2 380.120   6
   3   2 -12 13619.7 405.641   7
  -3  -2  12 13879.5 299.659  15
   3  -2 -11 2379.97 151.480   6
   3   2 -11 2186.94 148.435   9
   3   2 -11 2300.06 160.355   7
  -3  -2  11 2465.91 113.787  15
   3   2 -10 61426.0 963.822   7
   3  -2 -10 63456.5 921.651   6
   3   2 -10 63099.5 944.780   9
  -3  -2  10 62009.2 794.905  15
   3   2  -9 1965.66 137.074   7
   3  -2  -9 2155.17 132.069   6
   3   2  -9 2069.28 136.830   9
  -3  -2   9 2124.28 97.2155  15
   3  -2  -8 119091. 1440.06   6
   3   2  -8 117410. 1487.22   7
   3   2  -8 117375. 1475.31   9
  -3  -2   8 118668. 1315.83  15
   3   2  -7 962.248 90.4582   9
   3  -2  -7 941.140 83.6312   6
   3   2  -7 942.578 92.3218   7
  -3  -2   7 878.655 58.7094  15
   3   2  -7 956.168 150.718   3
   3   2  -6 1938.23 120.985   7
  -3   2   6 2107.21 220.918   1
   3   2  -6 1756.61 182.108   3
  -3  -2   6 2056.50 198.727   4
   3  -2  -6 1876.54 208.035   1
   3   2  -6 1942.54 117.063   9
  -3   2   6 1907.48 195.023   3
   3  -2  -6 2018.63 108.740   6
  -3   2   5 3462.64 249.135   3
   3  -2  -5 3610.88 141.213   6
   3   2  -5 3732.46 160.156   7
   3  -2  -5 3519.78 282.454   1
  -3  -2   5 3471.48 281.682  39
   3   2  -5 3718.44 258.085   3
   3   2  -5 3778.73 158.767   9
   3   2  -5 3645.51 287.654  39
  -3   2   5 3617.28 285.854   1
   3   2  -4 9730.45 257.204   7
  -3  -2   4 10157.8 442.377  39
  -3   2   4 10167.0 456.593   1
   3   2  -4 10175.0 454.090  39
   3   2  -4 10139.1 255.361   9
   3  -2  -4 9566.91 228.846   6
   3  -2  -4 9544.60 443.190   1
  -3   2   3 26260.7 451.139  11
   3   2  -3 27294.8 746.884  39
  -3  -2   3 27692.9 736.110  39
  -3   2   3 27805.4 774.323   1
  -3  -2   3 26702.8 618.982   3
   3   2  -3 27355.9 461.310   9
   3   2  -3 26826.4 467.005   7
   3  -2  -3 26203.0 759.234   1
   3  -2  -3 27326.9 774.973   2
  -3   2   2 919808. 9861.64   1
  -3  -2   2 946217. 9765.01  39
   3   2  -2 900304. 9775.82  39
   3  -2  -2 919213. 9874.58   2
   3   2  -2 915565. 9241.97   9
  -3  -2   2 923891. 9485.41   3
  -3   2   2 904609. 9221.45  11
   3  -2  -1 798.118 143.465   2
  -3  -2   1 743.819 119.375  39
  -3   2   1 761.583 134.392   1
  -3  -2   1 768.962 92.1360   3
   3  -2   0 191171. 2642.91   2
  -3   2   0 194642. 2659.26   1
   3  -2   0 199503. 2653.31   1
  -3  -2   0 199560. 2492.40  39
   3   2   1 5341.56 220.416   2
  -3   2  -1 5369.82 171.793  11
   3  -2   1 6002.45 175.242   6
   3   2   1 4975.95 258.710  39
   3  -2   1 5208.32 314.996   2
  -3  -2  -1 5798.51 275.260  39
  -3   2  -1 5583.93 326.532   1
   3  -2   1 5662.55 324.311   1
  -3   2  -1 5456.55 325.356   2
   3  -2   2 538.195 61.2579   6
   3   2   2 346.131 69.4135  39
  -3   2  -2 445.520 108.706   2
  -3   2  -2 490.875 59.6133  11
  -3  -2  -2 573.339 65.2797   1
  -3   2  -2 318.451 79.8699   4
   3  -2   2 671.210 122.354   2
   3   2   2 515.349 61.0120   2
  -3  -2  -2 426.075 78.6148  39
   3  -2   2 554.495 121.050   1
   3  -2   2 493.915 106.629  39
  -3   2  -2 544.122 108.865   1
  -3  -2  -2 554.545 78.1030   4
   3  -2   3 144.653 65.9397   1
  -3  -2  -3 155.212 30.7426   1
  -3   2  -3 29.4062 63.2884   2
   3  -2   3 287.454 54.1722   6
  -3  -2  -3 219.130 59.3148   4
  -3   2  -3 142.964 72.7213   4
  -3   2  -3 304.529 54.6557  11
  -3  -2  -3 200.388 55.6061  39
   3  -2   3 168.357 88.3091  39
  -3   2  -4 2689.76 131.671  11
  -3   2  -4 2649.04 232.488   4
  -3  -2  -4 2711.36 197.407   4
   3  -2   4 2993.38 243.720   1
  -3  -2  -4 2613.42 141.381  39
  -3   2  -4 3032.17 249.607   2
   3  -2   4 2607.77 216.765  39
   3  -2   5 351.222 94.1924  39
  -3   2  -5 356.760 99.4115   2
  -3   2  -5 267.824 58.9562  11
  -3  -2  -5 222.136 69.9588   4
   3  -2   5 120.861 64.2658   1
  -3   2  -5 108.559 78.4766   4
   3  -2   6 56214.3 815.563   6
   3  -2   6 56131.0 677.514  15
  -3  -2  -6 54357.5 1154.25   4
   3  -2   6 54295.2 1113.89  39
  -3   2  -6 56633.4 835.864  11
   3   2   7 2606.41 101.454  12
   3  -2   7 2389.11 138.780   6
  -3   2  -7 2290.05 145.386  11
   3  -2   7 2388.33 95.1556  15
  -3   2  -7 2296.20 128.363   5
   3  -2   8 49277.6 786.994   6
  -3   2  -8 49469.4 745.142   5
  -3   2  -8 49507.7 817.928  11
   3  -2   8 50466.0 641.993  15
  -3   2  -9 982.264 109.210  11
   3  -2   9 1089.70 70.9810  15
   3  -2   9 979.100 103.649   6
  -3   2 -10 30958.8 647.840  11
   3  -2  10 31344.5 472.625  15
  -3  -2 -10 32067.1 612.334   8
   3  -2  10 30733.3 617.628   6
  -3   2 -11 2761.02 189.595  11
   3  -2  11 2808.96 119.193  15
  -3  -2 -11 2661.53 165.780   8
   3  -2  11 2613.23 174.140   6
   3  -2  12 1797.43 97.9245  15
  -3   2 -12 1671.96 150.060  11
  -3  -2 -12 1880.82 146.526   8
  -3   2 -13 355.109 89.8500  11
  -3  -2 -13 377.183 85.7968  10
  -3  -2 -14 1944.30 185.904  10
  -3  -2 -14 2498.63 193.531  11
  -3   2 -14 2382.10 198.214  11
  -3  -2 -15 310.387 90.6759  10
  -3  -2 -15 306.921 87.0712  11
  -3   2 -15 342.524 91.5730  11
  -3   2 -16 145.234 80.8232  11
  -3  -2 -16-25.5364 60.0078  11
  -3  -2 -16 127.633 84.3178  10
   3  -2  17 264.564 65.0665  23
  -3   2 -17 285.512 81.4597  11
   3  -2  17 287.873 58.9053  22
  -3   2 -17 286.377 92.5002   7
   3   2  17 209.051 59.4610  23
   3   2  17 231.906 62.2757  20
  -3  -2 -17 373.608 94.9992  11
   3   2  17 285.443 57.4798  36
  -3  -2 -17 333.663 95.1658  10
   3   2  18 4309.07 211.117  20
  -3   2 -18 4382.52 283.634   7
   3  -2  18 4169.07 196.802  22
  -3   2 -18 3964.57 269.256  11
   3   2  18 3972.84 202.948  23
   3   2  18 3826.59 178.089  36
   3  -2  18 4439.56 203.173  23
   3  -2  19 74.0130 48.5840  23
   3   2  19 13.6751 61.4378  20
   3   2  19 12.0043 51.0018  23
   3  -2  19 125.401 54.7862  22
   3  -2  20 136.308 54.4242  23
   3   2  20 54.7600 54.8677  23
   3   2  20 109.180 51.3901  20
   3  -2  20 117.713 56.0463  22
   3  -2  21 620.153 84.9571  23
   3   2  21 724.747 94.9950  20
   3  -2  21 812.574 92.4459  22
   3   2  21 615.352 92.0549  23
   3   2  22 4664.65 199.470  20
   3  -2  22 4469.10 193.474  22
   3  -2  22 4440.28 194.351  23
   3   2  22 4391.33 200.687  23
   3  -2  23-72.2732 46.8015  22
  -3   2 -23-46.9044 50.4564  18
   3  -2  23-1.80283 41.9790  23
   3   2  23-21.7020 45.5668  23
   3  -2  24 27.4197 36.5240  22
  -3   2 -24 0.52375 41.9586  18
   3  -2  24 51.2513 39.2055  23
   3  -2  25 42.1586 34.0705  23
   3  -2  25-50.8609 33.0313  22
  -3   2 -25 62.3244 36.8677  18
  -3  -3  26 70.3472 34.0356  23
  -3   3  26 75.1236 36.1308  20
  -3  -3  25 10.2330 37.1028  23
  -3   3  25 50.1499 43.1251  20
  -3  -3  24 1634.46 101.057  22
  -3   3  24 1689.08 122.206  20
  -3  -3  24 1654.90 112.935  23
  -3  -3  23 564.003 68.9918  22
  -3   3  23 608.727 87.9177  20
  -3  -3  23 724.444 87.7538  23
  -3  -3  22 23580.5 480.190  22
  -3   3  22 24121.8 534.507  20
  -3   3  21 460.867 83.9347  20
  -3   3  21 462.393 73.7670  34
  -3  -3  21 391.866 70.9105  23
  -3   3  20 4512.32 220.174  20
  -3   3  20 4325.94 200.875  34
  -3  -3  20 4178.60 188.977  15
  -3  -3  20 4316.28 204.973  23
  -3  -3  19 26.1643 47.1909  15
  -3   3  19-35.1152 49.0278  20
  -3  -3  19 27.6363 52.8037  23
  -3   3  19 73.0293 53.3565  34
  -3   3  18 10949.6 331.160  34
  -3   3  18 10716.6 343.680  20
   3   3 -18 10120.9 440.889   7
  -3  -3  18 10712.4 310.511  15
  -3  -3  18 11156.0 331.642  23
   3   3 -18 11263.4 441.793   6
   3   3 -17 3958.39 263.998   6
  -3  -3  17 4135.64 190.042  15
   3   3 -17 3933.16 266.179   7
   3   3 -16 786.421 124.222   7
  -3  -3  16 673.166 80.7954  15
   3   3 -15-3.81956 71.9023   7
  -3  -3  15 19.1116 43.5206  15
   3   3 -14 2628.91 202.122   7
  -3  -3  14 2608.60 136.336  15
   3   3 -13 89.4818 58.6822   7
  -3  -3  13 96.1405 46.6393  15
   3   3 -13 163.442 67.9354   9
   3   3 -12 1043.85 127.628   7
   3   3 -12 1135.93 123.208   9
  -3  -3  12 1182.98 88.0532  15
   3   3 -11 59.8396 58.8742   9
   3   3 -11 94.1580 62.1397   7
  -3  -3  11 127.704 47.0508  15
   3   3 -10 2113.52 153.907   9
  -3  -3  10 2197.35 111.290  15
   3   3 -10 1779.92 149.878   7
   3   3  -9 60.9663 57.9022   7
   3   3  -9 62.2273 50.8046   9
   3  -3  -9 126.261 50.0713   6
  -3  -3   9 87.1344 36.2927  15
   3  -3  -8 9570.04 272.752   6
   3   3  -8 10078.4 329.009   7
  -3  -3   8 10282.5 226.907  15
   3   3  -7 131.718 60.5581   7
   3  -3  -7 153.260 47.5929   6
  -3  -3   7 152.042 38.2610  15
   3  -3  -6 1073.87 85.0542   6
   3   3  -6 1003.35 105.393   7
  -3  -3   6 985.869 63.5024  15
   3  -3  -5 2738.39 133.231   6
  -3  -3   5 2792.75 100.002  15
  -3   3   5 2630.40 217.395   3
   3  -3  -4 53218.3 750.896   6
  -3   3   4 56211.1 1056.45   3
  -3   3   3 18.8228 37.4738  11
   3  -3  -3 18.9401 37.7789   6
   3   3  -3 83.3292 44.6912   9
  -3   3   2 7275.04 213.049  11
   3  -3  -2 7238.01 167.726  13
   3  -3  -2 7202.34 208.582   6
   3   3  -2 7305.92 231.943   9
   3  -3  -1 10865.5 269.903   6
   3  -3  -1 11074.3 217.636  13
  -3   3   1 11213.3 271.688  11
   3   3  -1 10107.4 475.491  39
  -3  -3   1 10772.9 485.421  39
   3   3  -1 10763.2 285.653   9
   3  -3   0 75034.6 879.780  13
  -3  -3   0 73046.2 1302.88   1
   3   3   0 76189.4 1305.26   2
  -3   3   0 75412.7 975.436  11
   3   3   0 75718.1 985.883   9
   3  -3   0 75721.5 974.818   6
   3   3   0 71268.1 1388.55  39
  -3  -3   0 75398.4 1393.87  39
   3  -3   1 3697.61 121.301  13
   3  -3   1 3979.23 160.693   6
  -3   3  -1 3442.68 151.105  11
  -3   3  -1 3523.54 237.520   4
   3   3   1 3363.16 148.600   9
  -3  -3  -1 3399.47 230.382   1
   3   3   1 3403.70 261.258  39
  -3  -3  -1 3741.74 265.531  39
   3   3   2 17212.9 343.592   9
  -3   3  -2 16813.2 545.260   4
   3  -3   2 16974.6 292.161  13
  -3  -3  -2 16627.3 549.788  39
  -3   3  -2 17295.7 339.538   7
  -3   3  -2 17541.9 364.583  11
   3  -3   2 17319.1 364.958   6
  -3   3  -3 28.9256 36.1948  11
  -3   3  -3 11.1038 45.4557   4
   3   3   3 16.2089 30.8004   9
   3  -3   3-0.48878 41.3455   6
  -3  -3  -3-12.4220 50.9253  39
  -3   3  -4 2154.49 217.323   4
   3  -3   4 2365.02 135.312   6
   3  -3   4 2329.88 96.1063  15
  -3   3  -4 2510.58 137.853  11
   3  -3   5 115.956 52.4497   6
   3  -3   5 96.8492 35.5269  15
  -3   3  -5 74.9692 49.4012  11
  -3   3  -6 19798.9 437.832   5
   3  -3   6 19478.5 332.790  15
   3  -3   6 19840.2 437.404   6
  -3   3  -6 18709.7 432.324  11
   3  -3   7 8045.96 279.257   6
  -3   3  -7 7718.09 270.971   5
  -3   3  -7 7731.46 281.428  11
   3  -3   7 8099.12 202.402  15
  -3   3  -8 30278.3 620.775  11
   3  -3   8 30698.9 611.871   6
  -3   3  -8 32080.3 608.285   5
   3  -3   8 31227.5 479.652  15
   3  -3   9 8901.39 226.452  15
  -3   3  -9 8487.60 314.120  11
   3  -3   9 8441.51 309.419   6
  -3   3  -9 8955.86 302.217   5
  -3   3 -10 9885.28 352.101  11
   3  -3  10 9692.42 339.413   6
   3  -3  10 10347.7 253.096  15
   3  -3  11 2518.99 185.519   6
   3  -3  11 2297.69 120.671  15
  -3   3 -11 2328.32 175.937  11
   3  -3  12 306.390 56.3512  15
  -3   3 -12 295.608 81.1576  11
  -3   3 -13 5.71237 61.3579   7
  -3   3 -13-73.8335 71.7044  11
   3  -3  13 21.2020 39.0698  15
  -3   3 -14 129.701 83.4611   7
  -3   3 -14 97.4368 69.2103  11
  -3  -3 -14 57.4282 45.9711  11
   3  -3  14 166.590 46.9242  15
  -3  -3 -15 269.906 81.6491  11
  -3   3 -15 301.994 84.4761   7
  -3  -3 -15 409.701 106.767  10
  -3   3 -15 194.227 82.6102  11
   3  -3  16 6215.13 238.806  22
   3   3  16 6095.55 252.224  20
   3   3  16 5732.58 215.339  36
  -3  -3 -16 5781.96 310.589  11
   3   3  16 5681.51 237.676  23
  -3  -3 -16 5754.73 333.817  10
  -3   3 -16 5390.97 312.051  11
  -3   3 -16 6790.41 352.768   7
   3   3  17 242.913 67.7327  23
   3  -3  17 123.390 51.6999  22
  -3   3 -17 271.078 97.4880   7
   3   3  17 127.382 52.2001  20
  -3   3 -17 131.501 75.7689  11
  -3  -3 -17 297.021 90.2074  11
   3   3  17 279.312 61.8171  36
  -3  -3 -17 195.420 72.8781  10
   3  -3  18 2818.96 166.195  22
   3   3  18 2652.10 176.637  20
   3   3  18 2575.47 163.918  23
   3   3  18 2854.66 155.486  36
   3  -3  19 6163.87 246.781  22
   3   3  19 5775.84 252.558  20
   3   3  19 5511.27 219.771  36
   3   3  19 5686.60 244.363  23
   3  -3  20 6318.62 231.411  23
   3  -3  20 5927.20 234.037  22
   3   3  20 5977.34 249.564  20
  -3   3 -20 6082.62 235.315  18
   3   3  20 5451.24 234.108  23
   3  -3  21-24.0305 45.3811  23
   3   3  21-28.0253 51.7956  20
  -3   3 -21 63.0986 51.9572  18
   3  -3  21 21.0231 45.9500  22
   3  -3  22 787.922 87.7281  22
  -3   3 -22 776.921 84.2656  18
   3   3  22 545.424 77.1303  20
   3  -3  22 729.544 76.1323  23
  -3   3 -23 1643.81 106.805  18
   3  -3  23 1453.95 101.477  22
   3   3  23 1361.26 105.033  20
   3  -3  23 1443.80 95.0884  23
   3  -3  24 3233.74 132.946  22
   3   3  24 2939.92 128.309  20
  -3   3 -24 3149.59 126.635  18
  -3   4  25-4.47016 36.6440  20
  -3  -4  25 45.1947 31.5750  23
  -3  -4  25-43.1805 29.3223  22
  -3  -4  24 1791.36 103.133  23
  -3   4  24 1843.13 118.221  20
  -3  -4  24 1569.17 95.2926  22
  -3  -4  23 431.416 64.1495  23
  -3   4  23 378.627 69.2433  20
  -3   4  23 436.924 64.0714  34
  -3  -4  23 359.675 56.7861  22
  -3   4  22 1335.18 116.850  20
  -3   4  22 1377.58 107.561  34
  -3  -4  22 1380.17 106.195  22
  -3  -4  22 1426.50 108.293  23
  -3  -4  21 163.778 50.3545  23
  -3  -4  21 320.510 58.7920  33
  -3   4  21 225.610 61.2561  20
  -3   4  21 155.768 52.9364  34
  -3   4  20 1079.16 111.770  20
  -3  -4  20 1057.98 98.8464  33
  -3  -4  20 1104.48 105.095  23
  -3   4  20 998.412 100.938  34
  -3   4  19 51.0113 57.8471  20
  -3  -4  19 55.3994 48.0496  23
  -3  -4  19 30.2869 42.9129  33
  -3  -4  19 176.058 51.9380  15
  -3   4  19 18.8409 48.7670  34
  -3  -4  19 109.800 50.7724  26
  -3  -4  18 794.504 93.7711  33
  -3  -4  18 791.744 91.2889  23
  -3   4  18 712.639 96.3899  20
  -3   4  18 696.677 89.9941  34
  -3  -4  18 711.493 84.4016  15
  -3  -4  18 782.276 89.7780  26
  -3  -4  18 713.461 91.1746  38
  -3  -4  17 57.5984 42.6340  23
   3   4 -17-32.4881 75.3608   7
   3   4 -17 104.467 69.5937   6
  -3   4  17 44.6124 45.1940  20
  -3  -4  17 20.8617 39.8351  33
  -3   4  17 2.92917 44.3710  34
  -3  -4  17 54.6294 49.4355  38
  -3  -4  17 73.4181 47.7794  26
  -3  -4  17 44.2191 50.5134  15
   3   4 -16 4811.24 307.997   7
  -3  -4  16 5211.41 209.064  15
   3   4 -15 1003.10 146.891   7
  -3  -4  15 1059.76 100.023  15
  -3  -4  14 11594.2 309.221  15
   3   4 -14 11171.9 452.952   7
   3   4 -14 11339.6 429.355   9
   3   4 -13 2586.14 216.101   7
   3   4 -13 2632.65 209.199   9
  -3  -4  13 2643.13 143.618  15
  -3  -4  12 11802.8 297.505  15
   3   4 -12 11657.9 422.940   9
   3   4 -12 11839.5 439.742   7
   3   4 -11 680.509 118.621   7
   3   4 -11 694.810 118.287   9
  -3  -4  11 904.283 83.8694  15
   3   4 -10 18439.3 522.724   9
   3   4 -10 18009.8 527.371   7
  -3  -4  10 19168.5 375.706  15
   3   4  -9 103.974 70.7411   7
   3   4  -9 15.6952 57.0578   9
  -3  -4   9-4.80745 41.3174  15
   3   4  -8 434.501 93.7811   7
   3   4  -8 398.163 81.9738   9
  -3  -4   8 541.988 61.4670  15
  -3  -4   7 1140.40 81.9721  15
   3   4  -7 1082.48 125.600   7
   3   4  -6 5240.90 254.898   7
  -3  -4   6 5709.20 165.457  15
   3   4  -5 288.706 82.1960   7
   3   4  -5 389.348 80.1035   9
  -3  -4   5 356.882 48.0031  15
   3  -4  -4 8090.30 242.056   6
   3   4  -4 7556.57 277.079   9
  -3  -4   4 7450.34 180.030  15
   3  -4  -3 657.900 75.2640   6
   3   4  -3 564.059 88.7886   9
  -3  -4   3 504.670 49.0140  15
   3  -4  -2 3179.78 123.632  13
  -3   4   2 3140.27 152.749  11
  -3  -4   2 2924.45 103.208  15
   3   4  -2 3202.89 171.711   9
   3  -4  -2 3413.99 154.862   6
   3  -4  -1 10266.2 238.884  13
  -3   4   1 10693.5 284.884  11
   3  -4  -1 10445.2 287.274   6
   3   4  -1 10080.2 310.015   9
   3  -4   0 109414. 1368.62   6
   3  -4   0 107669. 1259.02  13
  -3   4   0 108991. 1358.68  11
   3   4   0 110199. 1399.91   9
   3  -4   1 619.846 79.9663   6
  -3   4  -1 626.963 73.0414  11
   3  -4   1 706.865 68.6556  13
   3   4   1 668.311 81.1137   9
  -3   4  -2 7274.09 231.291   7
   3  -4   2 7648.87 249.464   6
   3  -4   2 7273.27 196.106  13
  -3   4  -2 7232.42 237.424  11
   3   4   2 8103.28 245.964   9
  -3   4  -3 782.278 85.8349   7
   3  -4   3 819.750 72.4913  15
  -3   4  -3 778.528 84.7262  11
  -3   4  -3 685.161 96.3042   5
   3  -4   3 673.670 87.3764   6
  -3   4  -4 372.579 66.6726  11
   3  -4   4 622.877 87.5365   6
  -3   4  -4 368.806 69.1581   7
   3  -4   4 507.894 58.5345  15
  -3   4  -4 418.695 79.2903   5
   3  -4   5 1346.23 120.862   6
  -3   4  -5 1110.10 118.085   5
   3  -4   5 1341.00 89.4347  15
  -3   4  -5 1123.17 107.205  11
  -3   4  -5 1295.44 117.400   7
   3  -4   6 26948.4 566.241   6
   3  -4   6 26132.5 444.294  15
  -3   4  -6 27341.1 579.682   7
  -3   4  -6 27758.6 594.198   5
  -3   4  -6 26629.7 552.085  11
   3  -4   7 11272.8 269.954  15
  -3   4  -7 11410.9 372.953   7
  -3   4  -7 11164.1 367.519   5
   3  -4   7 11591.0 363.419   6
  -3   4  -7 11222.9 350.750  11
  -3   4  -8 62886.9 1050.56   7
   3  -4   8 61629.6 1015.85   6
  -3   4  -8 61797.1 1027.74   5
  -3   4  -8 61761.1 1000.82  11
   3  -4   8 63143.8 842.181  15
   3  -4   9 5617.76 191.087  15
  -3   4  -9 5340.20 258.197   5
  -3   4  -9 5125.22 248.040  11
  -3   4  -9 5184.74 269.341   7
   3  -4   9 5429.41 265.366   6
  -3   4 -10 1749.12 152.910  11
  -3   4 -10 1875.10 174.083   7
  -3   4 -10 2000.71 161.947   5
   3  -4  10 1803.90 158.913   6
   3  -4  10 1829.84 113.022  15
  -3   4 -11 449.552 84.1064  11
  -3   4 -11 390.578 92.3508   7
   3  -4  11 431.723 65.2252  15
   3  -4  11 476.830 92.0483   6
   3  -4  12 4694.32 186.538  15
  -3   4 -12 4778.03 282.009   7
  -3   4 -13 864.425 136.354   7
   3  -4  13 644.168 78.8297  15
  -3   4 -14 60.6091 62.4302   7
   3  -4  14 145.830 51.4680  15
   3  -4  15 1614.30 119.014  15
   3   4  15 1768.63 122.271  36
   3  -4  15 1739.43 122.878  21
   3   4  15 1663.98 140.919  20
   3  -4  15 1505.36 120.347  26
  -3   4 -15 1787.60 193.099   7
   3   4  15 1555.02 131.432  34
  -3   4 -15 1704.96 128.486  18
   3  -4  16 615.274 75.6294  15
   3  -4  16 665.908 85.7469  22
   3   4  16 683.064 90.6047  20
  -3   4 -16 590.806 118.876   7
  -3   4 -16 618.408 89.5015  18
  -3  -4 -16 632.896 115.777  10
   3   4  16 778.588 87.1767  36
   3   4  17 661.668 86.2070  36
   3   4  17 690.415 100.716  20
   3  -4  17 755.110 94.8516  22
  -3   4 -17 647.988 91.8775  18
   3   4  18 247.389 71.1776  20
   3   4  18 255.004 62.8397  36
  -3   4 -18 267.136 74.4528  18
   3  -4  18 336.407 71.3015  22
  -3   4 -19 4.30679 55.0960  18
   3  -4  19-26.5648 55.3824  22
   3   4  19 22.0502 50.2073  20
   3   4  19-9.24448 42.1557  36
   3  -4  20 807.020 94.1945  22
   3   4  20 830.191 101.536  20
  -3   4 -20 794.931 90.1602  18
   3   4  20 758.568 83.6003  36
   3   4  21 1501.60 125.135  20
   3  -4  21 1788.18 122.703  22
  -3   4 -21 1811.01 120.463  18
   3  -4  22 993.255 88.1386  22
  -3   4 -22 1060.54 88.1583  18
   3   4  22 860.693 91.3543  20
   3   4  23 259.287 53.7253  20
  -3   4 -23 351.559 52.4468  18
   3  -4  23 337.061 55.4504  22
   3  -4  24 4305.18 139.781  22
  -3  -5  24 2139.32 98.3112  22
  -3   5  24 2014.66 105.763  20
  -3   5  23 76.9355 38.5008  20
  -3  -5  23 49.6782 35.8878  22
  -3  -5  22 674.679 76.9452  22
  -3   5  22 638.057 75.6224  20
  -3   5  22 671.865 77.1963  34
  -3   5  21 316.772 66.3929  20
  -3   5  21 323.194 66.2514  34
  -3  -5  21 290.489 56.3895  26
  -3   5  20 2.90276 47.4313  20
  -3  -5  20 30.0904 40.8261  26
  -3  -5  20 15.3473 38.1281  33
  -3   5  20 13.7277 43.8744  34
  -3   5  19 470.687 82.2848  20
  -3   5  19 406.816 71.9579  34
  -3  -5  19 423.012 74.4100  33
  -3  -5  19 443.396 69.7272  26
  -3  -5  18 4.44235 44.4819  33
  -3   5  18 95.5344 44.7964  36
  -3  -5  18 12.3547 63.2197  38
  -3   5  18 1.02906 49.2012  20
  -3  -5  18 38.3786 44.7526  26
  -3  -5  17 22.2887 40.7987  33
  -3   5  17-56.1152 59.6867  20
  -3   5  17-19.4689 45.4185  34
  -3  -5  17-30.7094 49.1379  38
  -3   5  17 51.9190 39.6751  36
  -3  -5  17 25.5154 45.4037  26
  -3  -5  17-9.74690 50.4172  15
  -3  -5  16 1608.81 122.395  15
  -3  -5  16 1774.71 127.705  26
  -3  -5  16 1730.72 135.070  38
  -3   5  16 1779.18 137.648  34
  -3  -5  16 1570.62 123.678  33
   3   5 -16 1608.40 189.522   7
  -3   5  16 1618.50 124.956  29
  -3   5  16 1895.98 140.825  20
  -3   5  15 171.361 60.5375  34
   3   5 -15 128.414 75.1727   7
  -3   5  15 114.790 50.5585  20
  -3  -5  15 101.033 53.0456  38
  -3   5  15 71.6191 44.1475  29
  -3  -5  15 56.6241 42.6554  33
  -3  -5  15 144.657 57.0031  15
   3   5 -15 256.143 87.4717   9
   3   5 -14 10912.3 471.118   7
   3   5 -14 11223.4 453.973   9
  -3  -5  14 11510.6 318.199  15
   3   5 -13 3540.39 265.456   7
  -3  -5  13 3902.01 181.561  15
   3   5 -13 3780.29 263.679   9
   3   5 -12 4837.20 300.735   7
   3   5 -12 4849.25 294.585   9
  -3  -5  12 5380.89 204.130  15
  -3  -5  11 1142.82 97.9393  15
   3   5 -11 870.146 134.191   9
   3   5 -11 1141.88 159.237   7
   3   5 -10 611.407 115.435   7
   3   5 -10 715.935 126.035   9
  -3  -5  10 693.846 80.5674  15
  -3  -5   9 126.325 47.8995  15
   3   5  -9 115.408 69.7813   7
   3   5  -9 213.977 79.6119   9
   3   5  -8 2971.83 217.909   7
   3   5  -8 3382.00 227.349   9
  -3  -5   8 3284.50 147.947  15
   3   5  -7 720.652 111.769   9
  -3  -5   7 830.721 77.7125  15
   3   5  -7 708.488 118.376   7
  -3  -5   6 270.079 46.5837  15
   3   5  -6 269.643 81.7895   9
   3   5  -5 279.412 83.4498   9
  -3  -5   5 274.290 47.8070  15
   3  -5  -4 3605.49 150.836  13
  -3  -5   4 3412.77 132.909  15
  -3   5   4 3402.48 183.162   5
   3   5  -4 3329.22 205.823   9
   3  -5  -3 945.851 84.5167  13
   3   5  -3 834.419 110.901   9
  -3  -5   3 962.725 71.7711  15
  -3   5   3 816.791 95.4594   5
   3  -5  -2 5585.07 185.901  13
  -3   5   2 5554.57 241.612   5
   3   5  -2 5609.56 254.901   9
   3  -5  -1 339.226 57.3170  13
   3   5  -1 397.101 77.5476   9
  -3   5   1 403.780 74.8133   5
   3  -5   0 12577.7 290.829  13
   3  -5   0 12807.2 350.758   6
   3   5   0 12916.5 375.379   9
  -3   5   0 12080.8 378.490   5
   3  -5   1 4277.33 164.642  13
   3  -5   1 4221.67 203.338   6
   3   5   1 4374.16 208.990   9
  -3   5  -1 4122.88 223.589   5
   3  -5   2 2201.31 150.867   6
  -3   5  -2 2470.56 173.093   5
   3  -5   2 2377.38 122.933  13
   3  -5   3 77.5692 43.0249  15
   3  -5   3 60.6536 49.7647   6
  -3   5  -3 67.6480 56.4855   5
  -3   5  -4 236.412 60.8649   7
   3  -5   4 199.133 70.5725   6
   3  -5   4 232.770 52.3724  15
  -3   5  -4 133.613 69.0591   5
   3  -5   5 100.033 67.5385   6
  -3   5  -5 95.1932 58.8147   7
   3  -5   5 148.324 46.6181  15
  -3   5  -5 24.6135 56.3699   5
   3  -5   6 2222.84 123.264  15
  -3   5  -6 2341.79 172.047   7
  -3   5  -6 2419.37 185.250   5
   3  -5   6 2181.52 162.897   6
   3  -5   7 2405.96 178.225   6
   3  -5   7 2499.39 133.761  15
  -3   5  -7 2297.76 184.113   5
  -3   5  -7 2276.90 185.594   7
  -3   5  -8 2891.75 205.501   7
   3  -5   8 2777.03 191.562   6
  -3   5  -8 2732.85 199.119   5
   3  -5   8 2515.45 137.334  15
  -3   5  -9 176.607 74.5389   5
  -3   5  -9 236.236 81.6724   7
   3  -5   9 243.887 73.9629   6
   3  -5   9 164.809 51.3145  15
   3  -5  10 373.395 89.4634   6
  -3   5 -10 289.250 72.5294   5
  -3   5 -10 309.959 89.6339   7
   3  -5  10 197.682 50.9974  15
  -3   5 -11 66.0861 62.9206   5
  -3   5 -11 133.594 68.2533   7
   3  -5  11 35.0586 43.3070  15
  -3   5 -12 7913.21 378.647   7
   3  -5  12 7362.24 250.228  15
   3   5  13 440.654 71.4968  36
   3  -5  13 391.046 74.2184  21
  -3   5 -13 443.071 111.340   7
   3   5  13 280.765 76.8054  20
  -3   5 -13 323.089 62.7463  18
   3  -5  13 281.787 64.9744  26
   3   5  13 364.894 71.0716  34
   3  -5  13 200.470 57.8089  15
   3  -5  14 73.3072 45.4611  21
  -3   5 -14-74.9619 84.1996   7
   3   5  14-73.0922 64.5184  20
  -3   5 -14-32.2381 50.8987  18
   3  -5  14 12.1947 50.2362  26
   3   5  14 4.03013 40.4383  36
   3  -5  14-107.338 54.7902  15
   3  -5  15 4101.22 192.467  21
   3   5  15 4276.40 222.681  20
   3  -5  15 3771.15 193.639  26
  -3   5 -15 4109.38 197.481  18
   3  -5  15 3771.92 180.555  15
   3  -5  15 4024.19 181.151  32
   3   5  15 4147.19 188.397  36
  -3   5 -16 26102.2 538.937  18
   3  -5  16 27701.5 553.084  22
   3   5  16 26977.0 592.124  20
   3   5  16 27160.5 530.161  36
   3  -5  16 26506.1 507.431  32
   3  -5  16 26827.3 514.293  15
   3   5  17 324.411 82.5332  20
   3  -5  17 303.107 69.9235  22
   3   5  17 291.516 61.4648  36
   3  -5  17 199.456 50.0296  32
  -3   5 -17 333.691 76.7283  18
   3  -5  18 32.7643 45.3018  22
   3   5  18 55.2588 56.1869  20
  -3   5 -18-31.2271 54.3488  18
   3   5  18 59.0150 45.8585  36
   3   5  19 95.4876 50.0537  36
   3  -5  19 101.703 52.8159  22
   3   5  19 23.5325 53.9014  20
  -3   5 -19 49.1086 48.6256  18
  -3   5 -20 291.984 60.7250  18
   3   5  20 272.964 57.5278  36
   3  -5  20 288.107 62.9817  22
   3   5  20 254.019 67.3023  20
   3  -5  21 113.399 44.5507  22
   3   5  21 102.961 51.7265  20
  -3   5 -21 181.519 47.0778  18
  -3   5 -22 201.720 43.3575  18
   3  -5  22 225.064 45.9338  22
   3  -5  23 278.650 44.3710  22
  -3  -6  23 151.714 37.5907  22
  -3  -6  22 1075.41 81.1421  22
  -3   6  22 795.425 72.9541  20
  -3   6  21 263.067 56.1368  34
  -3  -6  21 289.232 56.8225  26
  -3   6  21 281.220 59.5118  20
  -3   6  20 251.162 54.8387  20
  -3  -6  20 146.606 47.6936  26
  -3   6  20 339.957 66.0170  34
  -3   6  20 306.337 50.2616  36
  -3   6  19 118.410 53.3374  34
  -3   6  19 95.5218 46.7009  20
  -3  -6  19 131.389 49.0984  33
  -3   6  19 156.754 40.1387  36
  -3  -6  19 110.516 48.2048  26
  -3  -6  18 1325.43 112.258  33
  -3   6  18 1310.06 112.113  20
  -3   6  18 1532.39 128.124  34
  -3   6  18 1476.24 105.605  36
  -3  -6  18 1298.65 109.596  26
  -3  -6  17 545.640 77.1563  26
  -3   6  17 622.615 88.4101  20
  -3   6  17 610.063 76.7533  36
  -3  -6  17 589.536 86.5115  38
  -3   6  17 609.488 89.9015  34
  -3  -6  17 620.862 83.4521  33
  -3   6  16 1116.35 106.790  29
  -3  -6  16 1093.31 110.507  38
  -3   6  16 991.528 106.931  34
  -3  -6  16 1079.66 106.117  33
  -3  -6  16 1207.20 109.699  26
  -3  -6  15 3991.31 187.205  15
  -3  -6  15 4509.84 219.321  38
  -3  -6  15 4094.05 202.966  33
  -3   6  15 4364.77 214.752  34
  -3  -6  15 3934.31 183.536  21
  -3   6  15 4281.83 204.664  29
  -3  -6  15 4325.80 204.707  26
  -3  -6  14 9573.34 318.186  38
  -3  -6  14 9633.70 306.848  33
  -3   6  14 10185.6 324.570  34
  -3   6  14 9623.01 306.384  29
  -3  -6  14 9584.99 296.080  15
   3   6 -13 6.24653 61.7077   9
  -3   6  13 77.3044 43.2002  34
  -3  -6  13 73.8324 42.3239  33
  -3   6  13 33.0770 42.2149  29
  -3  -6  13 137.621 66.1133  38
  -3  -6  13 92.8312 51.6430  15
  -3   6  12 16356.1 411.480  34
  -3  -6  12 15996.8 395.975  33
  -3  -6  12 16091.9 409.949  38
  -3   6  12 16494.2 404.314  29
  -3  -6  12 16479.6 387.438  15
   3   6 -12 15888.5 564.583   9
  -3  -6  11 7474.52 248.003  15
   3   6 -11 7182.27 377.542   9
  -3  -6  10 10949.5 299.858  15
   3   6 -10 10721.2 448.936   9
  -3  -6   9 647.487 77.1201  15
   3   6  -9 755.289 132.002   9
   3   6  -8 3231.72 241.427   9
  -3  -6   8 3622.18 163.106  15
   3  -6  -7 1466.08 116.080  13
   3   6  -7 1303.08 160.234   9
  -3  -6   7 1571.09 109.238  15
   3  -6  -6 93.7821 53.1586  13
  -3  -6   6 136.752 41.0236  15
   3   6  -6 100.048 73.3512   9
  -3  -6   5 1505.32 102.238  15
   3   6  -5 1197.63 147.861   9
   3  -6  -5 1437.52 111.324  13
   3  -6  -4 22369.2 452.760  13
   3   6  -4 22225.8 604.637   9
  -3  -6   4 23276.3 425.394  15
   3  -6  -3 17898.0 397.006  13
   3   6  -3 17136.1 522.874   9
  -3   6   3 17926.5 497.513   5
   3  -6  -2 3155.62 153.818  13
  -3   6   2 3147.98 202.430   5
   3   6  -2 3219.21 212.395   9
  -3   6   1 3037.54 206.112   5
   3  -6  -1 2982.04 151.175  13
   3   6  -1 3034.31 203.566   9
   3  -6   0 14792.1 347.381  13
  -3   6   0 15168.9 469.392   5
   3  -6   1 4916.07 193.752  13
  -3   6  -1 4824.77 266.838   5
   3  -6   1 4825.05 190.012  15
   3  -6   2 504.741 73.8649  15
  -3   6  -2 439.872 93.2561   5
   3  -6   3 3941.19 176.356  15
  -3   6  -3 3746.15 243.302   5
   3  -6   4 1623.26 115.882  15
  -3   6  -4 1501.15 157.409   5
   3  -6   4 1363.02 133.251   6
   3  -6   5 516.233 97.9726   6
  -3   6  -5 605.407 110.377   5
   3  -6   5 480.918 74.7664  15
  -3   6  -6 203.685 82.1706   5
   3  -6   6 162.603 61.4139   6
  -3   6  -7 530.627 106.699   5
   3  -6   7 457.671 90.7317   6
   3  -6   7 480.914 70.6024  15
  -3   6  -8 10276.4 423.266   5
  -3   6  -8 10341.1 417.466   7
   3  -6   8 10809.8 399.545   6
   3  -6   8 10554.6 302.838  15
   3  -6   9 5963.29 311.910   6
  -3   6  -9 6036.44 328.729   7
  -3   6  -9 5844.92 323.262   5
   3  -6   9 6299.86 238.603  15
  -3   6 -10 2487.08 214.536   7
  -3   6 -10 2924.59 226.317   5
   3  -6  10 2659.10 154.284  15
   3  -6  11 1845.42 132.642  21
   3  -6  11 1879.78 135.390  26
  -3   6 -11 1761.43 183.100   5
  -3   6 -11 2322.05 215.815   7
  -3   6 -11 1937.94 136.799  18
   3   6  11 1917.10 147.925  20
   3  -6  11 1747.58 131.344  15
  -3   6 -12 346.041 67.2884  18
   3  -6  12 459.799 75.0185  26
   3  -6  12 480.198 71.2609  21
   3   6  12 366.747 73.5660  20
  -3   6 -12 540.055 111.328   7
   3   6  12 478.489 71.2701  36
   3  -6  12 410.452 72.1876  15
   3  -6  13 505.072 78.0044  21
   3   6  13 483.286 90.3131  20
  -3   6 -13 438.355 79.4333  18
   3   6  13 378.031 63.7509  36
   3  -6  13 407.835 80.4486  26
   3  -6  13 499.443 74.3216  32
   3  -6  13 412.615 76.6901  15
   3   6  14 76.1146 55.7805  20
   3  -6  14 96.2066 49.2363  21
   3  -6  14 222.386 58.3546  17
  -3   6 -14 37.2356 54.5504  18
   3  -6  14 144.733 59.5106  32
   3  -6  14 57.9587 48.9915  26
   3   6  14 117.411 48.1122  36
   3  -6  14 158.126 55.1277  15
   3   6  15 761.164 88.3355  36
   3  -6  15 926.945 98.0233  21
   3  -6  15 795.698 87.5542  17
   3  -6  15 856.125 91.6833  22
   3  -6  15 941.697 93.6062  32
  -3   6 -15 771.894 90.2370  18
   3   6  15 900.128 109.372  20
   3   6  16 2422.72 143.466  36
   3  -6  16 2248.84 140.721  22
   3   6  16 2229.82 159.298  20
   3  -6  16 2406.36 133.630  17
  -3   6 -16 2282.20 141.769  18
   3  -6  16 2210.28 132.757  32
   3  -6  17 233.333 61.8452  22
   3   6  17 188.414 65.1781  20
   3  -6  17 145.732 54.0409  32
  -3   6 -17 146.082 54.8693  18
   3   6  17 183.744 57.1514  36
   3  -6  18 7700.56 242.500  22
   3   6  18 7015.36 263.119  20
   3  -6  18 7233.83 216.214  32
   3   6  18 7313.37 232.872  36
  -3   6 -18 7019.88 226.039  18
   3  -6  19 672.053 75.6630  22
   3   6  19 655.091 72.0904  36
  -3   6 -19 679.509 73.0624  18
  -3   6 -20 101.437 39.9189  18
   3   6  20 154.656 41.4099  36
   3  -6  20 144.863 43.4054  22
   3  -6  21 2333.28 108.397  22
  -3  -7  21-24.0343 35.7716  22
  -3  -7  21-59.2689 30.6935  32
  -3  -7  20 132.233 39.4158  32
  -3  -7  20 89.6916 41.5663  26
  -3   7  20 94.5521 30.7628  36
  -3   7  19 3.45367 36.0285  36
  -3   7  19 82.1679 41.8201  34
  -3  -7  19 13.4681 41.9244  26
  -3   7  18 518.784 76.9288  34
  -3   7  18 474.290 61.3599  36
  -3  -7  18 441.229 66.8164  26
  -3  -7  17 844.539 80.4713  21
  -3  -7  17 663.288 84.2901  26
  -3   7  17 740.215 88.5818  34
  -3   7  17 766.179 78.9447  36
  -3  -7  17 619.178 81.3177  33
  -3  -7  16 1809.35 120.395  21
  -3  -7  16 2126.71 140.279  38
  -3  -7  16 1790.78 130.042  26
  -3  -7  16 1936.16 131.997  33
  -3   7  16 1986.07 138.015  34
  -3  -7  15 983.371 96.1103  21
  -3  -7  15 1257.95 113.150  26
  -3   7  15 1241.21 113.614  34
  -3   7  15 1278.35 116.102  29
  -3  -7  15 1368.10 122.123  38
  -3  -7  15 1127.80 104.937  33
  -3  -7  14 327.238 69.6076  33
  -3  -7  14 307.635 69.9108  38
  -3  -7  14 242.608 64.7164  26
  -3   7  14 331.149 69.8157  29
  -3   7  14 227.555 61.7131  34
   3  -7 -13 2504.43 154.398  13
  -3  -7  13 2028.71 141.900  33
  -3   7  13 2155.25 149.425  34
  -3  -7  13 2320.87 139.593  15
  -3  -7  13 2204.56 151.232  38
  -3   7  13 2158.55 146.554  29
  -3  -7  13 2220.09 149.988  26
  -3  -7  12 2401.21 148.641  33
  -3  -7  12 2144.42 147.245  38
   3  -7 -12 2346.97 151.545  13
  -3   7  12 2276.22 148.201  29
  -3  -7  12 2312.18 138.739  15
  -3   7  12 2416.85 154.563  34
  -3  -7  11 4081.01 197.143  33
   3  -7 -11 4300.34 203.337  13
  -3   7  11 4368.38 207.079  34
  -3   7  11 4673.74 213.484  29
  -3  -7  11 4253.70 189.005  15
  -3  -7  11 4436.53 211.764  38
   3  -7 -10 2994.81 168.046  13
   3   7 -10 2679.12 229.675   9
  -3   7  10 2637.60 156.740  29
  -3  -7  10 2888.52 155.740  15
  -3  -7  10 2667.07 159.044  38
  -3  -7  10 2695.17 154.757  33
   3  -7  -9 10.6509 54.3803  13
  -3  -7   9 83.4120 43.7957  33
  -3   7   9 69.4806 47.1177  18
  -3   7   9 36.9240 41.6624  29
   3   7  -9 74.4507 73.8767   9
  -3  -7   9-9.56601 47.8821  15
  -3   7   8 1902.40 128.806  18
   3  -7  -8 1888.83 137.269  13
  -3  -7   8 1986.61 129.016  15
   3   7  -8 2098.24 205.890   9
   3  -7  -7 2976.12 167.354  13
  -3  -7   7 2959.65 155.903  15
   3  -7  -6 3759.46 185.252  13
   3   7  -6 3243.78 244.102   9
  -3  -7   6 3504.62 164.527  15
   3   7  -5 439.051 89.8709   9
   3  -7  -5 534.837 77.8282  13
   3  -7  -4 196.944 62.4661  13
   3   7  -4 194.644 78.7834   9
   3  -7  -3 145.852 58.6215  13
   3   7  -3 119.886 78.7396   9
   3  -7  -2 998.093 99.8003  13
  -3   7   2 930.409 125.437   5
   3   7  -2 830.446 124.775   9
   3  -7  -1 1454.96 117.533  13
  -3   7   1 1474.78 158.148   5
   3  -7  -1 1534.08 119.800  15
   3  -7   0-11.0574 50.6317  13
   3  -7   0 36.8404 48.5545  15
  -3   7  -1 19.6037 65.1661   5
   3  -7   1 85.3630 56.2521  15
  -3   7  -2 842.801 130.153   5
   3  -7   2 690.449 84.0593  15
  -3   7  -3 939.921 132.511   5
   3  -7   3 1108.83 102.933  15
  -3   7  -4 890.528 131.249   5
   3  -7   4 842.553 91.4322  15
  -3   7  -5 3931.90 270.114   5
   3  -7   5 3642.23 183.239  15
  -3   7  -6 2730.19 228.311   5
   3  -7   6 2269.66 143.079  15
   3   7   7 1061.19 106.775  35
   3  -7   7 959.357 96.5300  21
  -3   7  -7 870.667 93.3235  18
  -3   7  -7 947.470 103.671  37
   3  -7   7 1183.22 104.083  32
   3  -7   7 946.450 99.3700  15
  -3   7  -7 1033.85 149.510   5
   3  -7   8 1530.68 120.817  21
  -3   7  -8 1729.42 129.271  18
  -3   7  -8 1443.20 172.566   5
   3  -7   8 1469.93 112.868  32
  -3   7  -8 1569.35 129.659  37
   3  -7   8 1390.37 110.684  26
   3  -7   8 1396.60 116.769  15
  -3   7  -9 505.206 116.380   5
   3  -7   9 676.222 84.7971  21
  -3   7  -9 621.641 85.3650  37
  -3   7  -9 688.724 87.5135  18
   3  -7   9 567.930 83.1325  15
   3  -7   9 598.881 83.6237  32
   3  -7   9 512.292 77.6411  26
   3  -7  10 246.206 65.7175  21
   3  -7  10 235.682 57.0473  26
  -3   7 -10 238.935 65.9313  18
   3  -7  10 246.309 55.4126  32
   3  -7  10 239.247 62.4630  15
   3  -7  11 711.838 90.0827  21
   3  -7  11 779.988 91.2746  15
   3  -7  11 837.611 93.4963  32
   3  -7  11 693.235 89.5516  26
  -3   7 -11 731.143 90.7022  18
  -3   7 -12 930.814 96.5878  18
   3  -7  12 778.172 93.8302  21
   3  -7  12 878.387 92.2451  32
   3   7  12 827.077 88.9242  36
   3  -7  12 662.827 86.9649  26
   3  -7  13 488.526 81.6125  21
   3  -7  13 326.971 67.6002  17
   3  -7  13 380.994 74.9643  32
  -3   7 -13 348.812 67.7474  18
   3   7  13 244.544 57.8243  36
   3  -7  14 514.994 75.9644  32
  -3   7 -14 536.685 75.5054  18
   3  -7  14 551.331 75.3264  21
   3  -7  14 480.249 71.2474  17
   3   7  14 511.609 71.8220  36
  -3   7 -15 191.149 55.4760  18
   3  -7  15 329.522 69.4239  21
   3  -7  15 342.078 65.7704  17
   3   7  15 255.308 57.3535  36
   3  -7  15 314.010 62.6946  32
   3  -7  15 350.119 60.1701  22
   3  -7  16 2191.66 121.820  22
   3  -7  16 2215.63 126.878  32
   3  -7  16 2082.53 118.700  17
   3   7  16 2183.81 125.065  36
  -3   7 -16 2230.15 125.031  18
   3  -7  17 112.178 40.5697  22
  -3   7 -17-12.8950 38.9595  18
   3  -7  17 132.053 42.0364  17
   3  -7  17 17.0836 37.5744  32
   3   7  17 23.9981 39.1690  36
   3  -7  18 30.3411 33.0069  22
   3  -7  18-41.8541 39.2619  32
   3   7  18 37.5277 36.3907  36
   3  -7  19 593.169 56.4306  22
   3   7  19 676.698 63.1305  36
   3  -7  19 586.226 52.9677  32
  -3  -8  19 150.788 34.9235  32
  -3   8  19 99.4027 31.5416  36
  -3   8  18 298.005 45.7120  36
  -3  -8  18 296.269 48.3899  32
  -3  -8  18 289.200 51.4782  26
  -3  -8  17 3636.00 137.974  21
  -3   8  17 3658.64 141.139  36
  -3  -8  17 3491.29 150.508  26
  -3  -8  16 356.616 54.3902  21
  -3   8  16 375.577 56.7019  36
   3   8 -16 250.956 53.2012  37
  -3  -8  16 402.900 63.6139  26
  -3   8  15 34.5629 42.9726  34
  -3  -8  15 31.6209 43.8840  26
   3   8 -15-34.1651 50.5997  37
  -3  -8  15-2.36871 37.8873  21
  -3  -8  15 69.6803 46.3818  38
  -3  -8  14 1442.60 113.567  26
   3   8 -14 1553.16 118.797  37
  -3  -8  14 1691.63 122.268  38
  -3  -8  14 1428.12 111.034  21
  -3   8  14 1581.29 114.748  34
  -3  -8  13-68.2307 44.6568  21
  -3   8  13-18.3732 44.1259  34
  -3  -8  13-1.81653 40.1609  33
  -3  -8  13 15.9568 48.0563  26
  -3  -8  13-16.6511 46.4322  38
  -3  -8  12 114.620 50.4708  26
  -3  -8  12 118.591 56.2711  38
  -3  -8  12 213.639 60.0626  33
  -3   8  12 101.720 52.2819  29
  -3   8  11 10221.0 310.651  29
  -3  -8  11 9706.93 296.635  33
  -3  -8  11 9488.10 300.124  38
  -3  -8  11 9503.85 297.165  26
  -3  -8  10 10226.7 310.875  38
  -3  -8  10 10608.4 303.522  33
  -3  -8  10 10280.2 306.515  26
  -3   8  10 10496.0 315.043  29
   3  -8  -9 1979.37 138.020  13
  -3   8   9 2119.06 142.203  29
  -3  -8   9 2087.68 139.800  38
   3  -8  -8 1328.42 114.183  13
  -3   8   8 1204.81 109.096  18
  -3   8   8 1338.28 114.308  29
  -3   8   7 14220.9 373.134  29
   3  -8  -7 14097.2 375.729  13
  -3   8   7 13606.9 361.688  18
   3  -8  -6 13944.8 371.350  13
  -3   8   6 13594.9 358.686  18
  -3   8   6 14158.7 362.785  29
  -3   8   5 8656.87 305.136  37
  -3   8   5 9483.04 293.548  18
   3  -8  -5 9588.02 306.146  13
   3  -8  -4 2484.32 154.057  13
  -3   8   4 2514.95 149.005  18
  -3   8   4 2510.58 165.477  37
   3  -8  -4 2195.70 141.729  15
  -3   8   3 990.586 111.527  37
   3  -8  -3 815.176 94.6259  13
  -3   8   3 900.382 96.6503  18
   3  -8  -3 796.677 91.3151  15
  -3   8   2 152.259 55.6048  18
   3  -8  -2 136.456 61.2991  13
  -3   8   2 91.0218 57.7069  37
   3  -8  -2 168.940 55.6734  15
  -3   8   1 2474.28 148.158  18
   3   8  -1 2318.91 155.270  37
  -3   8   1 2217.78 159.261  37
   3  -8  -1 2377.36 148.160  15
  -3   8   0 126.007 70.8813   5
  -3   8   0 113.303 59.8387  37
   3  -8   0 142.849 53.4048  15
  -3   8   0 180.580 58.4202  18
   3   8   0 217.963 65.4250  37
   3  -8   1 3291.37 174.807  15
  -3   8  -1 3356.45 174.149  18
  -3   8  -1 3193.90 243.205   5
  -3   8  -1 3269.95 191.848  37
  -3   8  -2 2383.02 146.131  18
   3  -8   2 2126.32 142.133  15
  -3   8  -2 2451.75 215.857   5
  -3   8  -2 2183.20 157.854  37
  -3   8  -3 2860.43 159.115  18
   3  -8   3 2856.25 168.818  15
  -3   8  -3 3001.19 182.404  37
   3  -8   4 93.1385 44.2918  21
  -3   8  -4 129.272 58.7232  37
   3  -8   4 114.791 50.9572  15
  -3   8  -4 104.781 45.6686  18
   3  -8   5 3575.07 183.334  15
  -3   8  -5 4015.83 210.248  37
   3  -8   5 3279.53 172.811  21
  -3   8  -5 3413.77 174.625  18
   3  -8   5 3643.28 173.101  32
   3  -8   6-6.68325 41.3816  21
  -3   8  -6 11.0681 54.5043  37
   3  -8   6-31.8670 53.2457  32
  -3   8  -6 87.4553 51.4649  18
   3  -8   6 103.702 56.1465  15
  -3   8  -7 1180.04 107.368  18
   3  -8   7 1109.46 97.8004  32
  -3   8  -7 1294.06 123.837  37
   3  -8   7 1114.28 105.167  21
   3  -8   7 1031.57 103.432  15
  -3   8  -8 143.155 64.3948  37
   3  -8   8 207.361 61.8729  21
  -3   8  -8 357.598 73.9233  18
   3  -8   8 162.508 58.0858  32
  -3   8  -9 16899.1 431.372  37
  -3   8  -9 15855.3 385.211  18
   3  -8   9 16847.3 408.896  21
   3  -8   9 16427.4 386.500  32
   3  -8  10 21512.0 466.822  21
   3  -8  10 21779.1 451.533  32
   3   8  10 21599.5 440.974  36
  -3   8 -10 23259.1 498.296  37
  -3   8 -10 19938.5 437.314  18
  -3   8 -11 3847.48 187.133  37
  -3   8 -11 3482.26 167.632  18
   3  -8  11 3786.69 175.803  32
   3  -8  11 3662.63 175.560  17
   3  -8  11 3726.51 163.728  28
   3   8  11 3577.25 164.912  36
   3  -8  11 3697.77 180.791  21
   3  -8  12 1056.04 101.358  21
  -3   8 -12 997.697 89.7409  18
   3  -8  12 1016.53 97.2185  32
   3   8  12 925.241 84.0145  36
   3  -8  12 938.545 93.3247  17
   3  -8  13 151.556 55.3172  32
   3   8  13 182.398 51.7112  36
   3  -8  13 44.7221 47.4132  17
   3  -8  13 198.995 56.8974  21
  -3   8 -13 173.814 47.8593  18
   3  -8  14 446.260 61.1091  32
   3   8  14 336.749 57.0023  36
   3  -8  14 393.625 67.5560  21
   3  -8  14 494.948 67.8753  17
   3   8  15 22.0036 34.3954  36
   3  -8  15 10.4154 37.7863  17
   3  -8  15 6.44352 38.9909  32
   3  -8  16-12.6986 33.2339  17
   3   8  16-18.4242 35.4214  36
   3  -8  16 43.3651 38.7452  32
   3  -8  17 106.609 29.3013  17
   3   8  17 130.322 37.5875  36
   3  -8  17 118.701 34.7154  32
  -3  -9  16 134.429 33.4451  21
  -3   9  16 28.6593 27.0023  36
  -3  -9  16 134.439 36.2116  26
  -3  -9  16 105.569 34.2849  32
   3   9 -15 156.772 41.2842  37
  -3  -9  15 181.121 39.7289  21
  -3   9  15 181.443 40.2676  36
  -3  -9  15 201.302 42.0073  26
  -3  -9  15 176.137 39.5421  32
  -3  -9  14 148.280 42.7553  21
   3   9 -14 115.609 49.5298  37
  -3  -9  14 93.9301 38.3695  32
  -3  -9  14 179.402 44.8589  26
   3   9 -13 1118.50 96.7541  37
  -3  -9  13 934.059 78.2577  32
  -3  -9  13 943.067 85.1448  21
  -3  -9  13 876.346 77.1403  26
   3   9 -12 70.6468 49.8835  37
  -3  -9  12 30.9923 41.3630  21
  -3  -9  12 125.398 46.1847  26
  -3  -9  11 115.449 50.9538  21
  -3  -9  11 100.116 45.3690  26
   3   9 -11 80.7679 51.6322  37
  -3  -9  10 114.434 41.9913  26
   3   9 -10 188.712 68.3583  37
   3   9  -9 2647.94 167.291  37
  -3   9   9 2422.38 137.990  29
  -3   9   8 4623.13 189.656  29
   3   9  -8 4544.57 212.009  37
   3   9  -7 3128.18 183.090  37
  -3   9   7 3345.97 162.536  29
  -3   9   6 489.191 70.7217  18
   3   9  -6 347.708 80.4539  37
  -3   9   5 6665.52 233.812  18
  -3   9   5 6020.65 241.565  37
   3   9  -5 6329.57 256.340  37
  -3   9   4 9226.82 308.222  37
  -3   9   4 9983.47 289.188  18
   3   9  -4 10180.8 324.247  37
  -3   9   3 6327.38 229.440  18
   3   9  -3 5752.99 242.590  37
  -3   9   3 5843.42 247.213  37
  -3   9   2 306.169 67.4444  18
  -3   9   2 312.455 75.6626  37
   3   9  -2 218.295 66.2628  37
  -3   9   1 1433.55 114.633  18
   3   9  -1 1581.06 126.567  37
  -3   9   1 1365.92 128.867  37
  -3   9   0 1272.03 106.312  18
  -3   9   0 1351.92 122.600  37
  -3   9  -1 1173.67 105.879  18
  -3   9  -1 1151.32 120.486  37
  -3   9  -2 379.364 81.9299  37
  -3   9  -2 295.330 60.3232  18
  -3   9  -3 1021.42 112.616  37
  -3   9  -3 1081.90 99.6462  18
   3  -9   4 257.948 53.4544  17
  -3   9  -4 248.529 74.6180  37
  -3   9  -4 300.114 64.7531  18
   3  -9   5-12.4103 42.9116  21
   3  -9   5-53.2040 52.3103  17
  -3   9  -5 21.6751 55.9750  37
  -3   9  -5 6.66900 50.7062  18
   3  -9   6 16.6599 39.6675  21
  -3   9  -6 35.4157 43.8210  18
  -3   9  -6 182.015 66.9562  37
   3  -9   6 98.2419 44.9715  17
   3  -9   6 56.7233 38.0023  32
  -3   9  -7 1311.42 102.458  18
   3  -9   7 1387.88 108.822  17
   3  -9   7 1387.99 110.167  21
  -3   9  -7 1544.12 130.372  37
   3  -9   7 1412.83 104.222  32
   3  -9   8 326.291 57.8674  32
   3   9   8 441.321 62.2268  36
   3  -9   8 320.413 61.1693  17
   3  -9   8 274.082 54.5232  21
  -3   9  -8 249.676 68.4477  37
  -3   9  -8 272.611 54.5141  18
   3   9   9-16.9759 33.1378  36
   3  -9   9 54.9414 42.6252  21
   3  -9   9 46.2654 43.7690  17
   3  -9   9-0.29386 40.7247  32
  -3   9  -9-57.1192 52.7437  37
   3  -9   9 30.7701 35.7778  28
   3  -9  10 481.429 58.5684  28
   3  -9  10 563.791 70.4233  21
   3  -9  10 490.470 66.5643  17
   3   9  10 549.553 62.6216  36
   3  -9  10 588.808 69.4758  32
  -3   9 -10 444.887 69.1942  37
   3  -9  11 255.243 54.7216  21
  -3   9 -11 168.335 54.2333  37
   3  -9  11 241.448 46.1369  28
   3  -9  11 211.792 57.3494  17
   3   9  11 222.575 46.0632  36
   3  -9  11 195.516 51.6121  32
   3  -9  12 1271.76 91.9185  21
   3  -9  12 1396.94 93.2308  32
   3  -9  12 1483.61 96.4572  17
   3   9  12 1358.73 84.6925  36
   3   9  13 25.2164 31.9546  36
   3  -9  13-40.9452 40.6206  32
   3  -9  13 17.4690 34.9494  17
   3  -9  14 3707.00 130.521  17
   3   9  14 3920.90 126.008  36
   3  -9  14 3821.42 132.844  32
   3  -9  15 3437.74 114.799  32
   3  -9  15 3290.48 110.435  17
   3  10 -12 515.110 58.5870  37
  -3 -10  12 578.662 55.2865  21
  -3  10  12 567.551 54.7577  36
  -3 -10  11 8346.06 211.154  21
   3  10 -11 8259.60 228.756  37
  -3 -10  10 5042.13 166.766  21
   3  10 -10 5043.00 183.408  37
   3  10  -9 97.3304 47.8663  37
  -3 -10   9 134.656 41.8344  21
   3  10  -8 73.4742 48.8446  37
  -3 -10   8 108.386 42.1991  21
   3  10  -7-5.14767 48.6465  37
   3  10  -6 306.847 64.5565  37
   3  10  -5 145.017 55.7159  37
   3  10  -4-46.4554 56.9958  37
  -3  10   3 204.751 51.8312  18
   3  10  -3 101.280 50.0160  37
  -3  10   3 123.835 51.7290  37
  -3  10   2 437.348 59.7188  18
  -3  10   2 427.921 69.6857  37
   3  10  -2 493.556 70.4059  37
  -3  10   1 1766.19 110.792  18
   3  10  -1 1680.82 115.841  37
  -3  10   1 1555.77 119.880  37
  -3  10   0-52.4172 59.5099  37
  -3  10   0-37.5489 41.9205  18
  -3  10  -1 62.5982 49.8938  37
  -3  10  -1 58.8267 41.7015  18
  -3  10  -2 95.2218 56.7534  37
  -3  10  -3 632.064 86.1199  37
  -3  10  -4 330.335 70.5340  37
   3 -10   5 558.854 58.9723  17
  -3  10  -5 614.157 83.0784  37
   3 -10   6 168.039 40.8338  31
   3 -10   6 230.055 43.5207  21
  -3  10  -6 206.965 59.5349  37
   3 -10   6 138.851 41.4975  28
   3 -10   6 241.395 44.1599  17
   3 -10   7 387.814 49.4839  21
   3 -10   7 458.532 57.4754  28
   3 -10   7 446.923 54.1105  31
   3 -10   7 498.604 57.5134  17
  -3  10  -7 462.662 70.7123  37
   3 -10   8 1185.90 80.0355  28
   3 -10   8 1036.59 74.8467  21
   3 -10   8 1198.01 77.9450  31
   3 -10   8 1044.55 69.3136  32
   3 -10   8 1268.29 82.0868  17
  -3  10  -8 1239.44 94.4301  37
   3 -10   9 261.145 40.3939  32
   3 -10   9 371.591 50.2398  17
   3 -10   9 343.332 46.9089  31
   3 -10   9 269.125 41.8857  28
  -3  10  -9 443.365 63.1760  37
  -3  10 -10 197.871 43.2837  37
   3 -10  10 31.3760 24.1029  28
   3 -10  10 61.8590 32.2154  31
   3 -10  10 126.790 33.0213  32
   3 -10  10 209.992 39.3288  17
   3 -10  11 1109.44 67.1677  17
   3 -10  11 1142.41 67.5533  31
   3 -11  -1 5383.53 143.367  28
   3 -11   0 44.3042 26.8788  28
   3 -11   1 2337.97 98.2871  28
   3 -11   2 156.795 35.0124  28
   3 -11   3 176.647 35.4451  28
   3 -11   4 37.5716 25.4856  28
  -4   0  27 10.7747 31.2174  23
  -4   0  26 4529.12 166.077  20
  -4   0  26 4392.65 165.007  23
  -4   0  25-7.74944 41.6659  23
  -4   0  25 2.00404 42.5790  20
  -4   0  24 6265.37 233.546  20
  -4   0  24 6290.91 230.191  23
  -4   0  23 46.6164 54.2402  20
  -4   0  23 42.9349 46.9890  23
  -4   0  22 1954.23 139.554  20
  -4   0  22 1968.51 139.484  23
  -4   0  21-51.6731 57.1501  20
  -4   0  21-34.8477 56.1758  23
   4   0 -20 44804.9 940.855   6
  -4   0  20 44913.0 775.298  23
  -4   0  20 45153.9 790.303  20
  -4   0  19-30.8949 50.0891  23
  -4   0  19-29.1303 50.8436  20
   4   0 -19-129.611 77.1849   6
   4   0 -18 55156.3 1051.73   6
   4   0 -17-51.0206 65.4493   6
   4   0 -16 30269.2 702.821   6
   4   0 -15-43.8083 61.5387   6
   4   0 -14 47530.2 873.979   6
  -4   0  13-15.6312 38.6986  15
   4   0 -13-2.77078 57.2714   6
   4   0 -12 830.465 99.4676   6
  -4   0  12 792.105 68.1094  15
  -4   0  11 18.0451 38.1310  15
   4   0 -11-49.1898 55.7702   6
   4   0 -10 18592.2 425.337   6
  -4   0  10 18503.7 326.345  15
  -4   0   9 54.6094 33.2152  15
   4   0  -8 33671.3 518.623   9
  -4   0   8 34335.6 467.823  15
  -4   0   6 144.098 70.7092   1
   4   0  -6 297.262 96.4983  39
  -4   0   6 69.2753 61.2472   3
   4   0  -6 188.160 49.3219   6
   4   0  -5 10.6150 55.3502  39
  -4   0   5-0.18740 77.2828   1
   4   0  -5 2.77394 33.7980   6
  -4   0   5 33.7609 47.2010   3
  -4   0   4 3596.99 261.376   1
  -4   0   3 88.5424 73.3800   1
  -4   0   2 250885. 3065.72   1
   4   0  -1-25.8854 50.9599   1
  -4   0   1 35.4115 56.0261   1
   4   0  -1 13.4539 47.7426  39
   4   0   0 92834.6 1331.13  39
  -4   0   0 91051.4 1325.78   1
   4   0   0 93568.3 1336.44   1
  -4   0  -1 3.34520 49.8579   1
   4   0   1-10.7602 39.7339   2
   4   0   1 25.1673 36.4702   1
   4   0   2 993922. 10120.0   2
  -4   0  -2 999475. 10140.8   1
   4   0   2 999999. 10153.3   1
   4   0   3 34.3006 33.0796   1
   4   0   3 40.8799 29.5658  39
  -4   0  -3 46.0882 36.8645  10
  -4   0  -3 68.1978 84.2911   4
  -4   0  -3 54.8689 37.2572   1
  -4   0  -3 33.0008 37.9172  11
   4   0   4 17447.5 317.838  39
  -4   0  -4 18400.2 618.759   4
  -4   0  -4 17326.1 348.989  11
  -4   0  -4 17891.2 361.722  10
   4   0   4 17805.9 385.191   1
  -4   0  -5 71.8459 41.8290  10
   4   0   5-9.74260 29.0209   6
  -4   0  -5-10.9144 39.4199  11
   4   0   5-17.8407 24.4640   1
   4   0   6 3250.11 115.687  12
   4   0   6 3135.18 127.131   6
  -4   0  -6 2925.18 157.093  10
  -4   0  -7 17.7959 41.0642  11
   4   0   7-16.4751 38.2833  12
   4   0   7-21.1062 33.0269   6
  -4   0  -7-17.5464 43.3789  10
  -4   0  -8 520.175 81.0664  10
  -4   0  -8 540.978 79.6508   8
   4   0   8 615.305 66.4244  12
  -4   0  -8 616.370 83.0725  11
   4   0   8 529.258 64.7357   6
  -4   0  -9 91.8166 57.6523  10
  -4   0  -9 5.80766 44.4668   8
  -4   0  -9 0.45403 51.8373  11
   4   0   9 26.2598 37.9256   6
  -4   0 -10 9318.94 340.670  10
  -4   0 -10 9363.93 330.346  11
  -4   0 -10 9278.69 319.303   8
  -4   0 -11 1.78945 50.3576   8
  -4   0 -11-8.88533 55.6622  11
  -4   0 -11 20.7024 48.5551  10
  -4   0 -12 15572.7 472.306  11
  -4   0 -12 15247.6 482.951  10
  -4   0 -12 15467.4 457.354   8
  -4   0 -13 52.5008 58.0479  11
  -4   0 -13-3.59050 46.7432   8
  -4   0 -13-9.07367 57.8434  10
  -4   0 -14 2365.84 200.137  10
  -4   0 -14 1631.05 163.626  11
  -4   0 -15-2.65058 55.7965  11
  -4   0 -15-33.7087 56.9577  10
  -4   0 -16 5402.94 309.345  11
  -4   0 -16 5105.02 314.047  10
   4   0  17 4.27727 49.3293  23
   4   0  17 66.3340 48.4306  22
  -4   0 -17-58.9711 64.2445  11
   4   0  18 7072.16 261.047  22
   4   0  18 6404.39 263.439  23
   4   0  19 55.2297 54.3131  23
   4   0  19-12.8144 49.5387  22
   4   0  20 1167.00 106.740  22
   4   0  20 1077.90 112.646  23
   4   0  21-8.96877 46.3061  22
   4   0  21-27.4035 52.2739  23
   4   0  22 147.947 50.3706  22
   4   0  22 247.433 64.0549  23
   4   0  23-36.5625 40.1521  22
   4   0  23-27.6261 46.4056  23
   4   0  24 180.041 48.3780  23
  -4   0 -25 12.7320 35.1298  18
  -4  -1  27 212.766 43.1463  23
  -4   1  27 167.819 38.1882  20
  -4   1  26 4309.90 165.780  20
  -4   1  26 4078.15 149.581  23
  -4  -1  26 4208.41 163.502  23
  -4   1  25 559.157 67.3515  23
  -4  -1  25 533.793 73.4916  23
  -4   1  25 498.944 69.8301  20
  -4   1  24 75.8653 47.1204  23
  -4   1  24-70.0081 57.7491  20
  -4  -1  24-11.0710 45.5255  23
  -4  -1  24 88.5429 46.1894  20
  -4   1  23 124.652 52.4026  23
  -4  -1  23 103.152 61.2728  23
  -4   1  23 19.8234 55.9563  20
  -4  -1  23 42.0491 44.4501  20
  -4  -1  22 75.5187 54.0451  23
  -4   1  22 62.3818 51.9989  20
  -4  -1  22 69.4244 44.2741  20
  -4   1  22-18.2567 48.0920  23
  -4   1  21 2161.88 154.961  20
  -4  -1  21 2353.16 156.385  20
  -4   1  21 2039.19 140.963  23
  -4  -1  21 2178.41 153.056  23
  -4  -1  20 154.025 61.5432  23
  -4  -1  20 184.172 53.0722  20
  -4   1  20 219.619 64.8650  20
  -4   1  20 224.983 66.2702  23
  -4   1  19 1118.33 111.259  20
  -4  -1  19 1032.06 102.933  20
   4  -1 -19 854.219 124.364   6
   4   1 -19 1133.27 140.492   6
  -4   1  19 1018.27 101.654  23
  -4  -1  19 1005.08 108.099  23
   4   1 -18 74152.8 1303.49   6
   4  -1 -18 75083.4 1266.39   6
  -4  -1  17 2919.63 157.448  15
   4   1 -17 2837.70 215.462   6
   4  -1 -17 2913.78 210.525   6
  -4  -1  16 814.158 85.1274  15
   4  -1 -16 789.444 107.654   6
   4   1 -16 716.584 111.262   6
  -4  -1  15 269.245 58.1262  15
   4  -1 -15 199.079 70.9503   6
   4   1 -15 397.784 82.0506   6
  -4  -1  14 17082.9 360.627  15
   4   1 -14 17158.0 486.306   6
   4  -1 -14 17593.2 474.829   6
  -4  -1  13 19.3454 40.6812  15
   4   1 -13-0.52948 57.2613   6
   4  -1 -13-30.7626 57.4283   6
   4   1 -12 3880.88 191.066   7
   4  -1 -12 3919.30 200.871   6
   4   1 -12 4002.00 206.940   6
  -4  -1  12 3894.19 145.230  15
  -4  -1  11 77.1230 39.8153  15
   4   1 -11 15.3423 44.1140   7
   4   1 -11 103.917 60.1571   6
   4  -1 -11 10.7101 51.7029   6
   4   1 -10 25759.9 503.594   7
   4   1 -10 25380.7 520.370   6
   4  -1 -10 25951.6 522.134   6
   4   1 -10 25924.1 492.879   9
  -4  -1  10 26087.8 409.856  15
  -4  -1   9 285.165 46.1198  15
   4   1  -9 259.229 60.6816   6
   4   1  -9 169.498 49.7746   7
   4  -1  -9 296.274 63.6586   6
   4   1  -9 272.394 54.2394   9
   4   1  -8 127583. 1542.09   6
   4  -1  -8 126322. 1542.45   6
   4   1  -8 126109. 1526.32   9
   4   1  -8 126005. 1519.28   7
  -4  -1   8 129028. 1396.62  15
   4   1  -7 4632.66 172.285   7
   4  -1  -7 4666.89 180.554   6
   4   1  -7 4471.09 174.331   9
   4   1  -7 4642.00 177.579   6
   4   1  -6 61007.6 823.555   7
  -4  -1   6 62765.7 1261.05   3
  -4  -1   6 63534.1 1326.60   1
   4  -1  -6 60555.6 834.688   6
   4  -1  -6 62964.7 1324.21   1
  -4   1   6 64138.1 1295.29   3
  -4   1   6 62531.0 1314.39   1
   4   1  -6 61718.1 836.329   9
   4   1  -6 60903.2 825.074   6
   4   1  -6 61282.3 1280.71  39
  -4  -1   6 63468.1 1273.12  39
  -4   1   5 428.872 118.069   1
   4   1  -5 410.297 60.9307   9
   4  -1  -5 494.673 62.4845   6
   4  -1  -5 377.095 106.988   1
   4   1  -5 512.686 114.107  39
  -4  -1   5 367.906 94.1397   3
   4   1  -5 496.874 60.8463   6
  -4   1   5 505.760 108.628   3
  -4  -1   5 403.650 101.847   1
  -4  -1   5 524.429 116.633  39
  -4  -1   4 12180.1 465.583  39
  -4  -1   4 11733.1 474.147   1
  -4   1   4 11680.4 263.228  11
   4  -1  -4 11491.8 257.331   6
   4   1  -4 11494.5 265.892   9
  -4   1   4 11444.5 478.441   1
  -4  -1   4 12037.7 455.908   3
  -4   1   4 11781.9 468.927   3
   4  -1  -4 11648.3 481.307   1
   4   1  -4 11314.5 455.511  39
   4  -1  -3 1026.89 75.2044   6
   4   1  -3 849.288 126.232  39
  -4  -1   3 935.458 126.536   3
  -4  -1   3 881.052 132.582  39
  -4   1   3 875.644 140.610   1
  -4  -1   3 967.168 137.698   1
  -4   1   2 15512.9 525.372   1
  -4  -1   2 17073.2 508.626   1
  -4  -1   2 16214.2 505.762  39
   4  -1  -2 16580.5 541.057   1
  -4  -1   1 9148.19 342.413   1
  -4  -1   1 8551.46 349.102  39
  -4   1   1 9196.33 389.141   1
  -4  -1   0 101130. 1400.89   1
  -4   1   0 103132. 1574.93   1
   4   1   0 102717. 1458.00  39
  -4  -1   0 106697. 1461.86  39
   4  -1   0 101079. 1568.22   2
   4  -1   1 763.773 120.272   2
  -4  -1  -1 620.615 74.6612   1
  -4   1  -1 746.691 118.261   1
   4   1   1 665.236 87.4969  39
   4  -1   2 567002. 5969.32   2
  -4   1  -2 571487. 5564.37  11
   4  -1   2 592624. 5530.36   6
  -4  -1  -2 558759. 5509.96   1
  -4   1  -2 585127. 5989.61   1
   4   1   2 591714. 5690.05  39
  -4   1  -3 1485.84 90.4675   8
  -4   1  -3 1554.60 155.891   1
  -4   1  -3 1499.91 103.765  11
  -4  -1  -3 1335.91 87.7819  10
   4   1   3 1155.84 80.2212  39
  -4   1  -3 1237.43 165.921   4
   4  -1   3 1413.09 90.0379   6
  -4  -1  -3 1250.55 153.708   4
  -4   1  -4 929.803 78.1327   8
   4  -1   4 981.454 112.376  39
  -4   1  -4 1163.01 141.902   2
  -4  -1  -4 964.487 74.2822  11
  -4  -1  -4 825.219 139.117   4
   4  -1   4 889.276 75.5835   6
  -4  -1  -4 929.764 78.3023  10
  -4   1  -4 1078.27 163.406   4
  -4  -1  -5 1928.87 210.141   4
  -4   1  -5 1982.03 179.952   2
   4  -1   5 1821.85 145.473  39
  -4   1  -5 2085.65 127.942  11
  -4  -1  -5 2148.05 127.450  10
  -4  -1  -5 2215.65 119.970  11
   4  -1   5 2043.86 114.174   6
  -4   1  -5 2074.75 119.369   8
  -4  -1  -6 64287.9 922.937  10
   4  -1   6 62522.2 863.236   6
   4  -1   6 61093.6 1134.10   1
  -4   1  -6 62669.4 899.651   8
   4  -1   6 62543.1 779.471  12
  -4   1  -6 63635.8 924.501  11
  -4  -1  -6 62177.8 882.714  11
   4   1   6 63944.1 779.804  12
   4  -1   7 1657.51 92.8963  12
   4   1   7 1585.39 88.2973  12
  -4  -1  -7 1442.80 119.883  10
  -4  -1  -7 1781.85 122.992  11
  -4   1  -7 1517.46 117.893   8
   4  -1   7 1595.60 110.029   6
  -4   1  -7 1739.19 130.122  11
   4   1   8 71063.2 882.733  12
   4  -1   8 70128.9 977.324   6
  -4  -1  -8 70376.6 1022.62  11
  -4   1  -8 69383.6 1044.30  11
  -4  -1  -8 69585.7 1056.34  10
  -4   1  -8 67827.4 1024.85   8
   4  -1   9 6493.84 237.602   6
  -4   1  -9 6454.28 276.203  10
  -4  -1  -9 6976.83 283.859  10
  -4   1  -9 6951.58 278.424  11
  -4  -1  -9 6627.34 262.612  11
  -4  -1  -9 6595.09 258.555   8
  -4   1  -9 6625.20 266.388   8
  -4  -1 -10 4800.89 231.605  11
  -4  -1 -10 4682.61 240.527  10
   4  -1  10 4685.99 207.845   6
  -4  -1 -10 4354.49 215.071   8
  -4   1 -10 4600.16 234.473  11
  -4   1 -10 4677.78 229.324   8
  -4  -1 -11 3262.24 197.373   8
  -4  -1 -11 3663.39 226.780  10
  -4  -1 -11 3373.89 205.919  11
  -4   1 -11 3616.71 220.226  11
  -4   1 -12 175.529 73.3566  11
  -4  -1 -12 130.116 54.8059  11
  -4  -1 -12 48.5042 43.8135   8
  -4  -1 -12 150.166 69.0907  10
  -4  -1 -13 240.672 69.9989   8
  -4   1 -13 288.251 86.8789  11
  -4  -1 -13 240.394 82.6360  10
  -4  -1 -13 185.465 68.3514  11
  -4  -1 -14 561.001 94.1301   8
  -4  -1 -14 526.863 106.363  10
  -4   1 -14 603.861 108.841  11
  -4  -1 -14 736.216 117.429  11
  -4   1 -15 29.9200 61.1032  11
  -4  -1 -15 49.4087 56.5702  11
  -4  -1 -15 18.7279 57.0234  10
  -4   1 -16-1.85612 61.7961  11
  -4  -1 -16 96.8298 72.7428  11
  -4  -1 -16 59.9116 57.6108  10
   4  -1  17 211.486 60.9441  23
   4   1  17 231.944 67.8771  23
  -4  -1 -17 176.127 79.8873  10
   4  -1  17 335.648 70.7534  22
  -4   1 -17 134.662 80.6390  11
  -4  -1 -17 234.630 89.3690  11
   4   1  17 134.549 41.9600  22
   4   1  18 282.203 64.3510  22
   4  -1  18 287.564 59.2216  22
   4   1  18 285.919 74.5099  23
   4  -1  18 243.827 61.4847  23
   4  -1  19 283.962 67.6459  23
   4   1  19 248.721 62.5662  22
   4  -1  19 243.067 70.1456  22
   4   1  19 231.905 74.1469  23
   4  -1  20 636.489 85.1036  22
   4   1  20 680.240 95.8330  23
   4  -1  20 652.649 90.0789  23
   4   1  20 529.344 79.8312  22
   4  -1  21 670.164 88.6443  23
   4   1  21 642.284 82.7476  22
   4  -1  21 638.547 84.1484  22
   4   1  21 658.412 92.0429  23
   4  -1  22 1585.03 115.370  22
   4   1  22 1393.90 119.047  23
   4  -1  22 1427.28 114.684  23
   4  -1  23 40.7362 38.4183  22
   4  -1  23-42.4755 47.7480  23
   4   1  23-84.3695 54.9554  23
   4  -1  24 3395.10 139.375  22
  -4   1 -24 3597.10 146.434  18
   4  -1  24 3549.65 150.073  23
  -4   1 -25 0.93317 34.7164  18
  -4  -2  27 10.6542 28.3640  23
  -4  -2  26 133.808 41.5672  23
  -4   2  26 224.805 47.1291  20
  -4  -2  25 51.7631 42.9909  23
  -4   2  25 81.0053 47.8199  20
  -4   2  24 188.715 58.8599  20
  -4  -2  24 90.1057 47.6276  23
  -4  -2  23 237.029 64.2144  23
  -4   2  23 212.485 65.6319  20
  -4   2  22 10359.4 334.710  20
  -4  -2  22 10017.6 316.335  23
  -4   2  21 1119.05 115.480  20
  -4  -2  21 1053.60 110.623  23
  -4   2  20 828.995 102.388  20
  -4  -2  20 720.493 94.5708  23
  -4  -2  19 743.178 90.4484  23
  -4  -2  19 646.466 85.1736  15
   4   2 -19 665.613 118.353   6
  -4   2  19 689.209 91.6238  20
   4   2 -18 39153.4 877.344   6
  -4  -2  18 39060.8 671.306  15
  -4  -2  17-8.96505 47.6298  15
   4   2 -17-46.5065 79.2975   6
  -4  -2  16 190.206 50.7991  15
   4   2 -16 261.478 83.0641   6
   4  -2 -16 284.216 81.6567   6
   4   2 -15 1193.19 138.710   6
   4  -2 -15 1217.74 128.494   6
  -4  -2  15 1227.02 100.675  15
   4   2 -15 1061.94 128.788   7
   4   2 -14 12733.5 425.880   7
   4   2 -14 13881.1 440.307   6
   4  -2 -14 13788.6 416.216   6
  -4  -2  14 13814.3 322.619  15
   4   2 -13 3611.42 215.388   7
   4   2 -13 3530.77 214.289   6
   4  -2 -13 3715.78 206.576   6
  -4  -2  13 3795.44 157.011  15
   4   2 -12 19112.3 495.862   7
   4  -2 -12 19599.7 474.852   6
  -4  -2  12 19518.0 371.794  15
   4   2 -12 19061.6 472.828   9
   4   2 -11 725.797 99.4620   7
   4   2 -11 895.741 102.311   9
  -4  -2  11 878.692 75.5810  15
   4  -2 -11 877.447 97.4140   6
   4  -2 -10 5678.96 227.724   6
  -4  -2  10 5823.86 170.871  15
   4   2 -10 5607.98 231.014   9
   4   2 -10 5768.18 241.601   7
   4   2  -9-14.6393 50.8760   7
   4  -2  -9-7.80038 42.6074   6
  -4  -2   9-21.2692 31.4218  15
   4   2  -9 21.0810 45.6655   9
   4   2  -8 12256.5 339.347   7
   4  -2  -8 12450.6 323.309   6
  -4  -2   8 12843.9 245.388  15
   4   2  -8 12757.4 339.407   9
   4   2  -7 177.778 59.0222   7
   4   2  -7 216.272 62.2043   9
  -4  -2   7 204.030 35.5412  15
   4  -2  -7 231.520 53.4827   6
   4   2  -6 54094.0 812.806   7
   4  -2  -6 53886.8 776.751   6
  -4   2   6 54596.2 1199.84   3
   4   2  -6 54909.5 812.575   9
   4   2  -5 3639.42 140.768   6
  -4  -2   5 3682.43 261.861   3
   4   2  -5 3434.42 161.775   9
   4  -2  -5 3504.62 152.358   6
  -4   2   5 3789.97 282.830   3
   4   2  -5 3536.34 166.731   7
  -4   2   4 4421.90 317.974   1
  -4  -2   4 4945.41 325.328  39
  -4   2   4 4966.35 179.230  11
   4   2  -4 4618.56 321.096  39
  -4   2   4 4846.58 302.931   3
  -4  -2   4 4900.74 284.648   3
   4  -2  -4 4884.74 170.313   6
   4  -2  -3 134.185 100.896   2
  -4   2   3 101.300 65.0162   1
   4   2  -3 113.624 58.3958  39
  -4  -2   3 56.5359 59.4260  39
  -4  -2   3 171.811 65.3748   3
   4  -2  -3 71.1096 41.6630   6
  -4   2   3 84.4790 40.1146  11
   4   2  -3 114.632 45.3162   9
   4  -2  -3 191.758 78.0572   1
  -4   2   2 18719.8 645.227   1
  -4  -2   2 19281.7 595.715  39
   4   2  -2 18403.7 600.616  39
   4  -2  -2 18303.7 356.150   6
   4  -2  -2 19311.6 651.788   1
  -4  -2   2 19239.8 531.511   3
   4   2  -2 18850.8 376.988   9
   4  -2  -2 17854.5 634.247   2
  -4   2   2 18633.8 367.291  11
  -4   2   1 1704.60 200.943   1
  -4   2   1 1731.37 109.484  11
   4   2  -1 1621.20 170.559  39
   4  -2  -1 1645.32 198.124   2
  -4  -2   1 1568.96 167.779  39
   4  -2  -1 2062.46 213.026   1
   4   2  -1 1635.07 107.093   9
   4  -2  -1 1855.96 109.113   6
   4  -2   0 340326. 4231.54   2
  -4   2   0 336621. 3624.35  11
   4  -2   0 341671. 3610.82   6
  -4   2   0 348734. 4244.34   1
   4   2   0 346033. 3620.64   9
  -4  -2   0 356280. 4023.57  39
   4  -2   0 352534. 4240.18   1
   4  -2   1 19522.6 656.671   2
  -4   2  -1 19168.3 650.417   1
   4  -2   1 20880.2 391.182   6
  -4  -2  -1 19496.7 539.730  39
  -4   2  -1 18513.5 388.570  11
   4   2   1 20098.4 381.074   9
   4  -2   1 20815.4 668.631   1
   4   2   2 516.460 54.4464   2
  -4   2  -2 476.731 124.590   1
   4  -2   2 461.899 108.974   1
  -4  -2  -2 444.640 55.6418   1
  -4   2  -2 473.878 50.1015   8
   4  -2   2 407.589 105.410  39
  -4   2  -2 486.200 70.2121  11
   4  -2   2 538.548 113.634   2
   4   2   2 468.990 81.5506  39
  -4  -2  -2 425.467 57.9469   1
   4   2   2 479.591 61.8355   9
  -4  -2  -2 459.516 92.7546   4
  -4   2  -2 557.813 113.123   4
  -4   2  -2 499.035 118.038   2
  -4  -2  -2 809.795 100.278  39
  -4   2  -3 31.3255 31.5220   8
  -4   2  -3-14.8951 73.5711   4
  -4   2  -3 73.8050 72.3595   2
   4  -2   3 123.679 75.2113   1
   4  -2   3 7.56552 53.5571  39
  -4  -2  -3 42.7486 62.7592   4
  -4   2  -3 89.3122 39.9560  11
   4   2   3-27.3991 31.4387  39
  -4  -2  -3 92.2102 46.1663  39
   4  -2   4 70065.9 1345.45   1
  -4  -2  -4 66022.0 859.533  11
  -4  -2  -4 69017.3 1261.48   4
  -4   2  -4 68354.0 955.118  11
  -4   2  -4 70236.5 1387.81   2
   4  -2   4 67850.0 1291.68  39
  -4   2  -4 69736.0 921.266   8
  -4  -2  -5 126.996 40.3014  11
  -4   2  -5 104.764 53.2246  11
   4   2   5 17.7808 33.4953  12
   4  -2   5 61.8019 31.2245  12
  -4  -2  -5 116.535 68.6589   4
  -4   2  -5 5.19640 36.8546   8
   4  -2   5-64.0153 67.0686  39
   4  -2   5 69.0851 45.5312   6
   4   2   6 3089.21 112.619  12
  -4  -2  -6 3217.20 147.362  11
  -4   2  -6 3084.20 164.575  11
   4  -2   6 3104.63 156.333   6
   4  -2   6 3045.32 101.416  15
   4   2   6 2962.12 112.507  14
  -4   2  -7 207.502 62.3945  11
  -4  -2  -7 172.975 50.6416  11
   4   2   7 185.978 43.5167  12
   4  -2   7 164.074 57.0230   6
   4  -2   7 193.839 34.6888  15
   4   2   8 12045.6 260.597  12
  -4   2  -8 11361.5 357.376  11
   4  -2   8 11755.3 337.810   6
  -4  -2  -8 12344.6 338.774  11
   4  -2   8 12407.7 240.977  15
  -4   2  -9 5982.22 265.978  11
  -4  -2  -9 5887.89 246.148  11
   4  -2   9 5586.20 238.216   6
   4  -2   9 6078.12 165.923  15
  -4  -2 -10 29684.0 623.952   8
  -4  -2 -10 31025.4 635.719  11
  -4   2 -10 30250.9 663.092  11
   4  -2  10 30140.4 617.979   6
  -4   2 -11 498.673 94.7070  11
  -4  -2 -11 522.080 93.0490  11
   4  -2  11 474.351 88.6428   6
  -4  -2 -11 451.016 95.0029  10
  -4  -2 -11 611.023 90.6629   8
  -4  -2 -12 1942.74 177.748  10
  -4  -2 -12 2030.22 160.512   8
  -4  -2 -12 1970.33 164.126  11
  -4   2 -12 2021.57 175.063  11
  -4  -2 -13 228.297 70.4411  11
  -4   2 -13 204.316 84.5378  11
  -4  -2 -13 165.180 71.6317  10
  -4  -2 -13 161.067 60.0209   8
  -4   2 -14 7233.43 348.893  11
  -4  -2 -14 8042.41 353.679  11
  -4  -2 -14 7799.24 371.994  10
  -4  -2 -14 7467.41 322.050   8
  -4  -2 -15 269.086 78.5330  11
  -4   2 -15 266.367 87.1449  11
  -4  -2 -15 217.647 75.8654  10
  -4  -2 -16 673.610 125.434  10
  -4  -2 -16 642.400 105.858  11
  -4   2 -16 570.880 108.966  11
   4  -2  17 816.887 96.1300  23
  -4   2 -17 640.102 124.968   7
   4  -2  17 445.439 73.7122  22
  -4  -2 -17 698.535 120.067  11
  -4  -2 -17 535.127 114.833  10
   4   2  17 537.347 86.4633  23
   4   2  17 608.306 78.4664  36
  -4   2 -17 745.686 128.336  11
   4   2  17 627.554 85.8893  20
   4  -2  18 241.535 67.2274  23
   4   2  18 54.2815 50.6720  20
   4  -2  18 124.805 53.6726  22
   4   2  18 165.400 56.4351  23
   4  -2  19 3.99034 51.9023  23
   4   2  19-20.8789 51.0699  23
   4  -2  19-42.5289 52.7057  22
   4   2  19-1.72187 48.9660  20
   4  -2  20 985.779 104.977  22
   4   2  20 754.023 89.2586  20
   4   2  20 749.813 98.1369  23
   4  -2  20 1048.53 103.960  23
   4  -2  21 1016.05 101.122  22
   4   2  21 1109.02 106.323  20
   4   2  21 966.202 105.386  23
   4  -2  21 1131.17 106.129  23
   4  -2  22-54.4412 48.2708  22
   4  -2  22 78.9004 48.8629  23
  -4   2 -22-28.9708 55.4659  18
   4  -2  23 24.8278 37.3696  22
   4  -2  23 47.2057 34.5182  23
  -4   2 -23 2.74194 44.7186  18
   4  -2  24 2117.47 104.865  23
  -4   2 -24 2356.57 114.634  18
   4  -2  24 2192.44 111.387  22
  -4   2 -25 69.4064 32.9784  18
  -4  -3  26 15.1750 30.7428  23
  -4   3  26 31.1157 33.7159  20
  -4   3  25 620.256 71.4874  20
  -4  -3  25 859.262 79.6324  23
  -4  -3  24 489.397 71.5627  23
  -4   3  24 411.301 67.4985  20
  -4   3  23 971.811 102.192  20
  -4  -3  23 956.658 82.9003  22
  -4  -3  23 1002.47 98.7117  23
  -4  -3  22 3799.38 171.417  22
  -4   3  22 4109.22 204.435  20
  -4   3  22 3922.40 179.463  34
  -4  -3  22 4195.58 195.355  23
  -4  -3  21 2982.81 171.066  23
  -4   3  21 2673.89 156.863  34
  -4   3  21 2874.17 175.013  20
  -4  -3  20 16413.7 395.297  15
  -4   3  20 16742.5 417.968  34
  -4   3  20 16737.7 440.156  20
  -4  -3  20 16783.4 424.556  23
  -4  -3  19 552.822 81.5527  23
  -4   3  19 642.373 92.1856  20
  -4   3  19 473.463 76.4386  34
  -4  -3  19 551.109 78.1932  15
  -4  -3  18 25002.9 511.471  15
  -4   3  18 25672.5 559.173  20
   4   3 -18 25008.7 687.662   6
  -4   3  18 24974.5 537.427  34
  -4  -3  18 25089.4 505.473  33
  -4  -3  18 26549.6 542.336  38
  -4  -3  18 25934.9 543.551  23
  -4  -3  17 2907.65 160.827  15
   4   3 -17 2736.22 223.223   7
   4   3 -17 2790.10 223.519   6
   4   3 -16 4187.63 274.679   7
   4   3 -16 4503.82 273.501   6
  -4  -3  16 4625.35 193.033  15
   4   3 -15 129.375 70.3146   6
   4   3 -15 165.066 65.0708   7
  -4  -3  15 162.538 54.8696  15
   4   3 -14 1132.07 143.134   7
  -4  -3  14 1355.62 104.370  15
  -4  -3  13 318.882 55.7975  15
   4   3 -13 256.991 83.6972   7
   4   3 -13 232.617 73.6005   9
   4   3 -12 12239.3 421.370   7
   4   3 -12 11786.3 398.976   9
  -4  -3  12 12697.2 295.872  15
  -4  -3  11 6703.48 204.047  15
   4  -3 -11 6405.07 255.437   6
   4   3 -11 6428.60 298.997   7
   4   3 -11 6392.46 283.809   9
   4   3 -10 73386.7 1171.18   7
   4  -3 -10 72457.1 1073.92   6
  -4  -3  10 74827.0 937.460  15
   4   3 -10 73727.7 1147.42   9
   4   3  -9 10493.9 363.694   7
  -4  -3   9 11518.2 254.445  15
   4  -3  -9 11121.4 328.117   6
   4   3  -9 10787.9 357.901   9
   4   3  -8 42563.4 784.099   7
   4  -3  -8 42871.3 708.644   6
   4   3  -8 42391.7 767.922   9
  -4  -3   8 43495.6 592.094  15
   4  -3  -7-23.5060 49.2436   6
   4   3  -7-64.8401 61.0013   7
   4   3  -7 40.5400 54.8738   9
  -4  -3   7 18.3391 28.2755  15
   4   3  -6 1794.58 139.126   7
   4  -3  -6 1883.24 119.496   6
   4   3  -6 1790.71 135.709   9
  -4  -3   6 1877.47 84.3309  15
   4  -3  -5 4094.17 175.636   6
  -4   3   5 4019.66 289.785   3
  -4  -3   5 4115.28 122.814  15
   4  -3  -4 22850.0 444.026   6
  -4   3   4 23956.5 704.916   3
   4  -3  -3 839.368 65.2851  13
  -4   3   3 844.369 84.7837  11
   4  -3  -3 804.726 84.1911   6
  -4   3   3 919.282 136.353   3
   4   3  -3 812.913 93.0564   9
   4  -3  -2 126510. 1397.18  13
  -4   3   2 127155. 1528.76  11
   4  -3  -2 123200. 1514.90   6
   4   3  -2 127442. 1558.79   9
   4  -3  -1 1607.24 84.6399  13
   4  -3  -1 1693.34 112.943   6
   4   3  -1 1569.11 114.526   9
  -4   3   1 1708.42 114.102  11
  -4  -3   0 65367.3 1207.57   1
  -4  -3   0 67420.9 1313.32  39
   4   3   0 66828.0 1200.86   2
   4  -3   0 67269.0 817.150  13
  -4   3   0 66660.8 933.330  11
   4  -3   0 67771.4 932.411   6
   4   3   0 65727.6 1328.91  39
   4   3   0 68767.2 942.003   9
   4  -3   1 86.6848 40.2229  13
   4  -3   1 164.912 55.6101   6
   4   3   1 109.901 43.2818   9
  -4  -3  -1 24.3359 60.9762  39
  -4   3  -1 70.2550 44.4672  11
  -4   3  -1 102.746 58.3008   4
   4   3   1 128.183 72.1919  39
  -4   3  -2 22365.0 699.894   4
   4  -3   2 22775.9 367.320  13
   4   3   2 22296.9 433.258   9
   4  -3   2 23024.5 454.623   6
  -4   3  -2 22489.1 455.443  11
   4  -3   3 511.093 77.6686   6
   4   3   3 445.995 62.1606   9
  -4   3  -3 435.381 72.8008  11
   4  -3   4 27402.3 532.013   6
   4  -3   4 27153.0 413.842  15
  -4   3  -4 27882.2 539.819  11
   4  -3   5 2212.56 101.151  15
  -4   3  -5 2136.92 141.951  11
   4  -3   5 2024.01 138.586   6
  -4   3  -6 42323.8 745.327  11
   4  -3   6 42321.6 583.815  15
   4  -3   6 43353.2 737.401   6
   4  -3   7 287.497 71.0145   6
  -4   3  -7 468.333 80.1538  11
  -4   3  -7 278.363 67.6902   5
   4  -3   7 274.707 48.2707  15
   4  -3   8 86.9228 65.1818   6
  -4   3  -8 41.4483 50.7086  11
   4  -3   8 21.1645 37.3776  15
  -4   3  -9 68.2355 43.6153   5
   4  -3   9 78.2662 58.8215   6
  -4   3  -9 64.5694 56.8400  11
   4  -3   9 92.2762 33.1481  15
  -4   3 -10 1599.95 149.826  11
   4  -3  10 1702.41 148.401   6
   4  -3  10 1575.92 96.6827  15
  -4   3 -11 1253.85 140.250  11
   4  -3  11 1166.56 133.150   6
   4  -3  11 1116.85 88.6651  15
  -4  -3 -11 1238.02 122.950   8
  -4   3 -12 253.565 72.8746  11
   4  -3  12 341.961 87.1449   6
   4  -3  12 263.285 50.6215  15
  -4   3 -13 1015.05 131.783  11
  -4  -3 -13 1024.15 140.973  10
  -4   3 -14 553.880 112.969  11
  -4  -3 -14 514.156 101.691  10
  -4   3 -15 575.699 116.227   7
  -4  -3 -15 639.009 125.288  10
  -4   3 -15 660.188 119.155  11
  -4   3 -16 4046.89 277.925   7
   4  -3  16 3896.99 190.516  22
   4   3  16 3917.89 205.553  20
   4   3  16 3827.58 180.421  36
   4   3  16 3858.91 197.838  23
  -4   3 -16 3783.45 262.142  11
  -4  -3 -16 4198.22 287.254  10
   4  -3  17 680.596 89.3892  22
   4   3  17 644.645 92.7719  20
   4   3  17 624.158 80.2982  36
   4   3  17 471.232 81.5706  23
   4  -3  18 1159.30 109.520  22
  -4   3 -18 1286.28 118.970  18
   4   3  18 1317.66 124.731  20
   4   3  18 1178.42 104.613  36
   4   3  18 1281.49 119.970  23
  -4   3 -19-39.8280 52.6723  18
   4  -3  19 38.5601 53.0885  22
   4   3  19 14.4565 55.4071  20
   4   3  19 1.82045 52.4622  23
   4  -3  20 21.2521 52.6254  22
   4   3  20 30.1637 45.7562  20
  -4   3 -20 127.828 65.0261  18
   4  -3  21 493.491 78.0130  22
   4   3  21 615.554 84.6065  20
  -4   3 -21 515.270 83.0787  18
   4  -3  22 737.295 81.2431  22
   4   3  22 625.179 75.4529  20
  -4   3 -22 710.269 82.3119  18
   4  -3  23 119.776 46.5585  22
  -4   3 -23 23.9736 42.4935  18
   4  -3  24 264.864 42.5514  22
  -4   3 -24 390.160 50.5829  18
  -4  -4  25 177.868 38.6658  23
  -4   4  25 205.457 50.9013  20
  -4  -4  24 2953.23 125.078  22
  -4   4  24 3093.64 149.003  20
  -4  -4  24 3171.42 138.653  23
  -4   4  24 3063.19 131.064  34
  -4  -4  23 49.3342 39.5680  23
  -4  -4  23 33.4965 36.8604  22
  -4   4  23 79.5912 43.7898  20
  -4   4  23-15.1809 39.9774  34
  -4  -4  22 1386.88 103.626  22
  -4   4  22 1172.18 108.839  20
  -4   4  22 1142.91 101.171  34
  -4  -4  22 1300.54 106.415  23
  -4   4  21 790.071 99.1068  20
  -4   4  21 722.163 91.0538  34
  -4  -4  21 801.792 85.1266  33
  -4  -4  21 933.094 95.6205  23
  -4   4  20 57.7108 52.6537  34
  -4  -4  20 41.8589 46.4593  23
  -4  -4  20 40.5662 39.9158  33
  -4   4  20 120.466 60.9956  20
  -4   4  19 1173.42 120.839  20
  -4   4  19 1094.13 110.045  34
  -4  -4  19 1105.32 105.722  23
  -4  -4  19 1149.89 105.840  33
  -4  -4  19 1101.47 99.7037  26
  -4  -4  19 1117.55 104.011  15
  -4  -4  18 2144.99 138.289  15
  -4   4  18 2257.31 156.612  20
  -4  -4  18 2402.47 155.975  38
  -4  -4  18 2229.21 142.655  33
  -4   4  18 2467.26 158.904  34
  -4  -4  18 2501.72 147.434  26
  -4  -4  18 2559.41 156.008  23
  -4  -4  17 573.662 79.7230  23
  -4  -4  17 540.802 84.2995  38
   4   4 -17 634.241 119.970   7
  -4  -4  17 537.561 76.9291  33
  -4  -4  17 563.926 79.6085  15
  -4   4  17 629.493 89.3407  20
   4   4 -17 523.861 107.492   6
  -4   4  17 634.508 82.4809  34
   4   4 -16 409.399 107.194   7
  -4   4  16 383.397 70.7417  20
  -4   4  16 517.229 81.6368  34
  -4  -4  16 365.806 70.3900  38
  -4  -4  16 361.045 68.3170  33
   4   4 -16 315.430 76.7637   6
  -4  -4  16 336.378 62.3745  15
   4   4 -15 134.161 76.3983   7
   4   4 -15 15.2873 55.9620   6
  -4  -4  15 51.6863 48.2642  15
   4   4 -14 9053.69 409.118   7
   4   4 -14 10053.2 404.002   9
  -4  -4  14 9602.45 278.773  15
   4   4 -13 60.6511 68.5483   7
   4   4 -13-2.94041 55.4772   9
  -4  -4  13 26.7378 46.7110  15
   4   4 -12 3963.26 260.499   7
   4   4 -12 3808.07 243.239   9
  -4  -4  12 3880.27 165.447  15
   4   4 -11 903.892 134.015   7
  -4  -4  11 860.737 82.2216  15
   4   4 -11 840.471 124.952   9
   4   4 -10 1857.39 177.840   7
   4   4 -10 2366.62 189.721   9
  -4  -4  10 2263.98 118.565  15
   4   4  -9 1402.22 152.863   7
   4   4  -9 1600.35 154.976   9
  -4  -4   9 1603.81 99.6864  15
   4   4  -8 6911.97 312.281   7
   4   4  -8 7026.37 304.029   9
  -4  -4   8 7488.99 203.045  15
   4   4  -7 105.347 66.3561   7
   4  -4  -7 111.977 48.0451   6
   4   4  -7 67.7522 70.9246   9
  -4  -4   7 154.092 40.4146  15
   4   4  -6 7267.63 292.376   9
   4  -4  -6 7416.33 253.831   6
  -4  -4   6 7309.45 191.649  15
   4  -4  -5 6087.35 230.234   6
   4   4  -5 5865.09 262.411   9
  -4  -4   5 5953.67 166.767  15
   4  -4  -4 12066.5 267.423  13
   4  -4  -4 12169.6 327.809   6
   4   4  -4 11400.6 359.040   9
  -4  -4   4 12310.4 238.358  15
   4  -4  -3 6473.11 189.186  13
   4   4  -3 5961.11 252.425   9
   4  -4  -3 6147.05 229.917   6
   4   4  -2 35490.9 665.361   9
   4  -4  -2 35384.4 530.619  13
  -4   4   2 35494.0 627.144  11
   4  -4  -2 36012.1 628.325   6
   4   4  -1 5129.92 163.324  14
  -4   4   1 5180.84 209.164  11
   4  -4  -1 5052.11 169.091  13
   4   4  -1 5277.28 229.451   9
   4  -4  -1 5051.07 214.667   6
   4  -4   0 382830. 4079.80   6
   4  -4   0 372526. 3926.42  13
  -4   4   0 380388. 4075.15  11
   4   4   0 385357. 4110.95   9
   4  -4   1 43040.6 616.821  13
  -4   4  -1 41806.7 723.503  11
   4  -4   1 43439.1 730.794   6
   4   4   1 41667.5 719.567   9
  -4   4  -2 4527.67 200.930  11
   4  -4   2 4377.06 204.539   6
   4  -4   2 4584.13 160.752  13
   4   4   2 4907.61 201.017   9
  -4   4  -3 617.216 79.8567   7
   4  -4   3 635.109 89.7162   6
  -4   4  -3 635.224 82.1923  11
  -4   4  -4 9367.08 294.931   7
  -4   4  -4 9306.41 306.157  11
   4  -4   4 9193.69 228.939  15
   4  -4   4 8858.53 304.684   6
  -4   4  -5 3510.88 194.082   7
  -4   4  -5 3531.26 192.499  11
  -4   4  -5 3489.33 203.516   5
   4  -4   5 3610.76 142.879  15
   4  -4   5 3542.26 198.038   6
  -4   4  -6 47493.4 831.089   7
   4  -4   6 46023.6 663.963  15
   4  -4   6 46862.8 825.963   6
  -4   4  -6 46319.4 844.232   5
  -4   4  -6 46419.9 824.494  11
  -4   4  -7 832.656 112.596   5
  -4   4  -7 934.348 112.608   7
   4  -4   7 892.566 115.990   6
  -4   4  -7 905.224 104.964  11
   4  -4   7 950.153 80.3487  15
   4  -4   8 70.1780 37.2073  15
  -4   4  -8 72.2472 51.4393   5
  -4   4  -8 145.718 61.6496   7
   4  -4   8 100.599 69.2651   6
  -4   4  -8 58.2062 54.5222  11
  -4   4  -9 267.495 86.0207   7
  -4   4  -9 247.723 65.6904  11
   4  -4   9 228.302 51.2765  15
   4  -4   9 263.223 84.1150   6
  -4   4  -9 177.202 62.3164   5
  -4   4 -10 1540.64 158.569   7
  -4   4 -10 1401.98 142.631  11
  -4   4 -10 1666.95 151.691   5
   4  -4  10 1620.05 154.718   6
   4  -4  10 1467.48 103.400  15
  -4   4 -11 1828.66 179.996   7
   4  -4  11 1632.99 160.670   6
  -4   4 -11 1581.56 163.926  11
   4  -4  11 1923.90 119.611  15
   4  -4  12 4150.35 255.680   6
  -4   4 -12 3936.61 249.695  11
  -4   4 -12 4015.89 262.283   7
   4  -4  12 3881.90 167.401  15
  -4   4 -13 829.839 128.871   7
  -4   4 -13 583.507 107.637  11
   4  -4  13 765.199 80.8780  15
  -4   4 -14 4109.04 276.995   7
   4  -4  14 4102.87 191.201  22
   4   4  14 4403.10 215.763  20
  -4   4 -14 4167.25 194.222  18
   4   4  14 3890.21 176.680  36
  -4  -4 -14 4192.13 278.871  10
   4  -4  15 1460.68 121.073  22
  -4   4 -15 1247.75 166.399   7
   4   4  15 1183.44 119.758  20
  -4   4 -15 1373.80 122.348  18
   4   4  15 1093.54 98.7619  36
  -4  -4 -15 1329.83 161.731  10
   4   4  16 2515.41 168.148  20
   4   4  16 2645.50 149.120  36
   4  -4  16 2933.16 167.826  22
  -4   4 -16 2458.35 157.535  18
   4   4  17-45.5282 60.4126  20
   4   4  17 91.9193 51.5087  36
  -4   4 -17 69.8602 56.6494  18
   4  -4  17-49.4579 55.0657  22
   4  -4  18 9306.40 298.321  22
   4   4  18 8864.50 316.709  20
  -4   4 -18 9121.49 294.640  18
   4   4  18 8988.77 280.015  36
   4   4  19 642.741 99.8178  20
   4  -4  19 608.004 84.9316  22
  -4   4 -19 586.822 88.1082  18
   4   4  19 659.035 83.1472  36
   4   4  20 21551.8 486.998  20
   4  -4  20 22558.3 465.921  22
  -4   4 -20 21394.5 449.069  18
  -4   4 -21 1638.49 114.393  18
   4  -4  21 1667.33 117.410  22
   4   4  21 1690.53 122.844  20
  -4   4 -22 2053.93 112.628  18
   4  -4  22 2163.38 119.268  22
   4  -4  23 1720.69 97.5625  22
  -4   4 -23 1714.15 91.8253  18
  -4  -5  24 163.077 36.2044  22
  -4   5  24 270.437 47.9245  20
  -4  -5  23 51.5044 33.1457  22
  -4   5  23 94.7898 34.4890  34
  -4   5  23 50.5544 43.5307  20
  -4  -5  23 86.7987 34.5174  23
  -4  -5  22-83.9358 40.5649  23
  -4  -5  22-80.4667 45.5812  22
  -4   5  22 78.2241 48.7374  20
  -4   5  22 102.813 46.5068  34
  -4   5  21 85.1668 48.2562  20
  -4  -5  21 76.5630 40.4550  23
  -4   5  21 117.394 49.6509  34
  -4  -5  21 46.7654 39.3841  33
  -4  -5  21 86.0557 45.6706  26
  -4  -5  20 170.693 52.5975  26
  -4   5  20 155.796 56.5774  20
  -4  -5  20 144.433 46.1242  23
  -4  -5  20 124.196 48.6235  33
  -4   5  20 198.717 61.4716  34
  -4  -5  19 743.191 89.7635  33
  -4   5  19 678.816 92.8849  20
  -4   5  19 783.183 98.2089  34
  -4  -5  19 946.768 96.8322  23
  -4  -5  19 905.139 95.0610  26
  -4   5  18 6915.36 268.654  34
  -4  -5  18 6998.90 266.534  38
  -4   5  18 7219.84 270.957  20
  -4  -5  18 7551.65 258.411  23
  -4  -5  18 7048.35 253.964  26
  -4  -5  18 6927.46 256.542  33
  -4  -5  17 475.336 76.2065  26
  -4   5  17 394.394 75.6110  20
  -4   5  17 444.054 85.6543  34
  -4  -5  17 356.630 68.2079  33
  -4  -5  17 463.204 76.5566  15
  -4   5  17 404.085 70.4244  29
  -4  -5  17 473.378 82.6273  38
  -4   5  16 556.950 79.2659  34
  -4   5  16 569.096 82.9522  20
  -4   5  16 547.371 75.0595  29
  -4  -5  16 494.418 71.3680  15
  -4  -5  16 613.404 79.3341  33
  -4  -5  16 621.180 84.0380  38
  -4  -5  15 1210.56 116.772  38
  -4  -5  15 1169.60 107.439  33
  -4   5  15 1184.32 110.011  20
   4   5 -15 919.017 142.253   7
  -4   5  15 1138.63 107.699  29
  -4  -5  15 844.115 93.5324  15
  -4   5  15 961.192 103.362  34
   4   5 -15 1078.52 139.127   6
   4   5 -15 1024.22 147.802   9
  -4  -5  14 9780.30 290.010  15
   4   5 -14 8994.10 431.076   7
   4   5 -14 9043.62 382.210   6
   4   5 -14 10307.9 433.588   9
   4   5 -13 432.350 119.882   7
   4   5 -13 783.612 130.701   9
  -4  -5  13 559.978 78.9352  15
   4   5 -12 3096.51 248.309   7
   4   5 -12 2978.83 231.497   9
  -4  -5  12 3034.32 155.572  15
   4   5 -11 617.051 113.765   7
   4   5 -11 525.449 106.568   9
  -4  -5  11 650.405 82.5394  15
   4   5 -10 126.202 76.9576   7
   4   5 -10 196.503 86.5227   9
  -4  -5  10 127.771 44.5830  15
  -4  -5   9 1746.91 112.542  15
   4   5  -9 1929.79 184.097   9
   4   5  -8 6231.90 311.869   9
  -4  -5   8 6451.48 203.711  15
   4   5  -7 1499.84 158.496   9
  -4  -5   7 1799.41 106.420  15
   4   5  -6 248.674 75.2013   9
  -4  -5   6 385.341 53.6612  15
   4  -5  -5 5373.06 193.946  13
  -4   5   5 4806.99 227.002   5
   4   5  -5 5109.90 269.510   9
  -4  -5   5 5542.09 174.306  15
  -4   5   4 12402.9 372.573   5
   4  -5  -4 12741.7 303.891  13
   4   5  -4 12465.8 410.598   9
   4  -5  -3 18680.4 379.718  13
   4   5  -3 17251.8 491.802   9
   4  -5  -2 85250.8 1085.06  13
  -4   5   2 82895.2 1248.17   5
   4   5  -2 84932.0 1279.35   9
   4  -5  -2 86117.0 1205.24   6
   4  -5  -1 126.266 58.3340   6
   4  -5  -1-23.1917 43.0817  13
  -4   5   1 2.94501 58.7250   5
   4   5  -1 18.2443 50.1649   9
  -4   5   1 37.8696 41.0005  11
   4  -5   0 4010.57 163.600  13
   4   5   0 4290.65 218.427   9
   4  -5   0 3938.85 200.835   6
  -4   5   0 3932.23 217.948   5
   4  -5   1 1520.73 107.201  13
  -4   5  -1 1423.23 142.706   5
   4  -5   1 1596.09 136.617   6
   4   5   1 1433.74 125.823   9
   4  -5   2 11292.6 357.627   6
   4  -5   2 10928.3 280.408  13
  -4   5  -2 11327.4 382.777   5
   4  -5   3 327.966 76.8274   6
   4  -5   3 374.757 61.5391  15
  -4   5  -3 507.727 100.903   5
   4  -5   4 9.76192 53.9395   6
  -4   5  -4 11.7608 55.4591   5
   4  -5   5 386.696 80.8073   6
  -4   5  -5 454.468 97.1841   5
   4  -5   5 535.955 70.7607  15
  -4   5  -6 106.925 64.2586   7
   4  -5   6 106.333 62.8706   6
   4  -5   6 218.837 50.8765  15
  -4   5  -6 55.3237 54.7743   5
  -4   5  -7 2519.10 190.480   7
  -4   5  -7 2605.11 201.178   5
   4  -5   7 2529.05 185.357   6
   4  -5   7 2653.50 140.099  15
  -4   5  -8 18103.7 533.481   7
   4  -5   8 17393.4 509.614   6
  -4   5  -8 17499.3 529.345   5
   4  -5   8 17644.6 386.465  15
  -4   5  -9 1061.45 137.616   5
  -4   5  -9 1045.40 139.075   7
   4  -5   9 963.732 131.532   6
   4  -5   9 971.537 92.3949  15
  -4   5 -10 2438.27 203.224   7
   4  -5  10 2415.89 193.625   6
  -4   5 -10 2399.02 194.232   5
   4  -5  10 2305.49 137.868  15
  -4   5 -11 1717.81 181.483   7
   4  -5  11 1378.30 152.115   6
   4  -5  11 1857.91 129.106  15
  -4   5 -12 50750.8 1054.76   7
   4  -5  12 49465.1 777.694  15
   4   5  13 18786.3 414.045  36
   4  -5  13 18314.1 427.331  21
   4   5  13 17936.8 473.497  20
  -4   5 -13 17962.4 595.380   7
  -4   5 -13 17657.8 429.376  18
   4  -5  13 18177.5 407.419  32
   4  -5  13 16852.4 396.683  17
   4  -5  13 16735.6 429.478  26
   4  -5  13 16986.4 407.610  15
   4  -5  14 5899.99 218.718  17
   4  -5  14 6170.03 236.225  22
   4   5  14 5911.15 261.841  20
  -4   5 -14 6000.97 240.592  18
   4   5  14 6471.25 232.082  36
   4  -5  14 6257.31 223.424  32
   4  -5  14 6147.69 223.687  15
   4  -5  14 6320.02 240.576  21
   4   5  15 521.920 78.0842  36
   4  -5  15 440.195 74.5895  22
   4   5  15 503.882 90.6261  20
  -4   5 -15 528.045 80.1911  18
   4  -5  15 408.219 64.8092  32
  -4   5 -16 11193.4 331.486  18
   4  -5  16 12367.5 343.498  22
   4   5  16 12020.4 373.003  20
   4   5  16 11615.9 322.407  36
   4  -5  16 11769.0 307.596  32
   4  -5  17 1953.37 135.743  22
  -4   5 -17 1973.52 137.988  18
   4   5  17 1812.38 155.284  20
   4   5  17 2241.84 139.718  36
   4  -5  18 109.258 54.5253  22
   4   5  18 3.09948 54.2847  20
  -4   5 -18-3.45897 51.4906  18
   4   5  18 50.1651 51.8950  36
   4   5  19 215.878 68.9570  20
   4  -5  19 275.936 62.4552  22
  -4   5 -19 144.257 51.5600  18
   4   5  19 302.036 66.2188  36
  -4   5 -20 5980.63 202.933  18
   4  -5  20 6338.83 213.244  22
   4  -5  21 1165.29 88.9318  22
  -4   5 -21 1129.46 83.7301  18
   4  -5  22 27.6752 31.9240  22
  -4   5 -22 33.3661 33.0562  18
  -4  -6  23 199.949 37.9042  22
  -4   6  22 450.606 59.7477  34
  -4  -6  22 391.267 52.6085  22
  -4   6  22 466.318 58.2533  20
  -4   6  21 356.827 57.6411  20
  -4   6  21 287.738 60.3789  34
  -4  -6  21 338.743 56.4486  26
  -4   6  20 72.0178 39.0438  20
  -4  -6  20 116.948 48.7164  33
  -4   6  20 13.5833 43.0409  34
  -4  -6  20-30.0415 39.6804  26
  -4   6  19 70.9485 57.2507  34
  -4   6  19 141.001 51.7579  20
  -4   6  19-1.81684 38.4852  36
  -4  -6  19 73.2240 50.2249  33
  -4  -6  19-0.48631 48.4063  26
  -4   6  18-59.4986 41.0285  36
  -4   6  18 11.9691 46.9641  34
  -4  -6  18-20.3632 52.5533  33
  -4  -6  18-2.94081 51.0279  38
  -4  -6  18 3.61262 48.4935  26
  -4  -6  17 137.999 64.5341  38
  -4  -6  17 94.6692 49.9905  33
  -4   6  17 31.0443 46.6515  34
  -4   6  17 205.938 61.3252  29
  -4  -6  17 167.356 63.9183  26
  -4  -6  16 2845.72 171.472  38
  -4  -6  16 2977.31 167.691  33
  -4   6  16 2763.86 160.927  29
  -4   6  16 3100.23 178.433  34
  -4  -6  16 3011.27 169.284  26
  -4  -6  15-4.59930 43.8588  33
  -4   6  15 6.12557 45.5636  29
  -4   6  15 43.3011 46.5604  34
  -4  -6  15-20.4329 41.8505  15
  -4  -6  15-31.3473 48.7202  38
  -4   6  14 11666.1 351.081  34
  -4  -6  14 11579.0 338.466  33
  -4  -6  14 11037.2 316.653  15
  -4   6  14 11479.7 336.970  29
  -4  -6  14 11305.5 345.474  38
  -4  -6  13 131.154 52.8266  38
  -4   6  13 239.355 60.1896  34
  -4  -6  13 246.089 59.8036  33
  -4  -6  13 120.140 52.4965  15
  -4   6  13 285.677 65.5124  29
  -4  -6  12 285.256 74.4348  38
  -4  -6  12 326.045 56.9819  33
  -4   6  12 256.687 61.5821  34
  -4   6  12 325.504 66.5604  29
   4   6 -12 192.065 87.4824   9
  -4  -6  12 335.729 66.6205  15
  -4  -6  11 126.746 49.7364  15
   4   6 -11 63.2646 79.5136   9
  -4  -6  10 179.433 57.7894  15
   4   6 -10 108.672 61.2786   9
   4   6  -9 456.810 103.117   9
  -4  -6   9 490.338 72.0709  15
   4  -6  -8 135.585 56.1406  13
   4   6  -8 39.0766 77.9072   9
  -4  -6   8 138.393 47.6151  15
   4  -6  -7 686.343 90.1985  13
   4   6  -7 711.770 125.910   9
  -4  -6   7 651.994 75.5405  15
   4  -6  -6 363.986 68.7914  13
   4   6  -6 82.8605 61.8471   9
   4  -6  -5 1010.00 97.8298  13
   4   6  -5 723.799 117.726   9
   4  -6  -4 8232.29 259.125  13
  -4   6   4 8387.19 328.706   5
   4   6  -4 7887.05 352.461   9
   4  -6  -3 1456.83 115.596  13
  -4   6   3 1370.46 139.445   5
   4   6  -3 1287.83 146.136   9
   4   6  -2 22244.4 589.125   9
   4  -6  -2 21358.6 446.087  13
  -4   6   2 22137.5 575.653   5
  -4   6   1 9.05927 53.1427   5
   4  -6  -1 14.4587 50.4465  13
   4   6  -1 86.8064 50.5415   9
  -4   6   0 810.456 115.240   5
   4  -6   0 583.587 77.9659  13
   4  -6   1 784.412 87.8543  13
  -4   6  -1 852.667 123.981   5
  -4   6  -2 3607.91 235.043   5
   4  -6   2 3215.61 162.123  15
   4  -6   3 1667.65 119.774  15
  -4   6  -3 1497.71 162.683   5
   4  -6   3 1925.52 162.951   6
  -4   6  -4 1569.99 159.945   5
   4  -6   4 1425.82 110.201  15
   4  -6   4 1531.93 144.134   6
   4  -6   5 84.2558 59.7416   6
  -4   6  -5 21.0227 69.1217   5
   4  -6   5 32.4986 43.0411  15
   4  -6   6 947.140 122.970   6
   4  -6   6 918.645 93.3444  15
  -4   6  -6 910.469 128.156   5
  -4   6  -7 4.39013 59.5295   5
   4  -6   7 81.5095 51.0876   6
   4  -6   7 104.266 46.0416  15
   4  -6   8 920.283 123.238   6
   4  -6   8 1070.10 100.390  15
  -4   6  -8 953.006 128.995   5
  -4   6  -9 333.870 89.9532   5
   4  -6   9 409.802 93.5455   6
   4  -6   9 302.871 66.8589  15
   4   6  10 8972.44 266.462  36
   4  -6  10 8830.31 283.699  21
  -4   6 -10 8410.51 386.918   7
   4   6  10 8386.43 307.900  20
   4  -6  10 8787.13 270.951  32
  -4   6 -10 8801.09 284.310  18
   4  -6  10 9301.13 390.232   6
  -4   6 -10 9223.03 399.464   5
   4  -6  10 8986.26 284.947  15
   4  -6  10 9411.31 291.454  26
  -4   6 -11-67.0282 63.8806   5
   4  -6  11 7.07625 51.5884  21
  -4   6 -11 51.0415 65.8386   7
   4   6  11 164.714 65.7130  20
  -4   6 -11 172.379 62.3784  18
   4  -6  11 98.1862 48.3693  26
   4  -6  11 91.3040 50.4923  32
   4   6  11 125.885 45.0115  36
   4  -6  11 176.188 56.3177  15
   4   6  12 4981.10 200.714  36
   4  -6  12 4910.93 214.875  21
   4  -6  12 4379.93 195.612  17
   4   6  12 4663.85 235.467  20
  -4   6 -12 4801.04 212.386  18
   4  -6  12 4751.71 201.160  32
   4  -6  12 5504.68 227.771  26
   4  -6  12 4760.89 202.464  15
  -4   6 -13 479.470 80.8939  18
   4  -6  13 353.917 66.7305  21
   4   6  13 353.678 81.0565  20
   4   6  13 341.276 66.3146  36
   4  -6  13 270.424 59.2543  32
   4  -6  13 442.905 68.5350  15
   4  -6  13 258.198 58.7869  17
   4  -6  14 1276.37 108.837  22
   4  -6  14 1313.55 106.789  17
   4   6  14 1366.85 132.254  20
  -4   6 -14 1183.69 110.194  18
   4   6  14 1336.62 107.199  36
   4  -6  14 1238.78 111.706  21
   4  -6  14 1295.30 107.221  32
   4   6  15 1201.05 122.719  20
   4  -6  15 1205.82 107.263  22
  -4   6 -15 1111.14 106.529  18
   4   6  15 1307.41 109.217  36
   4  -6  15 1331.46 108.190  32
   4  -6  15 1302.27 104.734  17
   4  -6  16 12675.5 317.429  32
   4  -6  16 13428.3 339.976  22
   4   6  16 12770.4 329.192  36
  -4   6 -16 12179.1 331.718  18
   4  -6  16 12531.9 311.208  17
   4  -6  17 785.516 83.6618  22
   4  -6  17 753.551 75.7935  32
   4   6  17 701.950 79.4076  36
  -4   6 -17 751.128 86.8422  18
  -4   6 -18 398.284 66.1915  18
   4  -6  18 351.924 57.7401  22
   4  -6  18 402.764 56.0605  32
   4   6  18 308.340 57.1047  36
   4  -6  19 371.222 55.6463  22
   4   6  19 330.310 56.6893  36
  -4   6 -19 339.127 58.5727  18
   4  -6  20 161.068 41.7055  22
  -4   6 -20 220.665 43.2535  18
   4  -6  21 867.512 63.1496  22
  -4  -7  21 195.527 39.8006  22
  -4  -7  21 24.7442 27.2236  32
  -4   7  20 2.78275 29.0855  36
  -4  -7  20 76.9073 35.7464  26
  -4   7  19 557.342 72.9657  34
  -4   7  19 498.188 52.5181  36
  -4  -7  19 404.441 58.9732  26
  -4   7  18 1223.58 87.4274  36
  -4  -7  18 1260.06 101.376  33
  -4   7  18 1235.91 101.575  34
  -4  -7  18 1169.48 98.3927  26
  -4  -7  17 52.6050 50.6743  33
  -4   7  17 49.6921 47.1989  34
  -4  -7  17 0.82108 52.6097  38
  -4   7  17 125.495 45.6625  36
  -4  -7  17 56.5048 51.5938  26
  -4  -7  16 2696.02 140.265  21
  -4   7  16 2644.29 155.430  34
  -4  -7  16 2695.34 155.443  33
  -4  -7  16 2630.36 153.045  26
  -4  -7  16 2904.54 163.980  38
  -4  -7  15 3146.85 164.104  21
  -4  -7  15 3447.78 184.326  38
  -4   7  15 3340.42 181.322  34
  -4   7  15 3658.97 183.651  29
  -4  -7  15 3489.62 180.030  33
  -4  -7  15 3577.75 187.111  26
  -4   7  14 3330.71 179.635  34
  -4  -7  14 2966.73 172.469  38
  -4  -7  14 3237.94 172.953  33
  -4   7  14 3474.06 179.636  29
  -4  -7  14 3294.17 173.829  26
  -4  -7  13 701.485 95.2641  38
  -4  -7  13 720.341 90.5105  33
  -4   7  13 705.588 90.7093  29
  -4   7  13 679.247 88.3848  34
  -4  -7  12 1.70256 51.6526  38
  -4   7  12 56.5318 47.3511  29
  -4   7  12 120.378 45.3971  34
  -4  -7  12 109.794 47.7499  33
  -4  -7  12 65.4930 39.2534  15
   4  -7 -11 973.696 100.431  13
  -4   7  11 1047.47 99.6287  34
  -4  -7  11 863.447 94.5646  33
  -4  -7  11 1094.36 110.945  38
  -4   7  11 939.754 103.647  29
  -4  -7  11 901.703 85.8839  15
   4  -7 -10 6386.29 246.476  13
  -4   7  10 6004.61 231.473  18
  -4  -7  10 5928.36 229.383  33
   4   7 -10 5693.86 335.849   9
  -4   7  10 6054.14 239.386  29
  -4  -7  10 5798.17 219.946  15
   4  -7  -9 1320.45 118.310  13
  -4   7   9 1161.01 107.263  18
   4   7  -9 908.519 143.821   9
  -4  -7   9 949.222 96.3932  33
  -4   7   9 948.721 100.729  29
  -4  -7   9 1117.72 99.0212  15
   4  -7  -8 1449.00 119.664  13
  -4   7   8 1295.66 111.135  18
  -4   7   8 1400.50 117.745  29
   4   7  -8 1318.86 166.783   9
  -4   7   7 1378.26 115.460  29
   4  -7  -7 1526.06 123.414  13
  -4   7   7 1550.33 120.913  18
   4   7  -7 1381.09 168.306   9
   4  -7  -6 146.155 63.7977  13
   4   7  -6 82.1987 73.1192   9
   4  -7  -5 444.260 78.6756  13
   4   7  -5 256.149 94.5694   9
   4  -7  -4 480.992 80.1529  13
   4   7  -4 415.469 101.648   9
   4  -7  -3 10519.8 317.113  13
   4   7  -3 9488.83 408.889   9
   4  -7  -2 10387.4 311.366  13
  -4   7   2 9636.90 392.928   5
   4  -7  -1 501.677 82.9498  13
  -4   7   1 519.597 102.383   5
   4  -7   0-22.9806 51.8274  13
   4  -7   0 28.6584 46.8871  15
  -4   7   0 55.6197 64.1868   5
   4  -7   1 626.468 84.3693  15
  -4   7  -1 515.271 102.047   5
  -4   7  -2 4105.51 269.034   5
   4  -7   2 3760.19 183.474  15
   4  -7   3 5783.48 229.138  15
  -4   7  -3 5553.75 318.482   5
  -4   7  -4 1362.03 162.577   5
   4  -7   4 1271.53 111.498  15
   4  -7   5 2384.14 150.305  15
  -4   7  -5 2355.25 146.440  18
   4   7   5 2287.39 154.639  35
  -4   7  -5 2397.28 210.628   5
  -4   7  -5 2527.97 162.740  37
   4   7   6 4797.00 217.693  35
   4  -7   6 4874.47 202.841  21
   4  -7   6 4702.50 194.440  32
  -4   7  -6 4827.55 207.956  18
  -4   7  -6 4849.31 302.314   5
  -4   7  -6 5212.99 229.360  37
   4  -7   6 4498.54 201.200  15
   4  -7   7 0.31992 47.1852  15
   4  -7   7 16.2069 37.9805  21
   4   7   7-5.96775 59.1076  35
  -4   7  -7-11.9291 70.4237   5
  -4   7  -7 9.88348 52.5191  18
   4  -7   7 60.2699 48.3555  32
  -4   7  -7-51.1728 59.8562  37
   4  -7   8 134.223 55.0504  15
   4  -7   8 95.1257 45.0530  21
  -4   7  -8 177.484 70.1403   5
  -4   7  -8 97.5187 46.5176  37
   4  -7   8 111.537 44.6382  32
   4  -7   8 131.412 69.4348   6
   4   7   8 188.569 64.8928  35
   4  -7   8 83.8661 44.7705  26
  -4   7  -8 219.002 62.2291  18
   4  -7   9 5088.82 218.402  21
  -4   7  -9 4823.42 213.935  18
  -4   7  -9 4953.08 222.666  37
   4  -7   9 4915.56 208.134  32
   4  -7   9 4884.51 210.889  15
   4  -7   9 4664.15 207.210  26
   4  -7  10 8805.90 287.657  21
  -4   7 -10 8218.54 278.991  18
   4   7  10 8555.00 263.821  36
   4  -7  10 8800.49 278.310  32
   4  -7  10 8447.56 277.855  15
   4  -7  11 631.639 87.5188  21
   4   7  11 588.436 78.3969  36
   4  -7  11 607.382 85.7411  17
   4  -7  11 676.294 88.5971  32
  -4   7 -11 522.653 84.4817  18
   4  -7  12 3857.95 186.695  21
   4   7  12 3842.26 173.550  36
  -4   7 -12 3289.27 171.993  18
   4  -7  12 3537.29 174.761  17
   4  -7  12 3550.44 174.293  32
  -4   7 -13 1908.71 132.115  18
   4  -7  13 1918.78 128.834  17
   4   7  13 2122.04 130.387  36
   4  -7  13 1964.11 130.242  32
   4  -7  13 1987.88 135.771  21
   4   7  14 321.021 58.7654  36
   4  -7  14 281.717 61.4863  32
  -4   7 -14 329.063 69.1114  18
   4  -7  14 229.362 58.7451  17
   4   7  15 1862.56 118.299  36
   4  -7  15 1619.42 107.921  17
   4  -7  15 1808.56 116.414  32
  -4   7 -15 1917.05 122.797  18
  -4   7 -16 2646.45 133.313  18
   4  -7  16 2809.37 134.595  32
   4   7  16 2938.07 139.897  36
   4  -7  16 2834.99 131.648  17
   4  -7  17-11.9623 35.2475  22
   4  -7  17 80.1994 39.9689  32
   4   7  17-42.3119 38.3422  36
   4  -7  17-11.7522 35.8112  17
  -4   7 -17 80.1633 42.3661  18
   4  -7  18 90.0144 33.2020  22
   4   7  18 49.7430 37.7351  36
  -4   7 -18 101.633 36.1672  18
   4  -7  18 169.277 39.0820  32
   4  -7  19 72.1544 29.4647  19
  -4  -8  19 1160.59 68.7610  32
  -4  -8  19 1041.58 73.0835  26
  -4   8  18 6720.13 174.061  36
  -4  -8  18 7009.58 197.401  26
  -4  -8  17 6339.97 178.682  21
  -4   8  17 6214.07 181.840  36
  -4  -8  16 66.1963 34.1731  21
   4   8 -16 76.6484 45.4890  37
  -4   8  16 14.6356 35.9667  36
  -4   8  16 58.2617 40.2624  34
  -4  -8  16 50.2961 42.2738  26
  -4  -8  15 116.319 48.8478  21
  -4  -8  15 222.533 58.1841  26
  -4   8  15 236.138 54.5885  34
  -4  -8  15 184.448 55.9644  38
  -4  -8  15 262.003 65.4756  33
  -4  -8  14 3161.80 155.734  21
  -4  -8  14 2984.95 152.219  33
  -4   8  14 3268.55 157.621  34
  -4  -8  14 3205.39 162.207  38
  -4  -8  14 3041.98 158.648  26
  -4   8  13 659.661 76.7206  34
  -4  -8  13 684.493 84.6419  38
  -4  -8  13 609.497 77.1523  33
  -4   8  13 640.763 85.4638  29
  -4  -8  13 563.157 81.6165  26
  -4   8  12 166.121 56.6522  29
  -4  -8  12 136.176 50.5163  33
  -4  -8  12 136.109 52.8392  26
  -4  -8  12 96.9922 55.0295  38
  -4  -8  11 91.2931 41.5055  38
  -4  -8  11 4.87955 42.6733  33
  -4   8  11 63.1366 49.2534  29
  -4  -8  10 107.720 54.0276  38
  -4  -8  10 283.372 61.8569  33
  -4   8  10 162.279 57.1517  29
  -4  -8   9 2938.01 166.023  38
  -4   8   9 3158.69 173.414  29
   4  -8  -8 6285.16 241.520  13
  -4   8   8 6078.37 233.620  18
  -4   8   8 6273.85 238.964  29
  -4  -8   8 5607.49 228.210  38
   4  -8  -7 3736.45 188.493  13
  -4   8   7 3474.28 176.411  18
  -4   8   7 3457.27 177.803  29
   4  -8  -6 2932.19 171.279  13
  -4   8   6 2754.39 158.232  18
  -4   8   6 2638.61 163.628  37
  -4   8   6 3012.19 161.192  29
   4  -8  -5 706.921 97.8213  13
  -4   8   5 554.115 88.3570  37
  -4   8   5 571.311 84.9822  18
  -4   8   5 778.522 93.1745  29
   4  -8  -4 9137.49 300.208  13
  -4   8   4 9196.46 288.891  18
  -4   8   4 8704.68 308.639  37
   4  -8  -4 8623.99 283.089  15
   4  -8  -3 10126.5 320.144  13
  -4   8   3 9499.70 329.360  37
  -4   8   3 10379.6 310.220  18
   4  -8  -3 9846.17 306.725  15
   4  -8  -2 3239.34 173.480  15
   4  -8  -2 3133.08 175.882  13
  -4   8   2 3457.82 175.801  18
  -4   8   2 3518.96 194.226  37
  -4   8   1 1096.61 145.729   5
  -4   8   1 1211.84 108.167  18
   4  -8  -1 1052.04 105.278  15
  -4   8   1 1173.47 121.208  37
  -4   8   0 916.506 95.7317  18
  -4   8   0 941.910 109.673  37
   4  -8   0 913.037 97.1457  15
  -4   8  -1 1394.19 128.062  37
  -4   8  -1 1311.53 114.848  18
   4  -8   1 1386.07 117.688  15
  -4   8  -2 536.830 77.1589  18
   4  -8   2 540.291 82.2445  15
  -4   8  -2 570.724 88.0412  37
  -4   8  -3 126.237 65.6547  37
  -4   8  -3 8.35438 48.9500  18
   4  -8   3 84.4652 48.8673  15
   4  -8   4 125.640 46.3103  21
   4  -8   4 182.301 53.1779  32
  -4   8  -4 114.480 54.9425  18
  -4   8  -4 194.247 65.4493  37
   4  -8   4 157.198 47.8363  15
   4  -8   5-44.7254 44.7145  21
   4  -8   5 50.2509 48.2987  15
   4  -8   5 6.77320 44.5415  32
  -4   8  -5 14.6220 48.4216  18
  -4   8  -5 12.3687 52.6417  37
   4  -8   6-15.5860 44.6825  21
  -4   8  -6-25.5359 52.1318  18
   4  -8   6 34.3605 47.9593  32
  -4   8  -6 75.6414 53.9175  37
   4  -8   6 49.2485 46.9772  15
   4  -8   7 25.9175 46.2677  32
   4  -8   7-32.4538 48.3845  21
  -4   8  -7 78.6651 56.0484  18
   4  -8   7 70.4610 46.4984  17
   4  -8   8 762.964 87.2811  21
  -4   8  -8 664.526 85.1019  18
  -4   8  -8 724.599 96.8895  37
   4   8   8 642.699 74.1858  36
   4  -8   8 681.140 80.6175  32
   4  -8   8 629.618 82.8050  17
  -4   8  -9 5928.84 240.996  37
   4  -8   9 6055.99 230.831  21
  -4   8  -9 5978.67 229.229  18
   4   8   9 5941.29 210.250  36
   4  -8   9 5978.86 229.811  17
   4  -8   9 6212.38 227.219  32
   4  -8  10 5025.78 200.457  32
   4  -8  10 5068.49 207.512  21
  -4   8 -10 4794.00 199.584  18
  -4   8 -10 5283.58 220.021  37
   4   8  10 5279.88 193.960  36
   4  -8  10 5267.03 208.430  17
   4  -8  10 5312.75 200.025  28
   4  -8  11-64.0157 52.2256  21
   4  -8  11 35.2136 46.1634  32
  -4   8 -11 55.8488 48.4640  18
   4   8  11-32.6987 41.8352  36
   4  -8  11 15.8633 35.6042  28
   4  -8  11 64.0198 52.0949  17
   4  -8  12 5151.51 196.481  32
   4  -8  12 5079.48 194.863  17
  -4   8 -12 5076.74 192.288  18
   4   8  12 5222.95 186.531  36
   4  -8  12 5287.94 204.778  21
  -4   8 -13-24.8373 48.0329  18
   4   8  13 58.6473 39.2244  36
   4  -8  13 40.8735 46.3948  32
   4  -8  13 126.467 51.8328  17
  -4   8 -14 5664.27 185.518  18
   4  -8  14 6230.92 197.923  17
   4  -8  14 5956.96 196.519  32
   4   8  14 6307.10 193.643  36
   4  -8  15 42.9761 40.8786  32
   4  -8  15-9.52105 37.7760  17
   4   8  15 86.7298 39.4615  36
   4  -8  16 2650.00 113.434  32
   4  -8  16 2787.61 111.317  17
   4   8  16 2909.90 115.988  36
   4  -8  17-6.82372 28.1577  32
   4   8  17 55.1745 26.3327  36
  -4  -9  16 1716.19 82.6887  32
  -4   9  16 1793.03 82.8390  36
  -4  -9  16 1886.38 90.6488  26
   4   9 -15 2428.37 116.563  37
  -4   9  15 2384.34 106.505  36
  -4  -9  15 2340.99 105.978  21
  -4  -9  15 2416.32 105.485  32
  -4  -9  15 2308.91 109.090  26
  -4  -9  14 385.483 54.2985  21
  -4  -9  14 349.848 53.8681  26
   4   9 -14 374.743 59.1610  37
  -4  -9  14 340.578 51.5758  32
  -4  -9  13 319.479 55.3084  21
   4   9 -13 312.239 62.1409  37
  -4  -9  13 266.209 49.5080  26
   4   9 -12 435.795 70.4244  37
  -4  -9  12 476.506 63.4225  21
  -4  -9  12 521.461 65.5796  38
  -4  -9  12 511.112 69.1275  26
  -4  -9  11 7103.31 223.785  38
   4   9 -11 7582.11 260.631  37
  -4  -9  11 7368.44 228.410  26
   4   9 -10 9510.64 298.835  37
  -4   9  10 9372.37 269.459  29
  -4  -9  10 9196.76 257.735  26
   4   9  -9 1433.18 124.983  37
  -4   9   9 1592.39 113.947  29
   4   9  -8 99.9355 62.5109  37
  -4   9   8 74.3823 40.3161  29
  -4   9   7 8536.60 267.776  18
   4   9  -7 8719.53 300.112  37
  -4   9   7 8963.50 268.895  29
  -4   9   6 10919.2 303.383  18
   4   9  -6 10478.2 330.618  37
  -4   9   5 1235.24 114.747  37
  -4   9   5 1429.61 114.858  18
   4   9  -5 1318.37 122.028  37
  -4   9   4 1886.65 128.699  18
   4   9  -4 1978.10 143.556  37
  -4   9   4 1742.93 134.108  37
  -4   9   3 5912.13 225.164  18
  -4   9   3 6373.49 257.627  37
   4   9  -3 6075.64 246.019  37
  -4   9   2 2673.31 169.529  37
  -4   9   2 3000.12 160.854  18
   4   9  -2 2996.69 169.008  37
  -4   9   1 6488.75 237.373  18
   4   9  -1 6980.54 255.050  37
  -4   9   1 6298.93 261.150  37
  -4   9   0 1767.73 123.595  18
  -4   9   0 1649.69 133.206  37
  -4   9  -1 4220.00 188.388  18
  -4   9  -1 4178.83 213.527  37
  -4   9  -2 2136.32 134.367  18
  -4   9  -2 2134.27 152.820  37
  -4   9  -3 229.369 71.4426  37
  -4   9  -3 182.669 56.4570  18
  -4   9  -4 945.924 110.832  37
   4  -9   4 796.890 82.4680  17
  -4   9  -4 792.020 90.5734  18
   4  -9   5 2796.52 144.662  21
  -4   9  -5 2725.59 147.812  18
   4  -9   5 3045.39 145.290  32
   4  -9   5 2971.67 149.546  17
  -4   9  -5 2838.65 174.480  37
   4  -9   6 1875.11 114.810  32
   4  -9   6 2067.43 122.912  21
  -4   9  -6 2045.96 142.277  37
  -4   9  -6 1867.71 121.427  18
   4  -9   6 2125.50 125.650  17
   4  -9   7-1.36198 39.2847  21
   4  -9   7 17.4410 39.7679  32
  -4   9  -7-24.8448 48.5850  18
   4  -9   7-0.69988 41.1450  17
  -4   9  -7 70.5384 57.3544  37
   4  -9   8 752.224 79.9268  17
  -4   9  -8 859.872 95.4602  37
   4  -9   8 762.332 77.3842  28
   4  -9   8 741.015 76.4909  32
  -4   9  -8 709.077 76.0249  18
   4  -9   8 809.959 80.8439  21
   4  -9   9 300.594 57.4683  21
  -4   9  -9 422.355 69.5589  37
   4  -9   9 335.110 58.7132  32
   4  -9   9 317.155 58.2502  17
   4  -9   9 421.855 61.4835  28
  -4   9  -9 434.824 62.2916  18
   4  -9  10 340.757 49.3455  28
   4  -9  10 411.187 59.3522  21
  -4   9 -10 502.409 68.1265  37
  -4   9 -10 416.999 59.5502  18
   4   9  10 542.151 58.9764  36
   4  -9  10 509.590 66.2363  32
   4  -9  10 411.222 59.9437  17
   4   9  11 27.5627 28.7859  36
   4  -9  11 11.2007 28.3540  28
   4  -9  11-18.0125 37.2373  32
  -4   9 -11-64.6667 40.6721  18
   4  -9  11 42.5496 43.1328  17
   4   9  12 347.269 45.6700  36
   4  -9  12 276.344 52.7107  17
   4  -9  12 281.914 48.3891  32
   4  -9  13 360.265 53.0167  32
   4   9  13 463.365 47.5476  36
   4  -9  13 391.799 51.5692  17
   4  -9  14 739.289 59.1928  32
   4  -9  14 606.350 55.7171  31
   4  -9  14 666.278 55.2321  17
   4  10 -12 565.457 57.6973  37
  -4 -10  12 564.216 52.7061  21
  -4 -10  11 2184.87 103.339  21
   4  10 -11 2136.68 113.317  37
   4  10 -10 2846.14 135.622  37
  -4 -10  10 2811.57 121.174  21
  -4 -10   9 158.181 43.7321  21
   4  10  -9 173.113 51.5548  37
   4  10  -8 5683.90 203.904  37
   4  10  -7 406.652 63.9451  37
   4  10  -6 1087.72 97.3996  37
   4  10  -5 646.365 81.3499  37
  -4  10   4 1442.42 98.0250  18
   4  10  -4 1187.25 98.7173  37
   4 -10  -3 1831.35 102.275  28
  -4  10   3 1721.94 109.410  18
   4  10  -3 1525.63 111.821  37
  -4  10   2-41.7198 45.4341  18
   4  10  -2 77.7238 41.4618  37
   4 -10  -2-20.9737 35.7465  28
  -4  10   1 138.653 53.4027  37
  -4  10   1 66.2227 41.5786  18
  -4  10   0 497.124 64.7947  18
  -4  10   0 531.222 79.2024  37
  -4  10  -1 1278.81 93.0641  18
  -4  10  -1 1211.96 112.008  37
  -4  10  -2 287.932 52.6102  18
  -4  10  -2 420.241 76.3672  37
  -4  10  -3 5.09799 56.5587  37
  -4  10  -3-38.2639 42.3514  18
   4 -10   3-38.7263 45.1092  28
  -4  10  -4 7.77622 48.2307  37
  -4  10  -4 62.8852 38.2841  18
   4 -10   4 95.3300 46.6028  28
   4 -10   5 128.927 44.2956  28
  -4  10  -5 80.4090 49.9305  37
   4 -10   5-16.7122 34.8532  31
   4 -10   5 167.231 40.1816  17
  -4  10  -5 119.477 38.5343  18
   4 -10   6 122.939 34.8840  17
   4 -10   6 121.487 41.4276  28
  -4  10  -6 203.250 45.3313  18
  -4  10  -6 136.876 55.3445  37
   4 -10   6 244.514 44.7329  31
   4 -10   7 22.4385 32.0045  28
   4 -10   7-39.3431 32.6349  17
  -4  10  -7-20.3898 39.0803  37
   4 -10   7 29.0657 34.9245  31
   4 -10   8 523.813 55.2141  28
   4 -10   8 558.991 54.3789  17
   4 -10   8 580.889 56.6129  31
  -4  10  -8 559.358 67.3772  37
   4 -10   9 2154.46 95.0440  28
   4 -10   9 2203.85 97.5817  17
   4 -10   9 2289.20 99.4154  31
  -4  10  -9 2050.12 106.264  37
   4 -10  10 176.077 34.3675  17
   4 -10  10 105.293 32.6609  31
  -5   0  27-49.7547 32.3775  20
  -5   0  27 14.3414 30.1087  23
  -5   0  26-19.2549 36.2828  23
  -5   0  26 11.0187 39.5709  20
  -5   0  25 1184.56 99.7836  20
  -5   0  25 1102.74 93.3320  23
  -5   0  24 24.0517 44.5036  23
  -5   0  24-21.5254 48.1527  20
  -5   0  23 321.131 67.8807  23
  -5   0  23 329.824 72.0404  20
  -5   0  22-91.5692 62.8893  20
  -5   0  22-74.0397 54.5165  23
  -5   0  21 989.892 105.355  20
  -5   0  21 1023.11 103.168  23
  -5   0  20-23.9427 52.5552  23
  -5   0  20 45.9317 56.7384  20
  -5   0  19 138.523 59.2966  23
  -5   0  19 100.719 50.3030  20
   5   0 -19 159.799 69.0245   6
   5   0 -18-23.9902 63.1120   6
   5   0 -17 5945.96 307.819   6
   5   0 -16 23.6348 60.3265   6
   5   0 -15 453.017 92.3402   6
   5   0 -14 39.0671 63.3119   6
   5   0 -13 808.115 103.722   6
   5   0 -12 32.9926 56.1290   6
   5   0 -11 332.800 77.3680   6
  -5   0  10 104.225 40.6051  15
   5   0 -10 24.0525 49.9522   6
   5   0  -9 834.104 94.1398   6
  -5   0   9 725.111 61.7267  15
  -5   0   8-6.61617 33.0979  15
   5   0  -8 52.0211 33.8533   9
   5   0  -7 3724.24 156.966   9
   5   0  -6 48.7285 43.2461   6
  -5   0   5 173.742 90.8443   1
   5   0  -5 189.146 84.8127  39
  -5   0   5 127.255 63.5202   3
   5   0  -5 203.025 49.2565   6
  -5   0   4 19.7969 33.2037  11
  -5   0   4 60.3998 64.0390   1
  -5   0   4-69.2192 72.0535   3
   5   0  -4 110.619 69.4655  39
   5   0  -4 7.24520 38.4475   6
   5   0  -3 1847.90 100.707   6
  -5   0   3 1903.43 204.524   1
   5   0  -3 1987.26 196.390  39
   5   0  -2 47.3692 64.9762   1
  -5   0   2 114.412 66.4396   1
   5   0  -2 61.3699 55.0219  39
  -5   0   1 21772.2 620.513   1
  -5   0   0 260.312 74.2181   1
   5   0   1 419.634 81.2246   1
  -5   0  -1 431.664 88.1094   1
   5   0   1 274.674 66.2911   2
  -5   0  -1 326.630 53.2854  11
   5   0   1 217.342 63.9146  39
   5   0   2-39.8741 42.1886   1
  -5   0  -2 53.6294 40.3647  11
  -5   0  -2 83.4008 55.3773   1
   5   0   2 62.3911 42.9123  39
   5   0   3 83.6595 30.3008   6
   5   0   3 85.2539 43.7604   1
  -5   0  -3 97.5163 45.5088   1
  -5   0  -3 135.071 73.4318   4
  -5   0  -3 129.223 49.8580  11
   5   0   3 85.6599 41.3359  39
   5   0   4 92.0053 35.0198   6
   5   0   4 79.3143 39.9875  14
  -5   0  -4 54.8991 41.1165  11
  -5   0  -4 35.7858 41.0399  10
   5   0   5 1125.35 75.5115  12
  -5   0  -5 1091.89 101.998  10
   5   0   5 919.513 73.0769   6
  -5   0  -5 928.606 95.3792  11
  -5   0  -6 4.91633 46.7516  10
  -5   0  -6 83.8340 49.0817  11
   5   0   6 47.8768 41.3003  12
   5   0   6 96.9156 37.8394   6
   5   0   7 408.999 58.1169  12
   5   0   7 403.329 58.1008   6
  -5   0  -7 244.756 65.6815  10
  -5   0  -7 377.502 73.3768  11
  -5   0  -7 277.522 62.7112   8
   5   0   8 1.60628 41.0781  12
   5   0   8 65.4131 36.6518   6
  -5   0  -8 47.5182 46.6319  11
  -5   0  -8 23.4182 51.3297  10
  -5   0  -8 44.7183 46.6179   8
  -5   0  -9 2729.34 181.382  11
  -5   0  -9 2794.98 190.570  10
  -5   0  -9 2790.81 179.163   8
  -5   0 -10 48.7354 51.3019   8
  -5   0 -10 85.6612 57.0539  10
  -5   0 -10-15.3010 57.1031  11
  -5   0 -11 171.095 70.9434   8
  -5   0 -11 140.726 66.9878  10
  -5   0 -11 192.213 77.2317  11
  -5   0 -12 15.8732 55.6215   8
  -5   0 -12 97.3273 63.3018  11
  -5   0 -12 1.12890 68.1805  10
  -5   0 -13 335.884 84.8617   8
  -5   0 -13 396.324 94.5775  10
  -5   0 -13 366.231 86.2171  11
  -5   0 -14-3.98663 64.1379  11
  -5   0 -14 49.8303 64.2768  10
  -5   0 -15 559.673 107.554  11
  -5   0 -16 43.1662 70.2958  11
  -5   0 -17 4280.96 283.797  11
   5   0  17 3803.16 201.327  23
   5   0  17 3761.95 196.678  22
   5   0  18 75.8282 57.9977  22
   5   0  18 58.2286 52.7781  23
   5   0  19 871.956 100.860  22
   5   0  19 938.822 111.781  23
   5   0  20 66.2459 56.2484  23
   5   0  20 22.9685 45.9182  22
   5   0  21 468.142 79.1800  23
   5   0  21 407.234 68.2433  22
   5   0  22 78.2064 46.7164  22
   5   0  22 27.6400 44.6996  23
   5   0  23 445.725 61.8999  22
   5   0  24-35.1662 28.8189  22
  -5   0 -24-36.2115 39.6000  18
  -5   0 -25 1.22861 29.9439  18
  -5  -1  27 381.755 47.6476  23
  -5   1  27 303.120 44.2946  20
  -5   1  26 1215.66 90.5293  20
  -5  -1  26 1286.77 84.0625  20
  -5   1  26 1320.46 83.2991  23
  -5  -1  26 1435.53 96.2568  23
  -5   1  25 261.758 54.0356  23
  -5  -1  25 138.480 47.5880  23
  -5   1  25 189.543 54.0540  20
  -5  -1  25 310.376 58.5221  20
  -5   1  24 17895.1 420.723  20
  -5  -1  24 18328.7 410.902  20
  -5   1  24 17985.0 395.127  23
  -5  -1  24 18115.8 412.058  23
  -5   1  23 120.348 50.6696  23
  -5  -1  23 127.043 50.2971  23
  -5   1  23 198.038 69.5226  20
  -5  -1  23 201.631 61.7140  20
  -5   1  22 1440.91 122.161  20
  -5  -1  22 1508.39 122.125  20
  -5   1  22 1328.07 113.302  23
  -5  -1  22 1234.39 112.019  23
  -5   1  21 1231.25 117.505  20
  -5  -1  21 1277.34 118.351  20
  -5  -1  21 1214.19 116.981  23
  -5   1  21 1180.05 112.474  23
  -5  -1  20-25.4196 52.8144  23
  -5   1  20 69.0328 51.1304  20
  -5  -1  20 134.047 58.1296  20
  -5   1  20 53.2596 43.2437  23
  -5  -1  19 19.8163 47.5547  23
  -5   1  19 49.5755 53.8628  20
  -5  -1  19 104.007 54.4789  20
   5   1 -19 6.42746 70.2515   6
   5  -1 -19 32.8417 63.7607   6
  -5   1  19 55.1104 42.2727  23
   5   1 -18 17885.3 557.950   6
   5  -1 -18 18417.7 549.376   6
   5  -1 -17 1203.97 141.348   6
   5   1 -17 1013.38 138.243   6
   5   1 -16 3107.88 216.551   6
   5  -1 -16 3561.63 225.806   6
  -5  -1  16 3609.19 167.427  15
   5  -1 -15 1090.26 129.306   6
   5   1 -15 1089.26 136.497   6
  -5  -1  15 1036.43 92.6332  15
  -5  -1  14 84.3794 49.1048  15
   5  -1 -14 37.8973 52.1853   6
   5   1 -14 11.1017 55.7602   6
   5  -1 -13 759.990 103.802   6
   5   1 -13 750.750 104.459   6
  -5  -1  13 822.639 78.9506  15
  -5  -1  12 24507.0 426.270  15
   5   1 -12 24163.8 557.094   6
   5  -1 -12 24556.2 552.703   6
   5   1 -11 1681.04 138.056   6
   5  -1 -11 1597.64 134.496   6
  -5  -1  11 1657.80 95.2008  15
   5   1 -10 95217.2 1263.15   7
   5   1 -10 94325.7 1299.36   6
   5  -1 -10 95319.7 1301.44   6
  -5  -1  10 94779.0 1124.23  15
   5   1 -10 96896.2 1269.55   9
   5   1  -9 13.7328 41.7297   7
  -5  -1   9 158.196 38.9737  15
   5   1  -9 87.6191 43.7691   9
   5   1  -9 29.6639 48.3539   6
   5  -1  -9 78.3276 58.8440   6
   5   1  -8 12256.1 309.488   7
   5   1  -8 11904.2 316.196   6
   5  -1  -8 12207.0 322.797   6
   5   1  -8 11986.9 315.467   9
  -5  -1   8 12470.2 236.266  15
  -5  -1   7 328.156 39.9934  15
   5   1  -7 352.928 62.4935   6
   5   1  -7 229.318 56.8886   9
   5   1  -6 30203.8 533.428   9
   5   1  -6 30629.5 514.456   6
   5   1  -5 1832.69 108.093   6
  -5  -1   5 1923.35 224.585   1
  -5  -1   5 1799.26 200.885   3
   5   1  -5 1710.70 114.028   9
   5   1  -4 10027.8 267.742   9
   5   1  -4 9867.28 233.587   6
  -5   1   4 10003.6 257.446  11
   5  -1  -4 9904.14 253.067   6
  -5   1   4 9961.69 472.257   1
  -5  -1   4 9798.45 457.742   1
  -5  -1   4 9868.20 449.312   3
   5   1  -4 9881.36 457.663  39
   5  -1  -4 10096.2 479.250   1
  -5   1   4 9707.16 460.094   3
   5  -1  -3 20.5186 39.9168   6
  -5  -1   3 56.7969 77.9802   1
   5  -1  -3 58.6714 83.8580   1
   5   1  -3 65.7563 72.8013  39
  -5   1   3 74.8378 38.4188  11
  -5   1   3 75.9965 66.7233   1
  -5  -1   3 21.2431 57.3673   3
   5   1  -3 22.6883 40.9389   9
  -5   1   2 104267. 1730.60   1
  -5   1   2 101557. 1247.25  11
  -5  -1   2 105383. 1635.44   1
   5  -1  -2 106596. 1741.38   1
   5  -1  -2 102784. 1231.91   6
   5   1  -2 99021.0 1630.14  39
   5   1  -2 103390. 1269.36   9
  -5   1   1 1214.00 164.687   1
   5  -1  -1 1356.13 171.568   1
   5   1  -1 1061.08 140.588  39
  -5   1   1 1336.72 95.1489  11
   5  -1  -1 1353.25 91.1696   6
  -5  -1   1 1323.64 146.209   1
   5  -1  -1 1184.06 158.049   2
  -5   1   0 94611.7 1568.03   1
   5  -1   0 95773.7 1154.49   6
  -5  -1   0 96116.0 1410.84   1
   5  -1   0 95624.0 1583.56   1
  -5   1   0 93337.6 1182.37  11
   5  -1   0 97268.0 1584.46   2
  -5   1  -1 4778.33 293.287   1
   5   1   1 4454.46 236.242  39
   5  -1   1 4899.60 171.370   6
  -5   1  -1 4690.87 184.212  11
   5  -1   1 4566.73 283.235   2
  -5  -1  -1 4578.63 213.941   1
   5  -1   1 4724.90 295.459   1
  -5  -1  -2 69408.3 943.595   1
   5  -1   2 68918.8 1235.18   2
   5   1   2 67934.0 884.792   2
   5   1   2 72054.2 1072.94  39
  -5   1  -2 70209.7 954.117  11
  -5   1  -2 68392.5 1246.14   1
  -5  -1  -2 70220.1 911.449  10
   5  -1   2 72258.4 916.129   6
   5  -1   2 74269.0 1273.30   1
   5  -1   3 632.190 70.2790   6
   5  -1   3 545.828 99.1179   2
  -5  -1  -3 539.865 119.612   4
   5  -1   3 438.334 96.7471   1
  -5  -1  -3 663.393 70.6180  10
  -5   1  -3 704.742 112.569   1
  -5   1  -3 736.928 71.6701   8
  -5   1  -3 617.578 77.4945  11
  -5  -1  -3 617.678 67.0837  11
   5   1   4 6547.95 172.661  14
   5  -1   4 6574.76 168.045  12
  -5   1  -4 6222.63 209.727   8
  -5   1  -4 6332.56 223.517  11
  -5  -1  -4 6610.18 207.248  11
   5  -1   4 5820.96 289.145  39
   5  -1   4 6361.53 205.067   6
  -5  -1  -4 7121.53 229.006  10
   5  -1   4 7634.09 348.942   1
   5   1   5 610.852 61.9243  14
   5   1   5 737.328 64.6223  12
   5  -1   5 714.074 77.9327   6
   5  -1   5 661.796 63.4047  12
  -5  -1  -5 588.713 71.2576  11
  -5  -1  -5 541.227 74.4384  10
  -5   1  -5 649.086 77.8299   8
  -5   1  -5 621.635 81.8999  11
  -5   1  -6 6488.05 236.100   8
  -5  -1  -6 6224.93 226.439  11
   5   1   6 6612.36 182.574  12
   5  -1   6 6370.85 179.657  12
  -5   1  -6 6749.94 252.417  11
   5  -1   6 6481.82 220.711   6
   5   1   7 9457.15 232.592  12
   5  -1   7 9595.33 234.223  12
  -5   1  -7 9081.36 308.369  11
  -5  -1  -7 9202.50 293.001  11
   5  -1   7 8802.34 269.638   6
  -5  -1  -7 9008.34 311.706  10
  -5   1  -7 9089.90 300.760   8
  -5  -1  -8 47686.4 809.300  11
  -5   1  -8 49270.0 848.965  11
   5   1   8 48638.4 683.128  12
   5  -1   8 48517.0 686.858  12
  -5  -1  -8 48226.4 851.004  10
   5  -1   8 47547.0 765.468   6
  -5   1  -8 46956.4 818.810   8
  -5   1  -9 472.809 83.9482   8
   5   1   9 613.382 71.4480  12
   5  -1   9 495.929 77.5515   6
  -5  -1  -9 636.533 91.5141  11
  -5  -1  -9 646.720 105.046  10
  -5   1  -9 630.519 99.1313  11
  -5  -1  -9 478.432 81.9108   8
  -5   1 -10 999.055 114.319   8
   5  -1  10 955.321 106.131   6
  -5  -1 -10 1075.94 119.326  11
  -5   1 -10 974.532 119.753  11
  -5  -1 -10 1077.88 129.758  10
  -5  -1 -10 1171.43 120.960   8
  -5   1 -11 265.084 76.9422   8
  -5  -1 -11 308.113 78.3460  11
  -5  -1 -11 301.246 84.9719  10
   5  -1  11 275.565 66.0587   6
  -5   1 -11 321.467 79.2038  11
  -5  -1 -11 220.962 70.6734   8
  -5  -1 -12 498.952 92.4717   8
  -5  -1 -12 474.185 97.2286  11
  -5   1 -12 571.093 106.522  11
  -5  -1 -12 498.007 100.146  10
  -5  -1 -13 71.3527 47.4827   8
  -5   1 -13 51.2979 71.1325  11
  -5  -1 -13 58.9024 57.7695  11
  -5  -1 -13-10.0259 59.8818  10
  -5  -1 -14 5716.08 303.953  11
  -5  -1 -14 5452.98 317.049  10
  -5   1 -14 5607.14 312.307  11
  -5  -1 -14 5755.12 294.838   8
  -5  -1 -15 78.9979 80.0940  11
  -5   1 -15-54.4982 72.1216  11
  -5  -1 -15-67.9407 72.5963  10
   5   1  16 105.669 52.6215  23
   5  -1  16 208.411 57.0776  23
  -5  -1 -16 187.339 77.3994  10
   5   1  16 179.387 62.8140  22
   5  -1  16 19.9268 48.0593  22
  -5  -1 -16 133.795 55.9375  11
  -5   1 -16 48.2711 65.6760  11
   5   1  17 279.356 71.1827  23
   5  -1  17 229.480 61.6483  23
   5   1  17 222.699 61.2467  22
   5  -1  17 333.170 68.6868  22
  -5  -1 -17 414.845 107.912  11
  -5  -1 -17 119.839 55.2356  10
  -5   1 -17 328.362 98.0767  11
   5  -1  18 1944.44 140.624  22
   5   1  18 1896.64 139.614  22
   5  -1  18 1655.58 133.243  23
   5   1  18 1894.73 144.365  23
   5   1  19-32.2695 52.8470  23
   5  -1  19 7.28361 50.4223  23
   5   1  19 97.3973 58.3380  22
   5  -1  19 32.0128 54.0139  22
   5  -1  20 9476.33 301.818  22
   5   1  20 9039.36 289.862  22
   5   1  20 9244.02 311.525  23
   5  -1  20 9412.61 302.704  23
   5   1  21 145.784 65.0149  23
   5  -1  21 63.2109 49.0092  23
   5   1  21 36.4674 41.3591  22
   5  -1  21 105.102 51.0428  22
   5  -1  22 23.6828 42.1608  23
   5   1  22-40.9830 44.0823  22
   5  -1  22-30.4557 48.2722  22
  -5   1 -23 656.784 78.6699  18
   5  -1  23 754.375 76.3491  22
   5  -1  23 624.809 72.4339  23
   5  -1  24 815.050 69.0701  22
  -5   1 -24 1010.73 78.1443  18
  -5  -2  27 79.0259 30.9404  23
  -5   2  26 5629.91 186.973  20
  -5  -2  26 5925.88 184.878  23
  -5  -2  25 197.017 51.8864  23
  -5   2  25 341.106 65.6734  20
  -5   2  24 8057.36 268.668  20
  -5  -2  24 8111.85 259.114  23
  -5   2  23 266.621 72.8058  20
  -5  -2  23 390.417 74.0711  23
  -5  -2  22 2283.61 143.123  20
  -5   2  22 2332.17 157.592  20
  -5  -2  22 2350.13 151.689  23
  -5   2  21 1258.54 121.013  20
  -5  -2  21 1202.82 109.984  20
  -5  -2  21 1212.55 118.576  23
  -5  -2  20 33.9490 53.4814  23
  -5   2  20-17.9275 57.0716  20
  -5  -2  20 19.9956 40.9332  20
  -5  -2  19 106.587 57.6426  23
  -5  -2  19 225.790 63.1732  20
  -5   2  19 160.684 65.0583  20
  -5   2  19 137.125 44.9781  34
   5   2 -19 148.734 77.4976   6
  -5   2  18 9852.23 321.158  20
  -5  -2  18 9569.96 305.601  20
   5   2 -18 9477.69 401.537   6
  -5   2  18 9214.57 295.121  34
  -5  -2  18 9836.89 312.058  23
  -5  -2  18 9905.03 294.997  15
   5   2 -17-44.5507 83.0082   6
  -5  -2  17 7.51798 48.8109  15
   5  -2 -17 57.6779 59.2972   6
   5  -2 -16 1221.29 137.564   6
  -5  -2  16 1232.31 102.896  15
   5   2 -16 1262.00 144.643   6
  -5  -2  15 82.5297 49.0776  15
   5   2 -15 71.4245 70.4464   6
   5  -2 -15 44.4413 52.1569   6
   5   2 -14 5907.43 285.323   7
  -5  -2  14 6070.85 208.001  15
   5   2 -14 6251.74 294.721   6
   5  -2 -14 5987.63 277.810   6
   5   2 -13 367.922 82.4673   7
  -5  -2  13 482.308 64.8508  15
   5   2 -13 464.645 96.4161   6
   5  -2 -13 468.016 84.0313   6
   5   2 -12 16634.0 467.719   7
   5   2 -12 16884.2 461.972   6
  -5  -2  12 17261.0 347.747  15
   5  -2 -12 17159.3 455.545   6
   5   2 -12 17568.7 460.286   9
   5   2 -11 3771.54 205.418   6
   5  -2 -11 4085.52 212.788   6
   5   2 -11 3600.56 200.746   9
   5   2 -11 3884.04 213.692   7
  -5  -2  11 4187.16 154.313  15
  -5  -2  10 14890.3 293.253  15
   5  -2 -10 14006.8 385.035   6
   5   2 -10 14660.4 406.051   7
   5   2 -10 13687.1 383.734   6
   5   2 -10 14230.8 395.535   9
   5   2  -9 1553.18 130.247   7
   5   2  -9 1720.46 130.599   6
   5  -2  -9 1703.49 131.601   6
   5   2  -9 1601.71 131.987   9
  -5  -2   9 1693.20 90.3307  15
   5   2  -8 69188.0 1032.11   7
   5   2  -8 70697.2 992.892   6
   5  -2  -8 70210.8 1007.68   6
   5   2  -8 69560.8 1032.24   9
  -5  -2   8 70210.4 847.733  15
  -5  -2   7 2736.55 100.167  15
   5   2  -7 2488.18 154.257   7
   5   2  -7 2648.40 140.426   6
   5  -2  -7 2674.49 150.411   6
   5   2  -7 2747.08 160.529   9
   5   2  -6 1189.37 90.7911   6
   5  -2  -6 1265.21 100.035   6
   5  -2  -5 248.169 57.5948   6
  -5  -2   5 295.972 97.2704   3
   5   2  -5 313.385 50.2880   6
   5   2  -5 274.005 66.3358   9
  -5  -2   4 1135.09 153.873   3
   5   2  -4 1103.35 76.1130   6
  -5   2   4 1032.19 91.8003  11
   5  -2  -4 1141.90 95.1943   6
  -5   2   3 2290.08 131.131  11
  -5  -2   3 2019.04 194.528   3
  -5  -2   3 2211.58 229.545  39
  -5  -2   2 17608.2 567.507   3
  -5   2   2 18493.6 386.465  11
  -5  -2   2 18176.8 612.103  39
   5   2  -2 17500.2 390.256   9
   5   2  -2 17803.6 621.601  39
   5   2  -1 1757.21 189.199  39
  -5  -2   1 1894.39 201.021  39
  -5  -2   1 1932.90 181.267   1
  -5   2   1 1993.80 125.333  11
   5   2  -1 1899.33 124.281   9
   5  -2   0 29087.5 849.592   2
  -5   2   0 28936.6 851.688   1
  -5  -2   0 29193.1 673.833   1
  -5  -2   0 30864.3 762.791  39
  -5   2   0 30651.2 538.193  11
   5   2   0 28377.3 745.355  39
   5   2   0 29897.9 529.612   9
  -5   2  -1 196.866 38.0607   8
   5  -2   1 92.5114 62.6890   2
  -5   2  -1 253.700 101.887   1
  -5   2  -1 258.905 59.2585  11
  -5  -2  -1 136.757 59.4570  39
  -5  -2  -2 35934.1 560.075  10
   5   2   2 36503.9 517.862  14
   5  -2   2 35595.2 942.924   2
  -5  -2  -2 35095.7 847.811   4
  -5   2  -2 36762.4 967.024   1
  -5   2  -2 36686.5 626.511  11
  -5   2  -2 37090.5 558.636   8
  -5   2  -3 5.48489 33.9268   8
  -5  -2  -3-11.5973 27.9696  10
   5   2   3 30.3372 39.3738  14
   5  -2   3 13.0285 43.2666   6
   5  -2   3-24.6625 58.0954  39
  -5   2  -3 29.3256 46.1162  11
  -5  -2  -3 13.8428 54.4964   4
   5   2   4 49371.8 650.888  14
  -5  -2  -4 45489.6 1077.16   4
   5  -2   4 49611.6 629.617  12
   5  -2   4 44481.3 1058.23  39
  -5   2  -4 50715.6 794.399  11
   5  -2   4 48353.2 753.974   6
  -5  -2  -4 48045.9 747.674  10
  -5   2  -4 47646.7 734.544   8
  -5   2  -5 114.221 48.0248   8
   5   2   5 77.9999 42.1004  14
   5  -2   5 117.329 53.5813   6
   5   2   5 68.7926 38.2249  12
   5  -2   5 88.7138 38.7315  12
  -5   2  -5 53.9900 49.0137  11
  -5  -2  -5 23.8831 39.7056  10
  -5  -2  -5 24.6982 34.1328  11
   5  -2   5 38.7072 26.6997  15
   5   2   6 1239.96 82.7367  14
   5  -2   6 1242.06 80.2975  12
  -5  -2  -6 1184.85 96.4488  11
   5  -2   6 1097.44 103.889   6
  -5  -2  -6 1220.79 111.455  10
  -5   2  -6 1232.44 117.353  11
  -5   2  -6 1021.65 100.737   8
   5   2   7 1880.28 101.505  12
  -5   2  -7 1572.92 140.723  11
  -5  -2  -7 1723.65 123.208  11
  -5  -2  -7 1718.04 136.909  10
   5  -2   7 1770.85 134.473   6
  -5   2  -7 1504.63 129.182   8
   5   2   8 24301.2 424.039  12
  -5   2  -8 24054.0 568.292  11
  -5  -2  -8 24968.7 528.036  11
  -5  -2  -8 25418.6 576.795  10
   5  -2   8 24442.7 529.577   6
   5   2   9 1356.63 94.8593  12
  -5   2  -9 1210.20 134.147  11
  -5  -2  -9 1261.80 121.929  11
  -5  -2  -9 1271.04 135.516  10
   5  -2   9 1190.75 117.926   6
  -5  -2 -10 4828.04 236.362  11
  -5  -2 -10 4743.03 256.543  10
   5  -2  10 4388.56 224.958   6
  -5   2 -10 4475.36 248.566  11
  -5  -2 -11-4.27627 58.8925  11
   5  -2  11 36.7719 50.5168   6
  -5  -2 -11-7.97689 48.1007   8
  -5   2 -11-27.6923 69.7011  11
  -5  -2 -11 0.68109 58.6258  10
   5  -2  12 22429.7 562.125   6
  -5   2 -12 22012.7 615.208  11
  -5  -2 -12 23791.1 599.096  11
  -5  -2 -12 22035.6 620.268  10
  -5  -2 -12 21422.4 570.847   8
  -5  -2 -13 1090.78 133.729  11
  -5   2 -13 979.983 138.666  11
  -5  -2 -13 1051.21 130.237   8
  -5  -2 -13 884.799 133.229  10
  -5   2 -14 3136.85 232.605  11
  -5  -2 -14 3168.70 239.974  10
  -5  -2 -14 3225.92 227.121  11
  -5  -2 -14 2828.46 206.686   8
  -5   2 -15 1990.69 194.014  11
  -5  -2 -15 2466.75 206.780  11
  -5  -2 -15 1877.34 195.085  10
   5   2  16 74.8349 49.6636  23
   5  -2  16 27.2120 40.5012  23
   5  -2  16 213.871 61.3560  22
   5   2  16 204.339 60.0197  20
  -5  -2 -16 228.860 85.1887  10
  -5   2 -16 189.509 82.4688  11
   5   2  16 76.4292 44.9911  22
   5   2  16 164.530 46.6158  36
  -5  -2 -16 196.419 78.3528  11
   5  -2  17 309.503 66.2383  23
   5   2  17 283.701 65.6657  23
   5   2  17 180.384 46.8808  22
   5  -2  17 282.448 69.4797  22
   5   2  17 267.714 58.8800  20
   5   2  18 892.190 107.905  23
   5  -2  18 839.833 95.8136  23
   5   2  18 1078.60 100.533  22
   5  -2  18 1005.05 105.702  22
   5   2  18 756.169 94.6118  20
   5   2  19 145.787 61.7302  23
   5  -2  19 127.935 52.5191  23
   5  -2  19 205.213 63.2634  22
   5  -2  20 1137.66 107.525  22
   5   2  20 1192.67 116.161  23
   5  -2  20 1196.12 104.710  23
   5  -2  21 502.047 69.3615  23
   5  -2  21 626.924 82.3513  22
  -5   2 -21 567.565 82.1151  18
   5  -2  22 2629.97 140.749  22
  -5   2 -22 2765.55 145.410  18
   5  -2  22 2658.42 135.451  23
   5  -2  23 271.075 51.5794  22
  -5   2 -23 429.800 61.3557  18
   5  -2  24 33.4998 34.7764  22
  -5   2 -24-0.92176 35.1759  18
  -5  -3  26 146.834 39.4859  23
  -5   3  26 78.4839 35.9260  20
  -5  -3  25 225.598 48.0430  23
  -5   3  25 221.675 49.4796  20
  -5  -3  24 135.607 50.4229  23
  -5   3  24 179.548 56.1799  20
  -5  -3  23 2.68759 47.0442  23
  -5   3  23 43.3804 47.1340  20
  -5  -3  22 56.4976 50.3340  23
  -5   3  22 111.389 59.5990  20
  -5   3  22 42.1124 38.4497  34
  -5   3  21 4751.80 224.103  20
  -5  -3  21 5535.14 231.596  23
  -5   3  21 5156.13 219.219  34
  -5   3  20 8774.00 295.211  34
  -5   3  20 9284.68 315.830  20
  -5  -3  20 9133.80 304.446  23
  -5  -3  19 3186.09 167.871  15
  -5   3  19 3171.48 185.582  20
  -5  -3  19 2931.84 158.954  33
  -5   3  19 3190.08 178.291  34
  -5  -3  19 3012.34 169.467  38
  -5  -3  19 2533.93 163.454  23
  -5   3  18 38875.7 715.731  20
   5   3 -18 38118.6 867.370   6
  -5  -3  18 37581.2 679.470  38
  -5  -3  18 38056.5 659.466  33
  -5   3  18 38015.9 694.274  34
  -5  -3  18 37892.3 664.745  15
  -5  -3  18 38510.4 699.515  23
  -5   3  17 8695.45 301.954  20
  -5  -3  17 8718.64 297.256  23
   5   3 -17 8738.24 385.850   6
  -5   3  17 8505.62 289.572  34
  -5  -3  17 8665.52 276.321  15
   5   3 -16 673.827 117.886   7
  -5  -3  16 1017.48 98.9426  15
   5   3 -16 829.076 118.350   6
  -5  -3  15 45.8289 44.3377  15
   5   3 -15 35.8661 58.2318   7
   5   3 -15 88.1442 61.7372   6
   5   3 -14 7850.43 361.340   7
   5   3 -14 8126.14 341.519   6
  -5  -3  14 8479.19 252.730  15
  -5  -3  13 1048.58 91.0011  15
   5   3 -13 1025.38 134.419   7
   5  -3 -13 1218.74 128.356   6
   5   3 -13 805.444 115.389   6
   5   3 -13 1044.51 127.112   9
   5   3 -12 29895.4 712.333   7
   5   3 -12 31403.0 676.588   6
  -5  -3  12 32398.2 531.420  15
   5  -3 -12 31440.7 662.207   6
   5   3 -12 31956.6 705.865   9
   5  -3 -11 341.614 75.1343   6
   5   3 -11 346.022 86.7249   7
   5   3 -11 406.605 81.3131   6
   5   3 -11 288.852 75.0944   9
  -5  -3  11 368.721 58.3229  15
   5   3 -10 39715.4 745.513   6
   5   3 -10 40925.3 809.910   7
   5  -3 -10 41639.1 747.816   6
   5   3 -10 41572.6 798.827   9
  -5  -3  10 41513.1 602.536  15
   5   3  -9 6567.38 291.692   7
   5   3  -9 6680.98 260.692   6
  -5  -3   9 7028.81 191.772  15
   5  -3  -9 6897.08 267.201   6
   5   3  -9 6485.94 283.766   9
   5   3  -8 4266.35 226.962   7
   5   3  -8 4303.17 191.177   6
  -5  -3   8 4451.88 143.418  15
   5  -3  -8 4373.32 200.015   6
   5   3  -8 4332.43 221.161   9
   5   3  -7 5437.96 214.974   6
   5  -3  -7 5538.55 226.582   6
   5   3  -7 5720.67 253.824   9
  -5  -3   7 5676.09 159.945  15
   5   3  -6 2787.21 136.229   6
   5  -3  -6 2825.95 155.396   6
   5   3  -6 2883.90 175.797   9
  -5  -3   6 2869.97 103.293  15
   5  -3  -5 881.338 94.1025   6
   5   3  -5 809.925 100.164   9
  -5  -3   5 868.363 57.7005  15
   5  -3  -4 22293.4 367.704  13
  -5   3   4 22375.8 472.768  11
   5  -3  -4 22420.6 461.441   6
   5   3  -4 22050.2 491.737   9
   5  -3  -3 10690.9 230.574  13
  -5   3   3 10679.2 308.414  11
   5  -3  -3 10567.7 302.671   6
   5   3  -3 10045.5 316.042   9
   5   3  -2 2507.13 116.481  14
   5  -3  -2 2667.94 109.269  13
  -5   3   2 2644.75 149.408  11
   5  -3  -2 2579.04 144.560   6
   5   3  -2 2641.82 155.846   9
   5   3  -1 1454.64 92.5177  14
   5  -3  -1 1415.10 86.4030  13
  -5   3   1 1367.48 113.122  11
   5   3  -1 1371.66 115.426   9
   5  -3  -1 1218.00 106.225   6
   5   3   0 246067. 2632.64  14
   5  -3   0 248669. 2772.06   6
   5  -3   0 246904. 2613.95  13
  -5   3   0 251064. 2794.98  11
   5   3   0 249126. 2786.50   9
  -5   3  -1 16735.5 406.232  11
   5  -3   1 17797.9 321.487  13
   5  -3   1 17360.2 405.281   6
   5   3   1 16925.5 397.789   9
   5   3   1 16920.3 324.352  14
  -5   3  -2 3008.59 165.213  11
   5   3   2 2960.64 152.979   9
   5  -3   2 2875.99 157.960   6
   5   3   2 2814.43 117.933  14
   5   3   3 2919.89 120.390  14
   5  -3   3 3172.26 169.456   6
  -5   3  -3 2914.06 171.001  11
   5  -3   4 180775. 2165.43   6
   5   3   4 183981. 1980.85  14
   5   3   4 180646. 1953.95  12
   5  -3   4 180823. 1956.46  15
  -5   3  -4 180205. 2189.89  11
   5   3   5 14517.3 293.971  14
   5   3   5 14672.1 285.770  12
   5  -3   5 14095.7 279.726  15
  -5   3  -5 14322.9 404.056  11
   5  -3   5 14193.5 390.575   6
   5  -3   6 81408.3 981.280  15
   5   3   6 80345.2 985.685  12
  -5   3  -6 81267.5 1207.97  11
   5  -3   6 79642.2 1180.64   6
   5   3   7 297.377 51.7227  12
   5  -3   7 302.040 78.1926   6
  -5   3  -7 227.025 70.8890  11
   5  -3   7 213.861 44.2841  15
   5  -3   8 1174.63 125.518   6
   5   3   8 1300.57 86.6255  12
  -5   3  -8 1250.99 133.448  11
   5  -3   8 1330.15 86.1160  15
  -5   3  -8 1296.13 117.397   5
  -5   3  -9 1390.53 147.055  11
  -5  -3  -9 1504.26 151.739  10
   5  -3   9 1299.70 133.808   6
   5  -3   9 1631.79 96.0506  15
  -5   3 -10 48162.7 939.017  11
   5  -3  10 48626.4 902.141   6
  -5  -3 -10 49479.9 950.305  10
  -5  -3 -11 3529.80 241.310  10
   5  -3  11 3318.26 218.041   6
  -5   3 -11 3655.95 238.833  11
  -5  -3 -11 3634.44 222.166   8
  -5  -3 -12 34122.7 806.412  10
  -5   3 -12 32633.0 780.946  11
   5  -3  12 32879.5 746.370   6
  -5  -3 -12 34116.9 739.603   8
  -5  -3 -13 999.595 144.183  10
  -5   3 -13 1013.91 136.120  11
  -5  -3 -14 15644.6 550.142  10
  -5   3 -14 15265.8 528.585  11
   5  -3  15 238.868 57.7834  22
   5   3  15-28.7815 57.4939  20
  -5   3 -15-26.1156 80.8456   7
  -5   3 -15-1.90519 59.7734  11
   5   3  15 47.1965 42.5006  36
   5   3  15 30.6651 43.7875  23
  -5  -3 -15 88.0906 64.1729  10
  -5   3 -16 3963.15 273.339   7
   5  -3  16 3981.41 194.706  22
   5   3  16 3615.18 196.390  20
   5   3  16 3576.53 174.741  36
   5   3  16 3362.23 189.783  23
   5  -3  17 98.8719 55.6026  22
   5   3  17 26.4294 48.7532  20
  -5   3 -17 85.1449 58.2665  18
   5   3  17 76.5328 47.3121  36
   5  -3  18 823.125 97.0311  22
   5   3  18 800.226 99.6512  20
   5  -3  19 39.4939 52.5422  22
   5   3  19 37.9740 52.3269  20
  -5   3 -19-27.8509 64.3021  18
   5  -3  20-43.9732 52.9028  22
   5   3  20-9.80281 46.3500  20
  -5   3 -20 92.3924 59.5585  18
   5  -3  21 9.30407 46.4631  22
   5   3  21 2.59102 40.2969  20
  -5   3 -21 74.4118 52.4738  18
   5  -3  22 155.934 52.1235  22
  -5   3 -22 157.290 50.7714  18
   5  -3  23 151.536 43.8416  22
  -5   3 -23 123.149 44.4565  18
  -5   4  25 2752.02 123.114  20
  -5  -4  25 2509.16 109.786  23
  -5  -4  24 766.070 66.4091  22
  -5   4  24 754.492 77.2498  20
  -5   4  24 867.138 72.1688  34
  -5  -4  24 799.249 74.6218  23
  -5  -4  23 700.911 77.0631  23
  -5  -4  23 691.405 69.3674  22
  -5   4  23 637.874 75.3213  34
  -5   4  23 660.278 81.4223  20
  -5   4  22 422.647 73.5790  20
  -5   4  22 400.075 67.6392  34
  -5  -4  22 417.327 70.1363  23
  -5  -4  21 255.161 65.5471  23
  -5   4  21 185.374 60.8245  20
  -5  -4  21 251.050 53.7119  33
  -5   4  21 339.932 73.7179  34
  -5   4  20 2480.40 160.386  20
  -5   4  20 2150.89 144.978  34
  -5  -4  20 2227.78 137.877  33
  -5  -4  20 2311.42 147.500  23
  -5  -4  19 751.888 85.4338  15
  -5  -4  19 702.615 91.6588  23
  -5   4  19 622.279 90.4354  20
  -5   4  19 681.026 92.1261  34
  -5  -4  19 661.387 86.3405  33
  -5  -4  19 664.658 87.9362  38
  -5  -4  18 5591.47 216.887  15
  -5   4  18 5194.80 232.135  20
  -5   4  18 5517.25 235.458  34
  -5  -4  18 5583.23 233.171  23
  -5  -4  18 5407.36 221.549  33
  -5  -4  18 5485.00 233.515  38
  -5   4  17 73.4896 52.4491  34
  -5  -4  17 28.4698 45.0765  23
   5   4 -17 119.508 75.0031   7
  -5   4  17 84.0157 55.7040  20
   5   4 -17 128.571 65.1025   6
  -5  -4  17 40.6309 38.2142  33
  -5  -4  17 71.1488 47.0441  15
  -5  -4  17 144.531 64.6437  38
  -5  -4  16 41.4375 41.3544  23
  -5  -4  16-10.2422 43.4993  38
   5   4 -16 7.97960 82.1723   7
  -5   4  16-70.7696 49.3177  20
   5   4 -16-66.8307 66.3662   6
  -5  -4  16 18.5691 47.3951  15
  -5   4  16 16.4897 38.0489  34
   5   4 -15 133.657 74.0842   7
  -5  -4  15 156.903 53.8601  15
   5   4 -15 198.286 80.4463   6
   5   4 -14 1038.95 130.634   6
   5   4 -14 1013.93 145.221   7
  -5  -4  14 969.662 95.0847  15
   5   4 -14 914.390 127.154   9
   5   4 -13 54.7595 52.4791   6
   5   4 -13 35.8853 69.0763   7
   5   4 -13-65.7311 78.6976   9
  -5  -4  13-29.3858 43.5129  15
   5   4 -12 400.633 103.801   7
   5   4 -12 417.001 93.7190   9
  -5  -4  12 552.697 70.5358  15
   5   4 -11 713.094 104.907   6
   5   4 -11 559.264 116.619   7
   5   4 -11 608.416 107.795   9
  -5  -4  11 665.028 74.9269  15
   5   4 -10 682.448 111.592   7
   5   4 -10 821.384 101.052   6
   5   4 -10 834.838 123.941   9
  -5  -4  10 820.707 75.8593  15
   5  -4  -9 1023.69 112.745   6
   5   4  -9 1201.94 139.507   9
   5   4  -9 1195.88 118.180   6
  -5  -4   9 1223.14 86.5598  15
   5  -4  -8 71050.5 1078.51   6
   5   4  -8 69378.5 1171.29   9
  -5  -4   8 73160.2 912.442  15
   5  -4  -7 8720.32 301.352   6
   5   4  -7 8804.74 346.817   9
  -5  -4   7 8609.88 217.296  15
   5  -4  -6 4049.69 201.685   6
  -5  -4   6 4706.55 144.479  15
   5   4  -6 4422.54 236.561   9
   5  -4  -5 5589.11 182.490  13
   5  -4  -5 4946.79 225.245   6
   5   4  -5 5212.63 254.910   9
   5  -4  -4 31359.0 607.939   6
   5  -4  -4 32031.2 507.760  13
   5   4  -4 31544.5 659.317   9
   5  -4  -3 1045.74 83.6422  13
  -5   4   3 1016.77 106.485  11
   5  -4  -3 1035.24 105.098   6
   5   4  -3 850.337 108.613   9
   5   4  -2 5445.43 183.310  14
   5  -4  -2 5417.86 224.775   6
   5  -4  -2 5403.42 175.299  13
  -5   4   2 5464.60 230.392  11
   5   4  -2 5716.48 248.578   9
   5   4  -1 6270.09 197.511  14
   5  -4  -1 6771.19 202.000  13
  -5   4   1 6861.04 258.488  11
   5  -4  -1 6408.81 253.345   6
   5   4  -1 6132.75 261.440   9
   5   4   0-9.43090 42.3391  14
   5  -4   0 68.7637 59.3384   6
   5  -4   0 57.7962 46.4085  13
  -5   4   0 86.9637 51.4441  11
   5   4   0 50.2717 55.6652   9
   5  -4   1 4070.20 158.491  13
  -5   4  -1 4140.84 205.526  11
   5  -4   1 3856.44 200.589   6
   5   4   1 4273.94 205.892   9
   5  -4   2 3815.77 200.297   6
  -5   4  -2 3540.74 190.823  11
   5   4   2 3866.98 190.184   9
   5  -4   3 19.1454 54.6911   6
  -5   4  -3 62.2031 52.1485  11
   5  -4   3 10.1631 36.2879  15
  -5   4  -4 19288.8 449.221   7
  -5   4  -4 18436.7 476.103  11
   5  -4   4 19221.3 478.391   6
   5  -4   4 18542.8 357.009  15
  -5   4  -5 2410.58 164.539   7
   5  -4   5 2527.94 175.631   6
  -5   4  -5 2257.59 169.019  11
   5  -4   5 2518.58 123.068  15
   5  -4   6 196.906 73.2579   6
  -5   4  -6 42.0969 53.1364  11
  -5   4  -6 62.2459 50.3958   5
   5  -4   6 58.0986 37.7723  15
   5  -4   7 169.111 48.4767  15
   5  -4   7 141.155 66.9433   6
  -5   4  -7 90.3712 61.7266  11
  -5   4  -7 179.182 65.2586   5
  -5   4  -8 2897.84 194.677   5
  -5   4  -8 2814.12 196.847   7
   5  -4   8 2726.42 133.720  15
   5  -4   8 2534.96 187.337   6
  -5   4  -8 2722.48 196.293  11
  -5   4  -9 1184.32 142.326   7
   5  -4   9 1318.87 146.657   6
  -5   4  -9 1221.07 137.012   5
  -5   4  -9 938.596 127.171  11
   5  -4   9 1188.67 92.4004  15
  -5   4 -10 3651.16 238.733   7
  -5   4 -10 3203.64 222.057  11
   5  -4  10 3355.17 225.888   6
   5  -4  10 3329.89 153.118  15
  -5  -4 -11 1495.45 162.260  10
   5  -4  11 1668.67 170.863   6
   5  -4  11 1647.73 110.923  15
  -5   4 -11 1649.25 169.076   7
  -5   4 -11 1368.28 152.357  11
  -5   4 -12 2648.70 221.558   7
  -5  -4 -12 2435.49 209.793  10
   5  -4  12 2278.81 193.600   6
  -5   4 -12 2045.35 187.580  11
  -5   4 -13 331.324 82.3576   7
  -5   4 -13 289.592 83.3528  11
  -5  -4 -13 289.165 85.6476  10
   5  -4  14-0.66346 44.4019  22
  -5   4 -14 54.1063 67.3780   7
   5   4  14-11.3899 57.3616  20
   5   4  14 0.81855 49.2111  36
  -5   4 -14 93.9737 69.3020  11
  -5   4 -14 129.696 60.7909  18
  -5  -4 -14-31.7877 77.0142  10
   5  -4  15 42.9995 46.8610  22
   5   4  15 18.2625 48.6450  20
   5   4  15 25.1050 41.1712  36
  -5   4 -15-41.1942 64.3871  18
   5  -4  16 11533.1 335.744  22
   5   4  16 11770.7 366.763  20
  -5   4 -16 11636.1 341.307  18
   5   4  16 11360.6 321.216  36
   5  -4  17 12.5027 48.7157  22
   5   4  17 85.4531 64.6333  20
  -5   4 -17-0.16509 61.1640  18
   5   4  17 54.7703 49.5492  36
   5   4  18 2358.81 161.327  20
  -5   4 -18 2424.09 151.184  18
   5   4  18 2342.18 140.831  36
   5  -4  18 2404.64 148.509  22
   5  -4  19 116.164 54.9222  22
  -5   4 -19 234.230 66.7916  18
   5  -4  20 3768.96 172.050  22
   5   4  20 3277.24 170.172  20
  -5   4 -20 3339.15 160.284  18
   5  -4  21-13.1095 44.3077  22
  -5   4 -21 64.9648 49.9916  18
   5  -4  22-3.41010 35.2201  22
  -5   4 -22 77.4624 43.7842  18
  -5   4 -23 220.934 41.8711  18
   5  -4  23 221.238 41.5919  22
  -5  -5  24 626.289 53.5836  22
  -5   5  24 636.993 61.2080  20
  -5  -5  23 2.30157 30.5822  23
  -5  -5  23 61.8979 32.1003  22
  -5   5  23 19.6389 34.2207  20
  -5   5  23 15.8413 32.0921  34
  -5  -5  22 16.6973 36.6983  23
  -5   5  22 45.6110 40.6667  20
  -5   5  22-29.4757 42.1970  34
  -5  -5  22-12.1528 35.0694  33
  -5   5  21 1411.25 112.427  20
  -5   5  21 1353.86 111.196  34
  -5  -5  21 1262.98 101.603  33
  -5  -5  21 1358.92 97.2296  26
  -5  -5  21 1572.96 109.253  23
  -5  -5  20 2455.15 144.359  33
  -5   5  20 2608.29 155.368  20
  -5  -5  20 2645.94 142.250  26
  -5   5  20 2509.37 155.366  34
  -5  -5  20 2809.26 153.121  23
  -5  -5  19 484.529 74.4262  23
  -5   5  19 407.727 74.6713  20
  -5   5  19 355.571 72.2257  34
  -5  -5  19 556.245 80.1337  38
  -5  -5  19 514.938 77.2930  33
  -5  -5  19 453.362 72.5889  26
  -5   5  18 9370.99 304.522  20
  -5   5  18 9555.84 288.926  29
  -5  -5  18 8946.48 293.884  33
  -5  -5  18 9239.76 289.942  26
  -5  -5  18 9546.87 310.718  38
  -5   5  18 9593.23 318.398  34
  -5  -5  18 9550.47 298.108  23
  -5  -5  17-43.9948 51.9764  23
  -5  -5  17 29.0927 45.1920  38
  -5   5  17 10.4854 40.8517  20
  -5  -5  17-9.69851 47.3311  15
  -5   5  17 1.29384 50.9759  34
  -5  -5  17 16.7765 47.3820  33
  -5   5  17 29.5131 42.4891  29
  -5  -5  16 1214.11 109.347  23
  -5  -5  16 1281.37 110.896  33
  -5   5  16 1337.83 118.533  34
  -5  -5  16 1228.05 113.460  38
  -5   5  16 1310.72 107.758  29
  -5  -5  16 1231.54 106.390  15
  -5  -5  15 40.2683 41.7507  23
  -5   5  15 67.0302 51.3549  34
  -5   5  15 39.1560 41.8372  29
   5   5 -15 93.9279 68.4801   6
   5   5 -15-9.10526 55.1971   9
  -5  -5  15 44.4389 50.6997  38
  -5  -5  15-10.8158 42.9599  15
  -5  -5  14 529.804 74.3659  15
  -5  -5  14 545.124 83.2831  38
  -5   5  14 394.705 66.7493  29
  -5   5  14 594.522 82.4809  34
   5   5 -14 520.841 106.004   9
   5   5 -13-30.0836 58.4874   9
  -5  -5  13-74.2492 51.0023  15
   5   5 -12 3713.99 257.364   9
  -5  -5  12 3460.07 161.642  15
  -5  -5  11 1031.13 93.5426  15
   5   5 -11 1177.10 148.357   9
   5   5 -10 8143.33 375.343   9
  -5  -5  10 8983.24 252.136  15
   5   5  -9 981.323 137.542   9
  -5  -5   9 989.751 87.3377  15
   5   5  -8 7756.35 355.515   9
  -5  -5   8 7776.74 221.575  15
   5  -5  -7 6274.57 221.014  13
   5   5  -7 5439.21 295.701   9
   5  -5  -6 7859.17 242.054  13
   5   5  -6 7622.89 342.354   9
   5  -5  -5 62.4151 46.2352  13
   5   5  -5 123.506 68.6347   9
   5  -5  -4 947.753 103.869   6
   5  -5  -4 705.815 80.3636  13
   5   5  -4 811.436 121.648   9
   5  -5  -3 4350.42 177.184  13
   5   5  -3 3720.94 229.150   9
   5  -5  -3 4094.98 215.961   6
   5  -5  -2 9931.76 267.881  13
   5  -5  -2 9257.74 323.065   6
   5   5  -2 9283.09 349.337   9
   5  -5  -1 1936.83 123.887  13
  -5   5   1 1865.57 144.459  11
   5  -5  -1 1735.76 144.735   6
   5   5  -1 1799.32 156.626   9
   5  -5   0 70204.7 1091.50   6
   5  -5   0 68720.5 943.624  13
  -5   5   0 68698.0 1074.68  11
   5   5   0 69440.9 1111.64   9
   5  -5   1 1007.62 94.4740  13
   5  -5   1 998.974 116.170   6
  -5   5  -1 1055.27 112.474  11
   5   5   1 1160.02 125.194   9
  -5   5  -2 46719.4 831.794  11
  -5   5  -2 45454.3 884.529   5
   5  -5   2 45906.0 847.925   6
   5  -5   3 18509.3 387.544  15
  -5   5  -3 18868.8 494.123  11
  -5   5  -3 18452.5 533.871   5
   5  -5   3 19510.7 512.748   6
   5  -5   4 2307.30 126.611  15
  -5   5  -4 2250.55 166.279  11
  -5   5  -4 2129.29 181.078   5
   5  -5   4 2459.19 180.217   6
   5  -5   5 733.166 80.6815  15
  -5   5  -5 613.922 96.8613  11
   5  -5   5 680.272 103.616   6
  -5   5  -5 738.485 111.129   5
   5  -5   6-19.5740 63.0328   6
   5  -5   6 119.001 49.1627  15
  -5   5  -6 103.898 64.7932   5
  -5   5  -7 941.399 121.693   7
   5  -5   7 846.488 122.904   6
   5  -5   7 892.267 87.4715  15
  -5   5  -7 902.842 126.416   5
  -5   5  -8 496.975 95.9059   7
   5  -5   8 399.043 87.3354   6
   5  -5   8 499.390 70.2845  15
  -5   5  -8 679.258 108.538   5
  -5   5  -9 6290.56 322.688   7
   5  -5   9 6353.57 316.204   6
   5  -5   9 6259.51 224.012  15
  -5   5  -9 6308.65 321.043   5
  -5   5 -10 17830.4 563.070   7
   5  -5  10 17181.9 541.697   6
  -5   5 -10 18112.0 550.625   5
   5  -5  10 18002.3 400.941  15
  -5   5 -11 1100.86 149.357   7
   5  -5  11 878.357 129.744   6
  -5  -5 -11 1208.27 149.655  10
   5  -5  11 1110.49 100.650  15
  -5   5 -12 2368.29 211.329   7
   5  -5  12 1991.44 130.603  22
   5  -5  12 2105.53 138.566  21
   5   5  12 1900.92 152.215  20
  -5   5 -12 1856.95 134.810  18
   5  -5  12 1893.54 125.581  17
   5  -5  12 2091.84 130.548  32
  -5  -5 -12 1946.33 188.243  10
   5   5  12 2146.53 130.666  36
   5  -5  12 1829.10 123.822  15
   5  -5  13 46.0351 43.1106  22
  -5   5 -13 94.8593 70.6412   7
   5   5  13 117.746 65.3283  20
   5  -5  13-36.8939 54.0172  32
  -5   5 -13-3.14751 61.0160  18
   5   5  13 82.5557 47.2764  36
   5  -5  13 95.6320 42.6775  17
   5  -5  13 73.5341 46.5963  21
  -5  -5 -13 86.2461 76.7774  10
   5   5  14 15470.5 375.906  36
   5  -5  14 15438.6 386.014  22
   5   5  14 14710.0 420.677  20
  -5   5 -14 14451.6 387.212  18
   5  -5  14 14821.2 362.298  17
   5  -5  14 14825.7 359.841  32
  -5   5 -15 3117.01 176.314  18
   5  -5  15 3112.39 170.315  22
   5   5  15 3030.16 191.842  20
   5   5  15 3186.42 164.628  36
   5  -5  15 3095.47 158.102  32
   5  -5  16 224.442 56.9601  22
   5   5  16 366.590 83.0096  20
   5   5  16 411.588 70.6812  36
   5  -5  16 381.179 65.0760  32
  -5   5 -16 351.953 72.3135  18
   5  -5  17 325.337 69.2352  22
   5   5  17 203.087 66.3783  20
  -5   5 -17 316.849 72.1906  18
   5   5  17 184.065 55.5781  36
   5  -5  18 172.375 53.2575  22
  -5   5 -18 99.6015 55.2586  18
   5   5  18 131.501 53.3677  36
   5  -5  19 782.223 85.4440  22
   5  -5  19 730.492 74.2137  19
  -5   5 -19 819.410 85.7879  18
   5  -5  20 1000.90 84.0510  22
  -5   5 -20 896.196 83.5247  18
   5  -5  21 295.558 50.0478  22
  -5   5 -21 274.056 47.8038  18
   5  -5  22 1864.18 88.1812  22
  -5  -6  22 34.9640 32.2161  22
  -5   6  22 70.1608 33.8360  34
  -5  -6  22 78.4256 36.4572  26
  -5   6  21 1404.48 104.241  34
  -5  -6  21 1097.62 83.6068  26
  -5  -6  20 1343.79 103.387  33
  -5   6  20 1241.43 105.917  34
  -5  -6  20 1150.92 94.3729  26
  -5   6  19-28.4126 51.0510  34
  -5  -6  19-40.8223 49.8081  33
  -5  -6  19 50.1156 45.9822  26
  -5  -6  18 1163.85 111.648  38
  -5   6  18 1402.90 119.304  34
  -5  -6  18 1157.37 104.270  33
  -5  -6  18 1063.31 99.6818  26
  -5  -6  17 32.3939 50.4934  38
  -5   6  17-16.1440 52.3648  34
  -5  -6  17-21.3902 55.1715  26
  -5  -6  17 35.5980 45.8452  33
  -5   6  17 47.7451 48.6974  29
  -5   6  16 9522.38 315.016  34
  -5  -6  16 9335.26 301.333  33
  -5  -6  16 9427.31 312.068  38
  -5   6  16 9763.35 302.234  29
  -5  -6  15 234.570 59.3905  38
  -5   6  15 276.780 66.1718  34
  -5  -6  15 257.675 64.4860  33
  -5   6  15 348.024 64.0795  29
  -5  -6  15 331.051 65.0862  15
  -5  -6  14 7492.30 268.336  33
  -5   6  14 7121.82 261.908  29
  -5  -6  14 7474.99 279.238  38
  -5   6  14 7335.94 273.713  34
  -5  -6  14 7191.43 246.806  15
  -5   6  13 1239.29 117.648  34
  -5  -6  13 1118.19 105.351  33
  -5   6  13 1131.08 110.612  29
  -5  -6  13 1076.24 111.076  38
   5   6 -13 1101.93 155.081   9
  -5  -6  13 1187.04 103.077  15
  -5   6  12 3041.03 170.453  34
   5   6 -12 3317.55 255.096   9
  -5  -6  12 3243.65 159.974  15
  -5   6  12 3103.23 172.795  29
   5  -6 -11 105.191 56.0235  13
  -5   6  11-1.55136 50.0263  18
  -5   6  11 38.3044 52.7099  34
  -5   6  11-24.5335 46.3601  29
   5   6 -11 15.9250 62.5277   9
  -5  -6  11 11.5711 40.0953  15
   5  -6 -10 16438.7 406.935  13
  -5  -6  10 17121.8 379.001  15
   5   6 -10 17456.5 587.877   9
   5  -6  -9 12845.2 349.996  13
   5   6  -9 11219.7 467.307   9
   5  -6  -8 7751.83 262.959  13
   5   6  -8 6910.65 357.883   9
   5  -6  -7 1741.42 127.864  13
   5   6  -7 1479.10 170.974   9
   5  -6  -6 4371.13 192.575  13
   5   6  -6 4054.03 265.486   9
   5  -6  -5 593.298 83.4159  13
   5   6  -5 468.567 106.897   9
   5  -6  -4 2681.44 152.350  13
  -5   6   4 2507.73 185.363   5
   5   6  -4 2808.61 213.534   9
   5  -6  -3 218.452 64.6821  13
   5   6  -3 191.580 81.9803   9
  -5   6   3 150.877 67.8573   5
   5  -6  -2 152.971 63.9912  13
  -5   6   2 51.6217 56.2394   5
   5   6  -2 19.3861 56.6607   9
   5  -6  -1 3083.02 169.840  13
   5   6  -1 3154.78 218.097   9
  -5   6   1 3151.56 221.991   5
   5  -6   0 7111.27 246.225  13
   5  -6   0 7055.10 300.388   6
  -5   6   0 7088.15 329.090   5
   5  -6   1 293.216 76.2775   6
  -5   6  -1 304.647 86.6166   5
   5  -6   2 2628.34 146.214  15
  -5   6  -2 3052.57 220.644   5
   5  -6   2 2852.65 199.411   6
   5  -6   3 136.869 69.3695   6
  -5   6  -3 225.631 78.4917   5
   5  -6   3 196.423 59.3541  15
   5  -6   4 227.719 72.9441   6
   5  -6   4 81.7151 51.7362  15
  -5   6  -4 210.622 82.5607   5
   5  -6   5 55.7160 56.0374   6
   5  -6   5 83.8748 48.7159  15
  -5   6  -5 130.846 68.8484   5
  -5   6  -6 1611.36 169.604   5
   5  -6   6 1598.80 159.637   6
   5  -6   6 1582.93 117.935  15
   5  -6   7 1261.33 148.012   6
   5  -6   7 1203.83 105.500  15
  -5   6  -7 1134.57 146.198   5
  -5   6  -8 240.609 76.0040   5
   5  -6   8 117.214 65.7901   6
   5  -6   8 97.8585 50.4978  15
   5  -6   9 3903.99 187.649  21
  -5   6  -9 3866.20 188.258  18
   5   6   9 3924.38 173.891  36
   5  -6   9 3272.60 172.584  17
   5  -6   9 3758.49 177.450  32
  -5   6  -9 4335.82 279.650   5
   5   6   9 3983.89 199.905  35
   5  -6   9 3768.25 174.791  28
   5  -6   9 3790.34 252.806   6
   5  -6   9 3568.44 177.615  15
   5  -6  10 6049.36 228.904  17
   5  -6  10 6605.00 245.093  21
   5  -6  10 6380.82 235.533  32
   5  -6  10 6108.08 219.927  28
  -5   6 -10 6275.24 242.591  18
   5   6  10 6678.41 228.759  36
   5   6  10 6480.79 250.397  35
  -5   6 -10 6340.26 332.253   5
   5  -6  10 6294.43 324.750   6
   5  -6  10 6537.01 237.873  15
   5  -6  11 1651.32 129.076  21
  -5   6 -11 1713.32 133.348  18
   5  -6  11 1537.19 120.143  17
   5  -6  11 1745.22 126.215  32
   5   6  11 1838.91 126.209  36
   5  -6  11 1469.01 118.533  15
   5  -6  12 3933.64 181.583  32
  -5   6 -12 4345.97 204.141  18
   5   6  12 4232.31 184.251  36
   5  -6  12 3978.35 185.225  17
   5  -6  12 4273.45 199.719  21
   5  -6  12 3858.54 178.935  15
   5  -6  13 158.019 58.4886  21
   5  -6  13 111.426 49.7414  17
   5   6  13 162.464 54.3506  36
   5  -6  13 87.9759 46.6448  32
  -5   6 -13 142.710 63.2314  18
   5  -6  14-8.35893 41.4521  17
  -5   6 -14 6.08264 54.9474  18
   5  -6  14 34.1866 42.1497  32
   5   6  14-7.34951 48.6360  36
   5  -6  15 129.735 48.5776  22
  -5   6 -15 94.6302 54.7663  18
   5   6  15 75.3098 48.5809  36
   5  -6  15 33.7251 39.5058  32
   5  -6  15 42.2678 40.6106  17
   5  -6  16 685.018 79.0957  22
   5  -6  16 826.688 80.8356  32
   5   6  16 798.832 82.6433  36
  -5   6 -16 763.861 89.5131  18
   5  -6  16 898.318 80.7315  17
   5  -6  17 78.1614 44.6576  22
  -5   6 -17 152.376 59.4657  18
   5   6  17 10.2245 45.5731  36
   5  -6  17-40.1998 48.1554  32
   5  -6  18 2770.73 132.039  22
  -5   6 -18 2382.61 126.476  18
   5   6  18 2490.71 126.126  36
   5  -6  19 277.462 49.4530  22
   5  -6  19 225.164 44.9045  19
  -5   6 -19 263.299 50.3443  18
   5  -6  20 5103.40 151.170  22
  -5   6 -20 4512.14 143.356  18
  -5  -7  21 281.887 45.8769  22
  -5  -7  21 237.233 40.5355  26
  -5   7  20 656.183 69.0769  34
  -5  -7  20 613.422 63.4960  26
  -5   7  19 81.8618 45.1311  34
  -5  -7  19 143.698 50.2598  33
  -5  -7  19 51.5826 38.4392  26
  -5   7  18 333.249 62.7531  34
  -5  -7  18 300.922 60.0675  33
  -5   7  18 321.636 49.6486  36
  -5  -7  18 343.586 60.1480  26
  -5  -7  17 2463.60 147.907  38
  -5   7  17 2499.45 149.979  34
  -5  -7  17 2308.14 141.453  33
  -5  -7  17 2289.97 140.903  26
  -5  -7  16 433.077 64.6681  21
  -5  -7  16 603.613 81.9267  33
  -5   7  16 633.429 76.5717  34
  -5  -7  16 669.811 86.0258  38
  -5   7  16 525.500 74.0732  29
  -5  -7  16 678.790 87.2190  26
  -5   7  15 505.913 79.4894  34
  -5   7  15 611.716 84.2128  29
  -5  -7  15 657.752 91.0334  38
  -5  -7  15 501.468 72.6543  33
  -5  -7  15 550.723 84.0751  26
  -5   7  14 1919.53 134.866  34
  -5  -7  14 2011.14 135.330  33
  -5  -7  14 2051.91 144.654  38
  -5   7  14 1951.68 138.632  29
  -5   7  13 1933.66 137.680  34
  -5  -7  13 1919.85 143.965  38
  -5  -7  13 1814.80 133.514  33
  -5   7  13 1899.65 138.667  29
  -5   7  12 346.521 70.2803  34
   5  -7 -12 330.352 71.0508  13
  -5  -7  12 279.614 68.5238  38
  -5  -7  12 260.214 61.5549  33
  -5   7  12 370.080 75.1624  29
   5  -7 -11 3483.11 182.343  13
  -5  -7  11 3137.44 173.386  33
  -5   7  11 3337.98 182.314  29
   5  -7 -10 24512.6 520.953  13
  -5   7  10 24204.4 504.488  18
  -5   7  10 24704.7 521.392  29
  -5  -7  10 23557.6 498.911  33
  -5  -7   9 1578.61 119.927  33
   5  -7  -9 1482.50 126.494  13
  -5   7   9 1368.56 119.457  29
  -5   7   9 1515.81 124.454  18
   5   7  -9 1469.93 178.301   9
   5  -7  -8 21000.8 474.151  13
  -5   7   8 20713.0 455.377  18
  -5   7   8 20653.3 468.518  29
   5   7  -8 20521.4 654.574   9
   5   7  -7 14129.5 528.984   9
   5  -7  -7 15452.0 396.553  13
  -5   7   7 15195.3 381.373  18
  -5   7   7 13361.7 381.733  37
  -5   7   7 13849.0 374.673  29
   5  -7  -6 9471.33 302.871  13
  -5   7   6 8746.33 279.417  18
  -5   7   6 9084.76 289.465  29
   5   7  -6 8918.82 413.759   9
  -5   7   6 8815.97 302.760  37
   5  -7  -5 27858.9 562.076  13
   5   7  -5 26763.5 739.398   9
   5  -7  -4 11760.4 339.667  13
   5   7  -4 11954.8 465.846   9
   5  -7  -3 5394.00 226.920  13
  -5   7   3 4781.89 277.287   5
   5   7  -3 4751.41 293.329   9
   5  -7  -2 5993.68 237.008  13
  -5   7   2 6133.86 317.272   5
   5  -7  -1-52.6367 60.4494  13
  -5   7   1-36.0949 51.6892   5
   5  -7   0 233.050 60.6485  15
  -5   7   0 207.034 74.7087   5
   5  -7   1 84.3984 53.1189  15
  -5   7  -1 167.013 73.1689   5
   5  -7   2 474.541 78.0654  15
  -5   7  -2 417.538 98.7524   5
  -5   7  -3 165.472 63.4801  37
   5   7   3 152.050 54.0909  35
   5  -7   3 261.132 66.8569  15
  -5   7  -3 216.239 79.9217   5
  -5   7  -4 2254.40 205.823   5
   5  -7   4 2495.28 140.867  21
  -5   7  -4 2368.79 144.287  18
  -5   7  -4 2388.51 157.378  37
   5  -7   4 2575.45 154.625  15
   5  -7   4 2372.47 135.738  32
   5   7   4 2560.05 164.515  35
  -5   7  -5 1367.27 163.176   5
   5  -7   5 1582.88 118.482  21
  -5   7  -5 1617.45 125.164  18
   5  -7   5 1634.58 118.486  32
   5   7   5 1431.45 128.246  35
   5  -7   5 1428.94 119.141  15
  -5   7  -5 1497.94 129.971  37
  -5   7  -6 119.929 75.4164   5
   5  -7   6 137.281 53.4271  32
   5  -7   6 158.338 52.5109  21
   5  -7   6 1.32279 51.1873   6
  -5   7  -6 210.818 70.7513  37
  -5   7  -6 210.481 62.0653  18
   5   7   6 187.509 62.7688  35
   5  -7   6 163.754 55.4135  15
  -5   7  -7-135.200 76.4668   5
   5  -7   7-36.0347 43.8687  21
   5  -7   7 26.5663 56.1598   6
  -5   7  -7-84.0828 65.7516  18
   5  -7   7-49.2050 49.5454  32
   5   7   7 19.7271 48.7068  35
   5  -7   7 31.0865 43.0592  17
  -5   7  -7-70.5325 56.0784  37
   5  -7   7-1.68824 46.2090  15
   5  -7   8 149.940 46.2813  21
  -5   7  -8 305.009 71.7650  18
   5   7   8 320.990 58.6692  36
   5   7   8 106.385 59.4687  35
   5  -7   8 154.643 56.4837  32
  -5   7  -8 173.243 56.0774  37
   5  -7   8 197.612 62.7032  17
   5  -7   8 17.9975 48.9104  15
   5   7   9 3711.38 195.340  35
   5  -7   9 3724.01 187.544  21
  -5   7  -9 3448.99 186.273  18
   5   7   9 3685.37 169.777  36
   5  -7   9 3694.82 181.166  17
   5  -7   9 3718.76 181.260  32
   5  -7   9 3481.20 172.780  28
   5  -7   9 3332.81 177.128  15
   5  -7  10 6150.92 232.501  17
   5  -7  10 6608.99 244.348  21
  -5   7 -10 6136.15 241.277  18
   5  -7  10 6449.76 227.502  28
   5   7  10 6538.14 223.024  36
   5   7  10 6454.99 249.987  35
   5  -7  10 6187.18 230.993  32
   5  -7  11 1139.52 107.722  21
  -5   7 -11 1037.87 110.563  18
   5   7  11 1071.95 95.3718  36
   5  -7  11 1001.91 102.930  17
   5  -7  11 912.299 98.7254  32
   5  -7  12 5981.14 231.833  21
  -5   7 -12 5121.85 214.086  18
   5   7  12 5930.31 211.469  36
   5  -7  12 5841.57 219.991  17
   5  -7  12 5553.37 215.047  32
  -5   7 -13 1632.84 123.210  18
   5   7  13 1671.54 114.464  36
   5  -7  13 1525.60 114.285  17
   5  -7  13 1648.10 118.568  32
   5  -7  14 752.202 80.4844  32
  -5   7 -14 746.900 88.0670  18
   5  -7  14 756.205 83.4108  17
   5   7  14 725.406 76.0960  36
   5   7  15 370.228 59.1506  36
   5  -7  15 418.834 63.9862  32
   5  -7  15 414.966 62.4306  17
  -5   7 -15 310.505 63.4024  18
   5  -7  16 3381.74 138.187  17
  -5   7 -16 3151.30 143.264  18
   5   7  16 3320.89 141.705  36
   5  -7  16 3535.77 144.333  32
  -5   7 -17-6.81236 36.1965  18
   5   7  17 21.3363 33.0105  36
   5  -7  17-6.93698 27.9311  17
   5  -7  18 1202.54 76.5259  19
   5  -7  18 1166.34 66.9341  32
  -5   7 -18 1120.34 73.7267  18
  -5  -8  19 62.2500 28.2199  32
  -5  -8  19 57.6805 30.4548  26
  -5   8  18 2201.29 92.4400  36
  -5  -8  18 2364.38 110.798  26
   5   8 -17 53.1987 38.0931  37
  -5   8  17 7.74267 33.4706  34
  -5   8  17 90.2778 36.9750  36
  -5  -8  16 1474.08 92.1720  21
   5   8 -16 1580.10 106.632  37
  -5  -8  16 1246.10 95.7400  38
  -5  -8  16 1434.99 98.6962  33
  -5   8  16 1452.53 97.6534  34
  -5  -8  16 1500.85 102.317  26
  -5  -8  15 2486.75 128.405  21
  -5  -8  15 2857.89 152.022  38
  -5  -8  15 2627.24 139.308  33
  -5   8  15 2924.10 143.987  34
  -5  -8  15 2696.58 145.868  26
  -5  -8  14 871.925 91.5027  38
  -5  -8  14 990.896 90.7921  33
  -5   8  14 1064.36 91.8503  34
  -5   8  14 1081.67 99.0842  29
  -5  -8  14 1043.78 95.4650  26
  -5  -8  13 325.653 62.1697  33
  -5  -8  13 387.368 73.1446  38
  -5   8  13 487.810 75.9458  29
  -5  -8  13 350.210 72.7520  26
  -5  -8  12 509.346 68.2119  33
  -5   8  12 413.228 75.2902  29
  -5  -8  12 368.596 68.6334  38
  -5  -8  11 129.611 44.3014  33
  -5  -8  11 83.0443 50.5283  38
  -5   8  11 170.094 55.7341  29
  -5  -8  10 321.717 67.9909  38
  -5   8  10 434.715 72.4987  29
  -5   8   9 550.540 80.0489  18
  -5   8   9 522.501 81.2214  29
  -5  -8   9 488.985 79.6706  38
  -5   8   8 74.9638 51.1809  18
  -5   8   8 22.2116 42.3151  29
   5  -8  -7 2975.42 176.764  13
  -5   8   7 3562.63 181.199  18
  -5   8   7 3081.68 169.347  29
   5  -8  -6 4161.92 202.563  13
  -5   8   6 4027.23 191.769  18
  -5   8   6 4674.63 202.054  29
   5  -8  -5 1114.13 117.929  13
  -5   8   5 908.541 102.186  37
  -5   8   5 923.938 95.0605  18
  -5   8   5 800.195 88.5661  29
   5  -8  -4 553.275 88.3889  13
  -5   8   4 550.519 86.0035  37
   5  -8  -4 496.648 76.9870  15
  -5   8   4 537.636 80.1310  18
   5  -8  -3 425.975 79.0982  13
  -5   8   3 622.468 97.4590  37
  -5   8   3 682.735 89.2616  18
   5  -8  -3 665.617 87.8960  15
  -5   8   2 964.014 108.202  37
   5  -8  -2 1026.64 104.810  15
  -5   8   2 1015.30 100.139  18
  -5   8   1 626.202 98.8520  37
  -5   8   1 586.682 81.8163  18
   5  -8  -1 336.554 66.2303  15
  -5   8   0 4.67825 60.6855  37
  -5   8   0 85.4756 63.3170  18
   5  -8   0 24.4956 47.2951  15
   5  -8   1 1357.85 116.880  15
  -5   8  -1 1363.72 116.831  18
  -5   8  -1 1475.89 133.028  37
  -5   8  -2-4.04825 61.0388  37
  -5   8  -2 93.0800 54.2442  18
   5  -8   2 102.373 58.5523  15
  -5   8  -3 10.4094 48.7325  18
   5  -8   3 106.692 47.2534  32
   5  -8   3 58.2048 42.7543  17
  -5   8  -3 32.4136 51.0794  37
   5  -8   3 32.3562 43.0251  15
   5  -8   4 228.892 58.4023  32
  -5   8  -4 132.980 62.7245  18
   5  -8   4 115.776 51.8195  17
  -5   8  -4 195.529 65.7722  37
   5  -8   4 164.282 50.9187  15
  -5   8  -5 538.992 91.8467  37
   5  -8   5 647.410 77.2055  21
   5   8   5 581.640 91.9808  35
   5  -8   5 612.583 78.2761  32
   5  -8   5 569.439 77.2010  17
  -5   8  -5 545.412 83.3310  18
   5  -8   5 641.400 88.1359  15
  -5   8  -6 1121.32 106.345  18
   5  -8   6 1273.26 103.720  32
   5  -8   6 1376.30 109.582  21
  -5   8  -6 1262.43 123.148  37
   5  -8   6 1034.14 99.3788  17
   5   8   6 1276.88 120.701  35
   5  -8   7 121.003 51.7275  21
   5  -8   7 157.919 57.0275  32
   5  -8   7 120.302 51.6244  17
   5   8   7 95.3153 59.1034  35
  -5   8  -7 249.235 68.7653  37
  -5   8  -7 170.422 60.0831  18
   5  -8   8 1629.15 114.928  32
   5  -8   8 1665.42 118.650  21
  -5   8  -8 1351.94 117.929  18
  -5   8  -8 1794.16 135.175  37
   5   8   8 1502.18 123.696  35
   5  -8   8 1468.57 113.420  17
   5  -8   8 1504.91 113.097  28
   5  -8   9 6747.02 234.324  32
   5  -8   9 6552.27 235.673  21
  -5   8  -9 6113.11 230.873  18
   5  -8   9 6147.09 229.501  17
  -5   8  -9 6873.45 254.711  37
   5  -8   9 6548.83 228.516  28
   5  -8  10 1015.70 96.6367  21
  -5   8 -10 751.137 84.1930  18
   5  -8  10 798.089 86.9905  32
   5   8  10 964.774 81.5522  36
   5  -8  10 727.034 79.7807  28
   5  -8  10 787.984 86.8959  17
   5  -8  11-29.2075 36.0838  28
  -5   8 -11-42.2844 52.4278  18
   5   8  11 12.4957 36.3941  36
   5  -8  11-10.9404 48.2417  17
   5  -8  11 34.6550 46.5422  32
  -5   8 -12 93.4495 51.2306  18
   5   8  12 57.3104 33.9966  36
   5  -8  12 26.8134 48.6341  32
   5  -8  12 41.0121 44.6907  17
  -5   8 -13 219.014 51.6103  18
   5   8  13 157.776 39.7040  36
   5  -8  13 221.563 53.8841  17
   5  -8  13 101.836 48.5093  32
  -5   8 -14 389.008 60.0391  18
   5   8  14 457.215 55.8691  36
   5  -8  14 381.259 53.3058  17
   5  -8  14 503.288 63.0805  32
  -5   8 -15 1189.34 79.0934  18
   5  -8  15 1489.77 86.8509  17
   5  -8  15 1482.18 89.2904  32
   5   8  15 1428.16 82.7893  36
   5   8  16 2928.12 106.045  36
   5  -8  16 2841.96 102.749  31
   5  -8  16 2795.82 107.109  32
   5  -8  16 2747.19 101.969  17
  -5  -9  16 237.258 37.9688  32
  -5  -9  16 316.365 44.0522  26
  -5  -9  15 4547.47 141.338  21
  -5   9  15 4645.68 143.652  36
   5   9 -15 5009.61 164.902  37
  -5  -9  15 4378.60 137.621  32
  -5  -9  15 4549.44 149.259  26
  -5  -9  14 7810.83 207.877  21
  -5  -9  14 8235.20 216.181  38
   5   9 -14 8183.45 231.968  37
  -5  -9  14 8284.59 216.303  26
  -5  -9  13 2491.92 124.662  21
   5   9 -13 2727.76 142.209  37
  -5  -9  13 2755.32 128.775  26
  -5  -9  13 2635.91 126.219  38
  -5  -9  12 111.136 45.7095  26
  -5  -9  12 25.7901 34.4884  38
   5   9 -12 63.5869 51.9320  37
  -5  -9  11 595.884 69.7361  38
  -5  -9  11 491.555 64.1192  26
   5   9 -11 626.926 83.7725  37
  -5   9  11 587.230 72.0351  29
   5   9 -10 1666.25 127.045  37
  -5   9  10 1628.22 111.030  29
  -5  -9  10 1483.02 105.275  38
  -5  -9  10 1707.59 107.292  26
  -5  -9   9 491.023 65.0504  38
  -5   9   9 531.360 74.0892  29
  -5   9   8 37.2882 41.9073  29
  -5   9   7 1312.02 108.523  18
  -5   9   7 1358.37 105.176  29
  -5   9   6 2333.37 140.039  18
   5   9  -6 2533.10 157.535  37
  -5   9   6 2679.65 140.855  29
   5   9  -5-52.6323 54.9440  37
  -5   9   5 41.2027 55.7330  18
  -5   9   4 2353.05 140.600  18
   5   9  -4 2384.59 152.741  37
  -5   9   3 3311.63 169.064  18
   5   9  -3 3352.71 177.399  37
  -5   9   3 2930.32 175.856  37
  -5   9   2 4672.86 199.253  18
   5   9  -2 5065.41 212.199  37
  -5   9   2 4603.92 218.360  37
  -5   9   1 7318.05 250.148  18
  -5   9   1 7011.40 278.043  37
  -5   9   0 193.848 72.9958  37
  -5   9   0 112.017 54.8456  18
  -5   9  -1 112.305 55.5347  18
  -5   9  -1-34.9745 62.6715  37
  -5   9  -2 843.629 92.0123  18
   5  -9   2 878.051 84.5465  31
  -5   9  -2 883.915 105.824  37
  -5   9  -3 407.132 83.4164  37
   5  -9   3 401.037 64.8124  31
  -5   9  -3 362.100 69.8862  18
   5  -9   4 11.8645 43.4036  31
   5  -9   4 52.3292 37.2277  17
  -5   9  -4-17.0815 59.4739  18
  -5   9  -4 67.0633 55.1928  37
   5  -9   5 1502.95 106.435  17
  -5   9  -5 1706.29 119.445  18
  -5   9  -5 1670.64 134.424  37
   5  -9   5 1584.12 106.382  32
   5  -9   5 1541.06 115.739  28
   5  -9   6 2825.72 138.706  21
   5  -9   6 2720.48 135.960  32
  -5   9  -6 2459.65 139.206  18
  -5   9  -6 2807.87 163.766  37
   5  -9   6 2911.05 143.292  17
   5  -9   6 2635.00 142.143  28
   5  -9   7 3675.92 159.332  21
  -5   9  -7 3722.16 165.384  18
  -5   9  -7 3579.61 181.406  37
   5  -9   7 3825.40 161.481  32
   5  -9   7 3656.51 162.429  17
   5  -9   7 3539.25 160.838  28
   5  -9   8 25.3504 38.3474  32
   5  -9   8 102.256 40.3343  21
  -5   9  -8 84.6377 46.9698  18
  -5   9  -8 104.558 47.2986  37
   5  -9   8 17.3075 39.2661  28
   5  -9   8 22.0614 46.1383  17
  -5   9  -9 1045.85 85.3860  18
   5  -9   9 1169.62 93.3164  17
   5  -9   9 1210.89 92.1911  32
   5  -9   9 1161.70 87.1942  28
  -5   9  -9 1188.60 96.9242  37
   5  -9  10 28.5189 38.2235  32
   5  -9  10 49.3841 34.4573  28
  -5   9 -10 35.8028 39.9791  18
   5  -9  10-5.19878 38.1463  17
   5  -9  11 16.3424 34.8811  32
  -5   9 -11 110.452 39.8130  18
   5  -9  11 104.386 41.2652  17
   5  -9  11 61.1063 33.1158  28
   5  -9  12 11.6515 34.7853  32
  -5   9 -12 69.4708 34.9838  18
   5  -9  12 37.6862 34.4183  17
   5  -9  12-20.6295 35.5919  31
   5  -9  12 45.2357 26.9957  25
   5  -9  13 7283.64 181.388  32
   5  -9  13 6988.21 177.588  31
   5  -9  13 7207.79 181.068  17
   5  10 -12 46.4178 32.6684  37
  -5 -10  11 91.5636 34.8078  21
   5  10 -11 164.347 44.4152  37
  -5 -10  10-84.3571 36.1801  21
   5  10 -10 26.2537 39.1716  37
   5  10  -9 43.1728 41.0162  37
   5  10  -8 423.015 63.0637  37
   5  10  -7 2785.13 141.510  37
   5  10  -6 1043.78 91.7954  37
   5  10  -5 2602.09 137.887  37
   5  10  -4 312.476 59.8072  37
  -5  10   4 301.542 56.6580  18
   5  10  -3 329.557 56.9553  37
   5 -10  -3 241.684 45.2307  28
  -5  10   2 694.833 72.9837  18
   5 -10  -2 646.436 64.8570  28
   5 -10  -1 55.2574 38.6315  28
  -5  10   1-26.1621 42.9247  18
   5 -10  -1-18.3502 32.8244  25
  -5  10   0 336.668 55.6041  18
   5 -10   0 523.884 61.4781  28
   5 -10   1 1725.99 106.121  28
  -5  10  -1 1725.08 106.613  18
  -5  10  -1 1728.24 124.257  37
  -5  10  -2 1625.71 102.380  18
  -5  10  -2 1622.92 118.458  37
   5 -10   2 1805.53 107.179  28
  -5  10  -3 3878.88 149.777  18
   5 -10   3 3970.10 156.431  28
  -5  10  -3 4161.16 183.587  37
  -5  10  -4 37.8607 37.3657  18
  -5  10  -4 109.356 46.2864  37
   5 -10   4 86.5077 34.9553  31
   5 -10   4 135.966 42.7933  28
   5 -10   5 3038.45 118.069  17
  -5  10  -5 2852.50 121.375  18
  -5  10  -5 2699.74 142.756  37
   5 -10   5 2719.46 114.987  31
   5 -10   5 2944.18 130.703  28
  -5  10  -6 207.776 52.8197  37
  -5  10  -6 205.062 42.3607  18
   5 -10   6 288.416 50.4137  28
   5 -10   6 216.116 38.3544  17
   5 -10   6 191.244 42.3094  31
   5 -10   7 183.672 40.6373  28
  -5  10  -7 97.2782 35.7475  18
   5 -10   7 109.802 35.0329  31
   5 -10   7 122.669 33.9727  17
   5 -10   8 1059.97 66.6462  17
   5 -10   8 965.922 66.4872  31
   5 -10   8 957.933 65.7076  28
   5 -10   9 1469.18 75.1141  25
   5 -10   9 1421.44 75.2227  31
   5 -10   9 1557.47 77.6746  17
  -6   0  27-59.5087 30.8860  20
  -6   0  26 7136.05 212.759  20
  -6   0  26 7360.70 205.421  23
  -6   0  25-26.3540 39.8978  23
  -6   0  25-36.8384 45.4815  20
  -6   0  24 4050.72 186.394  20
  -6   0  24 4153.39 180.847  23
  -6   0  23-2.47759 43.4895  23
  -6   0  23-0.76433 46.2353  20
  -6   0  22 41498.0 744.951  20
  -6   0  22 41765.4 717.133  23
  -6   0  21 93.1232 52.8692  23
  -6   0  21 80.2433 57.3206  20
  -6   0  20 936.633 102.854  20
  -6   0  20 955.062 99.5648  23
  -6   0  19 31.0789 40.7005  23
  -6   0  19 45.0354 46.1710  20
   6   0 -19-24.0195 57.3158   6
   6   0 -18 20245.8 597.452   6
   6   0 -17-69.5781 74.2302   6
   6   0 -16 30414.0 723.044   6
   6   0 -15 78.5056 66.2661   6
   6   0 -14 78842.5 1258.85   6
   6   0 -13-4.06477 60.0003   6
   6   0 -12 57326.4 967.420   6
   6   0 -11-77.3160 66.1522   6
   6   0 -10 155288. 1929.72   6
   6   0  -9 149.456 65.6356   6
   6   0  -8 52642.2 821.191   6
   6   0  -7-1.60059 49.5651   6
   6   0  -6 506.015 71.3995   6
   6   0  -5-34.5986 39.1174   6
  -6   0   4 23182.7 417.286  11
   6   0  -4 22667.3 425.653   6
   6   0  -3 5.63417 35.7167   6
   6   0  -3-40.3441 61.6534  39
  -6   0   3-36.7133 68.1708   1
  -6   0   3 2.64173 34.7668  11
   6   0  -2 52297.1 729.041   6
   6   0  -2 50953.0 1117.36   1
  -6   0   2 53906.5 739.588  11
  -6   0   2 52735.5 1131.03   1
   6   0  -2 53957.2 1130.82  39
   6   0  -1 15.9992 33.9392   6
   6   0  -1 23.4190 72.0116   1
   6   0  -1 58.1474 50.3065  39
  -6   0   1 4.67702 36.0698  11
  -6   0   1-72.4857 72.7149   1
   6   0   0 121477. 1395.59   6
   6   0   0 118704. 1808.63   1
   6   0   0 123703. 1826.91  39
  -6   0   0 118472. 1432.84  11
  -6   0   0 121066. 1816.04   1
   6   0   1 24.7559 40.7254  14
   6   0   1 88.7101 40.0661   6
   6   0   1 13.2954 42.3074   2
  -6   0  -1 41.7738 54.2473   1
  -6   0  -1 42.0059 40.3541  11
   6   0   2 264582. 3129.36   2
   6   0   2 263893. 2786.19  14
   6   0   2 261397. 2826.20   6
   6   0   3-40.4682 43.8358  14
   6   0   3-29.7558 33.4880   6
  -6   0  -3-18.0612 48.6277  11
   6   0   4 5216.46 169.015  14
   6   0   4 5557.78 179.653   6
  -6   0  -4 5124.62 206.577  11
   6   0   5 30.1746 43.6703  14
   6   0   5-12.0846 30.6160   6
   6   0   5-8.64935 39.6004  12
  -6   0  -5-22.9599 49.7743  11
   6   0   6 2713.36 123.420  12
  -6   0  -6 2928.90 168.769  11
   6   0   6 2525.37 129.748   6
   6   0   7 39.5484 46.1292  12
  -6   0  -7-37.5173 54.8381  11
  -6   0  -7 24.0290 44.4060   8
   6   0   8 93849.8 1175.87  12
  -6   0  -8 95595.5 1361.32  11
  -6   0  -8 94602.0 1393.55  10
  -6   0  -8 92631.2 1345.42   8
  -6   0  -9-0.53780 59.9025   8
   6   0   9-33.5556 45.8181  12
  -6   0  -9 28.7401 58.7433  11
  -6   0  -9-67.8191 67.7086  10
  -6   0 -10 83224.6 1348.94  10
  -6   0 -10 84150.3 1314.74  11
  -6   0 -10 83473.9 1300.70   8
  -6   0 -11 49.1411 48.8531   8
  -6   0 -11-52.2130 66.9007  11
  -6   0 -12 5116.40 282.768  11
  -6   0 -12 5212.91 278.449   8
  -6   0 -13 57.1082 70.9861   8
  -6   0 -13 114.241 70.1298  11
  -6   0 -14 730.913 119.456  11
  -6   0 -15 45.2958 62.2528  11
   6   0  16 10228.5 316.231  22
  -6   0 -16 9788.56 427.039  11
   6   0  16 8997.06 310.231  23
   6   0  17-48.0307 52.6184  23
   6   0  17 36.4033 53.3801  22
   6   0  18 1324.41 120.686  22
   6   0  18 1128.83 117.046  23
   6   0  19 62.8073 49.3783  23
   6   0  19 31.6381 47.8003  22
   6   0  20 12306.2 342.245  22
   6   0  20 11830.6 344.496  23
   6   0  21-3.62374 40.8819  22
   6   0  21-2.28468 42.6897  23
   6   0  22-48.7226 47.0030  22
   6   0  23 104.078 40.9487  22
  -6   0 -23 65.1516 43.8619  18
  -6   0 -24 348.068 44.7935  18
  -6  -1  27 359.511 45.0245  23
  -6   1  27 428.394 52.1761  20
  -6  -1  26 51.7657 37.7105  23
  -6   1  26 31.0614 36.4514  20
  -6  -1  26 83.6069 40.2599  20
  -6   1  25 388.970 58.7420  23
  -6  -1  25 412.687 65.7851  23
  -6   1  25 307.116 62.6080  20
  -6  -1  25 356.172 59.4738  20
  -6   1  24 3662.25 179.453  20
  -6  -1  24 3650.01 172.740  20
  -6   1  24 3624.58 159.573  23
  -6  -1  24 3230.11 161.590  23
  -6   1  23 144.311 53.6296  23
  -6  -1  23 120.857 52.5013  23
  -6   1  23 145.209 62.3894  20
  -6  -1  23 74.1449 51.5042  20
  -6   1  22 7651.04 284.198  20
  -6  -1  22 7995.09 281.176  20
  -6   1  22 7981.18 264.110  23
  -6  -1  22 8379.47 283.822  23
  -6   1  21 315.521 62.8471  23
  -6  -1  21 371.561 71.4066  23
  -6   1  21 305.014 67.0797  20
  -6  -1  21 380.064 76.3348  20
  -6   1  20 13.8277 45.7126  23
  -6  -1  20 6.75425 46.8991  23
  -6   1  20-5.61504 51.2790  20
  -6  -1  20 38.4908 51.4861  20
  -6  -1  19 728.894 93.0471  23
  -6   1  19 666.521 92.6829  20
  -6  -1  19 646.774 88.9648  20
   6   1 -19 746.897 122.598   6
   6  -1 -19 631.849 101.783   6
  -6   1  19 839.786 94.3180  23
  -6  -1  18 133.366 57.1832  23
  -6   1  18 260.891 69.2532  20
  -6  -1  18 188.533 62.3357  20
   6   1 -18 95.4043 62.6788   6
   6   1 -17 496.660 101.383   6
   6  -1 -17 651.240 110.364   6
   6   1 -16 15513.1 502.877   6
   6  -1 -16 16547.2 508.591   6
   6   1 -15 22.9206 64.5926   6
   6  -1 -15-15.5915 54.3341   6
   6   1 -14 1229.33 135.375   6
   6  -1 -14 1291.30 137.319   6
  -6  -1  14 1270.68 96.8232  15
  -6  -1  13 13.4720 38.4612  15
   6   1 -13-54.8808 72.1382   6
   6  -1 -13 48.4420 51.8645   6
   6   1 -12 2152.50 161.140   6
   6  -1 -12 2150.30 158.916   6
  -6  -1  12 2266.76 115.439  15
  -6  -1  11-37.9754 41.2941  15
   6   1 -11 13.6413 50.3996   6
   6  -1 -11 28.5252 55.6897   6
   6   1 -10 57175.2 921.422   6
   6  -1 -10 58462.1 935.697   6
   6   1 -10 57383.1 909.585   9
  -6  -1  10 58085.6 757.453  15
  -6  -1   9 43.2832 33.5363  15
   6   1  -9 60.3640 51.6151   6
   6   1  -9-0.08381 46.2309   9
   6  -1  -9 71.7199 54.9539   6
  -6  -1   8 6002.45 157.792  15
   6   1  -8 5933.34 225.952   6
   6  -1  -8 6246.19 233.776   6
   6   1  -8 5626.58 224.980   9
  -6  -1   7 265.641 39.0364  15
   6   1  -7 297.856 59.6738   6
   6   1  -7 414.672 74.8276   9
   6  -1  -7 284.544 66.5826   6
   6   1  -6 445.076 72.1033   9
   6   1  -6 418.869 63.3004   6
   6   1  -5-8.99250 47.1565   9
   6   1  -5 42.9513 37.4240   6
   6   1  -4 1893.14 107.605   6
  -6   1   4 1916.35 119.503  11
   6   1  -4 2206.85 134.910   9
   6  -1  -3 519.599 70.1978   6
   6   1  -3 441.989 59.4250  14
  -6  -1   3 489.547 115.160   1
  -6   1   3 576.647 71.8592  11
   6   1  -3 561.551 59.6516   6
   6   1  -2 69735.5 881.892  14
  -6  -1   2 70300.7 1333.50   1
  -6   1   2 71330.7 969.056  11
   6   1  -2 72978.3 890.737   6
   6  -1  -2 72053.9 1433.39   1
   6  -1  -2 71628.2 954.284   6
   6   1  -2 73077.2 1372.99  39
  -6   1   2 71973.7 1441.43   1
  -6   1   1 52.9247 48.7946  11
   6  -1  -1 44.2583 39.8074   6
   6  -1  -1-35.0806 62.8069   2
  -6   1   1 48.6697 63.1368   1
   6  -1  -1 18.8587 56.2155   1
   6   1  -1 49.8231 41.1175  14
   6   1  -1 15.6606 67.2253  39
  -6  -1   1 33.1891 52.3147   1
   6   1   0 3615.28 131.636  14
   6  -1   0 3259.06 148.734   6
  -6   1   0 3462.43 271.573   1
  -6   1   0 3475.52 160.208  11
   6  -1   0 3456.83 268.261   1
  -6  -1   0 3292.53 216.287   1
   6   1   0 3069.00 233.006  39
  -6  -1   0 3332.03 130.685  11
   6  -1   0 3422.39 262.334   2
   6   1   1 1476.81 90.5977  14
  -6  -1  -1 1460.35 93.5248  11
   6  -1   1 1533.84 107.324   6
   6  -1   1 1555.44 179.599   1
  -6   1  -1 1516.31 114.600  11
  -6   1  -1 1171.24 156.905   1
   6  -1   1 1578.59 179.324   2
   6   1   2 2291.25 108.046  14
   6  -1   2 2133.98 197.865   2
   6  -1   2 2222.01 101.151  14
   6  -1   2 2195.17 125.019   6
  -6  -1  -2 2426.88 119.852  11
  -6   1  -2 2063.34 194.712   1
  -6   1  -2 2218.77 137.987  11
   6  -1   2 1983.76 197.547   1
   6   1   3 241.410 52.0014  14
   6  -1   3 194.942 47.3168  14
   6  -1   3 220.809 55.9311   6
   6  -1   3 176.877 77.6202   2
  -6  -1  -3 156.853 47.5188  11
  -6  -1  -3 129.678 45.9560  10
  -6   1  -3 187.620 56.7569  11
   6   1   4 535.082 64.9417  14
   6  -1   4 588.216 74.2703   6
   6  -1   4 735.905 66.1961  12
  -6  -1  -4 553.648 67.2912  11
  -6  -1  -4 578.091 75.0470  10
  -6   1  -4 476.711 70.3377   8
   6   1   5 1134.54 83.8379  12
   6  -1   5 1286.07 86.8064  12
   6   1   5 1117.29 88.0924  14
  -6   1  -5 1292.41 116.862  11
   6  -1   5 1236.97 103.558   6
  -6  -1  -5 1295.72 118.086  10
  -6   1  -5 1040.22 99.7152   8
  -6  -1  -5 1337.92 107.427  11
   6   1   6 94537.3 1135.06  14
  -6  -1  -6 90986.8 1247.08  11
   6   1   6 91116.3 1121.14  12
   6  -1   6 92544.6 1118.94  12
  -6   1  -6 90329.4 1293.96  11
  -6  -1  -6 91386.9 1292.94  10
   6  -1   6 92414.9 1217.57   6
  -6   1  -6 89255.4 1259.29   8
   6   1   7 2000.28 112.861  12
   6  -1   7 1932.77 111.962  12
  -6   1  -7 1935.96 154.278  11
  -6  -1  -7 1980.46 144.201  11
  -6  -1  -7 2004.53 155.852  10
   6  -1   7 1919.60 132.022   6
  -6   1  -7 1735.97 136.469   8
   6   1   8 3768.06 156.522  12
   6  -1   8 3804.46 156.924  12
  -6   1  -8 3709.19 213.477  11
  -6  -1  -8 3671.89 199.580  11
  -6  -1  -8 3756.22 216.810  10
   6  -1   8 3594.18 183.028   6
  -6   1  -8 3740.14 208.812   8
  -6   1  -9 488.463 91.0265   8
   6   1   9 614.983 76.0130  12
   6  -1   9 559.907 81.2376   6
  -6   1  -9 458.154 93.9602  11
  -6  -1  -9 588.307 96.0686  11
  -6  -1  -9 662.026 105.717  10
  -6  -1  -9 577.601 94.0276   8
  -6   1 -10 17475.0 512.072  11
  -6  -1 -10 17321.4 488.330  11
  -6  -1 -10 16800.4 510.126  10
   6  -1  10 16178.7 430.127   6
  -6  -1 -10 16787.8 481.155   8
  -6   1 -10 16435.8 482.343   8
  -6   1 -11 63.6727 48.6201   8
  -6   1 -11 18.2809 69.8433  11
  -6  -1 -11 96.0328 61.3954  11
  -6  -1 -11 27.4153 49.5143   8
   6  -1  11 104.576 52.4521   6
  -6  -1 -11 189.370 79.7716  10
  -6   1 -12 3094.81 225.588  11
  -6  -1 -12 3134.50 217.216  11
  -6  -1 -12 3044.24 227.561  10
  -6  -1 -12 3094.42 211.879   8
  -6  -1 -13 1075.93 136.949   8
  -6  -1 -13 893.826 135.326  10
  -6   1 -13 1011.14 142.582  11
  -6  -1 -13 1012.05 131.634  11
  -6  -1 -14 631.340 105.975   8
  -6   1 -14 844.555 136.501  11
  -6  -1 -14 682.597 112.597  11
  -6  -1 -14 549.598 111.302  10
  -6  -1 -15 282.818 82.9319   8
  -6  -1 -15 226.458 75.9472  11
  -6   1 -15 91.2364 76.7057  11
   6   1  15 187.839 53.3579  23
  -6  -1 -15 223.658 77.2535  10
   6   1  16 3407.79 181.397  22
   6  -1  16 3365.88 179.947  22
  -6   1 -16 3018.32 240.150  11
  -6  -1 -16 3545.96 255.025  11
   6   1  16 3138.05 182.466  23
   6  -1  16 3311.54 180.390  23
   6   1  17 45.3757 48.4684  23
   6   1  17 22.6327 43.4440  22
   6  -1  17 16.6305 46.9740  22
   6  -1  17 41.1529 52.6225  23
   6  -1  18 735.983 92.2452  23
   6   1  18 706.550 91.4232  22
   6  -1  18 760.030 95.0377  22
   6   1  18 738.146 100.380  23
   6   1  19 311.060 75.7046  23
   6  -1  19 284.073 66.0590  23
   6   1  19 372.038 74.4028  22
   6  -1  19 291.118 66.7856  22
   6   1  20 632.222 81.9755  22
   6  -1  20 655.342 87.1366  22
   6  -1  20 653.530 85.3292  23
   6   1  20 579.730 87.5625  23
   6  -1  21 39.3533 44.3714  23
   6   1  21-8.32125 39.1196  22
   6  -1  21 67.2786 52.5468  22
   6   1  22 15.4794 33.1330  22
   6  -1  22 101.239 46.9768  22
  -6   1 -22 84.7274 49.0136  18
   6  -1  23 2.63252 33.8064  22
  -6   1 -23-0.98772 42.2466  18
  -6  -1 -24 115.367 35.4009  18
   6  -1  24 18.1135 26.7380  22
  -6   1 -24 117.804 35.6406  18
  -6   2  26 1408.92 93.8709  20
  -6  -2  26 1525.14 93.7802  23
  -6  -2  25 488.026 65.6273  23
  -6   2  25 543.286 72.8442  20
  -6   2  24 1441.74 114.342  20
  -6  -2  24 1496.25 105.516  20
  -6  -2  24 1329.57 105.079  23
  -6  -2  23 497.620 78.5291  23
  -6   2  23 444.443 80.9327  20
  -6  -2  23 539.859 75.5926  20
  -6   2  22 2016.60 145.171  20
  -6  -2  22 2082.12 138.740  20
  -6  -2  22 2123.91 143.580  23
  -6   2  21 3055.03 182.608  20
  -6  -2  21 3020.54 172.362  20
  -6  -2  21 3027.79 174.703  23
  -6  -2  20 643.928 90.1969  23
  -6   2  20 706.715 95.4363  20
  -6  -2  20 755.313 94.4727  20
  -6   2  20 635.882 81.1732  34
  -6   2  19 746.720 95.4097  20
  -6  -2  19 658.671 85.4509  20
  -6   2  19 698.746 85.9982  34
  -6  -2  19 665.947 90.7962  23
  -6   2  18 6967.22 271.025  20
  -6   2  18 7012.70 256.992  34
   6   2 -18 7599.47 356.081   6
   6  -2 -18 6762.60 321.235   6
  -6  -2  18 7262.79 267.571  23
   6   2 -17 7030.62 340.621   6
   6  -2 -17 6887.50 328.917   6
  -6  -2  17 6931.51 244.116  15
   6   2 -16 4712.39 272.939   6
   6  -2 -16 4690.94 261.030   6
  -6  -2  16 4559.89 189.069  15
  -6  -2  15 46.5384 43.9835  15
   6   2 -15 109.218 56.1256   6
   6  -2 -15 90.8732 68.1473   6
  -6  -2  14 74.2383 41.3757  15
   6   2 -14 190.353 71.7659   6
   6  -2 -14 134.901 59.9679   6
   6   2 -13 1855.79 161.492   6
   6  -2 -13 1679.01 150.753   6
  -6  -2  13 1651.42 107.252  15
   6   2 -12 38816.8 771.010   7
   6   2 -12 38881.2 767.212   6
  -6  -2  12 39586.3 603.460  15
   6  -2 -12 39135.2 767.997   6
   6   2 -12 39553.3 770.692   9
  -6  -2  11 104.632 43.5389  15
   6   2 -11 68.8026 52.1825   7
   6   2 -11-63.7067 65.0853   6
   6   2 -11 13.0654 45.6913   9
   6  -2 -11 77.3119 51.0484   6
   6   2 -10 6684.28 274.220   9
   6  -2 -10 7089.21 275.582   6
   6   2 -10 6603.59 265.457   6
  -6  -2  10 7083.08 192.082  15
   6   2  -9 2492.12 169.271   9
   6   2  -9 2602.04 157.987   6
   6  -2  -9 2380.46 158.911   6
  -6  -2   9 2370.56 107.533  15
   6   2  -8 22701.8 518.574   9
   6   2  -8 23243.7 484.522   6
   6  -2  -8 22953.6 505.532   6
  -6  -2   8 23387.0 371.726  15
   6   2  -7 2802.56 148.840   6
   6  -2  -7 2821.55 164.664   6
   6   2  -7 2580.99 166.158   9
  -6  -2   7 2685.64 102.739  15
   6   2  -6 212352. 2339.49   6
   6  -2  -6 213015. 2406.92   6
   6   2  -6 210270. 2449.50   9
  -6  -2   6 204465. 2179.42  15
   6  -2  -5 6943.52 167.391  13
   6   2  -5 6791.93 216.481   6
   6  -2  -5 7130.97 247.148   6
   6   2  -5 6507.27 253.347   9
   6  -2  -4 70349.8 835.162  13
   6   2  -4 69968.2 906.920   6
  -6   2   4 72548.7 1010.37  11
   6  -2  -4 70050.7 990.516   6
   6   2  -3 56.3609 49.7503  14
   6  -2  -3 2.04853 30.7640  13
  -6   2   3 76.0445 55.0945  11
  -6  -2   3 71.2843 72.3817   1
   6   2  -2 4015.51 148.684  14
   6  -2  -2 4150.84 123.397  13
  -6   2   2 4007.55 181.079  11
  -6  -2   2 4014.96 287.613   1
  -6  -2   2 3532.42 276.361   3
   6   2  -2 3859.85 187.443   9
   6   2  -1 2299.12 114.889  14
  -6   2   1 2198.95 140.746  11
  -6  -2   1 1875.85 202.372  39
   6  -2  -1 2181.21 93.8915  13
   6   2  -1 2107.35 141.096   9
   6   2  -1 1747.08 198.011  39
   6   2   0 45601.9 639.894  14
   6  -2   0 45059.3 594.511  13
   6   2   0 43566.7 1004.17  39
  -6  -2   0 44810.4 995.309  39
   6   2   1 1675.87 99.5342  14
   6  -2   1 1753.24 124.765   6
  -6   2  -1 1589.99 123.809  11
  -6   2  -1 1660.18 97.9968   8
   6   2   2 76961.5 961.179  14
  -6   2  -2 79634.7 1111.18  11
   6  -2   2 75969.5 1063.85   6
  -6  -2  -2 77101.7 1013.97  10
  -6   2  -2 77444.1 1009.23   8
  -6   2  -3 17.1822 37.1032   8
  -6  -2  -3 60.6459 36.6638  10
   6   2   3 31.5916 41.2253  14
   6  -2   3-85.1805 57.0402   6
   6  -2   3-1.86162 34.6051  12
  -6   2  -3 9.70152 57.2748  11
   6   2   4 93668.5 1141.07  14
   6  -2   4 93665.2 1113.53  12
  -6   2  -4 96238.0 1315.48  11
   6  -2   4 96293.2 1267.48   6
  -6  -2  -4 95606.3 1259.01  10
  -6   2  -4 91383.6 1238.70   8
  -6   2  -5 2698.40 174.250  11
   6  -2   5 2437.00 116.155  12
   6   2   5 2425.09 116.861  12
   6  -2   5 2292.55 150.382   6
  -6  -2  -5 2463.17 155.254  10
  -6   2  -5 2443.55 152.924   8
   6   2   5 2346.01 121.669  14
   6   2   6 203640. 2206.29  14
   6   2   6 197709. 2192.12  12
   6  -2   6 199599. 2189.02  12
  -6   2  -6 201300. 2433.26  11
  -6  -2  -6 197344. 2395.64  10
   6  -2   6 199063. 2358.91   6
  -6   2  -6 198594. 2370.21   8
   6   2   7 3647.85 151.792  12
   6  -2   7 3406.43 148.334  12
  -6   2  -7 3358.10 206.905  11
  -6  -2  -7 3716.67 188.466  11
   6  -2   7 3286.73 188.274   6
  -6  -2  -7 3369.57 201.778  10
  -6   2  -7 3356.46 194.646   8
   6   2   8 823.203 79.3107  12
   6  -2   8 899.604 106.209   6
  -6   2  -8 646.924 104.238  11
  -6  -2  -8 920.076 98.6617  11
  -6  -2  -8 831.379 107.169  10
  -6   2  -8 979.654 112.807   8
   6   2   9 92.3138 48.0702  12
   6  -2   9 49.2229 51.2986   6
  -6  -2  -9 14.9168 44.6460  11
  -6  -2  -9 94.6051 61.1870  10
  -6   2  -9 94.9244 65.9493  11
  -6  -2 -10 1305.96 145.082  10
  -6   2 -10 1442.81 154.416  11
  -6  -2 -10 1587.90 143.056  11
   6  -2  10 1382.20 136.110   6
  -6  -2 -11 10098.0 412.416  10
  -6   2 -11 10979.2 420.719  11
  -6  -2 -11 9916.34 375.402  11
   6  -2  11 9665.59 357.939   6
  -6  -2 -11 10241.2 388.440   8
  -6  -2 -12 26401.4 713.328  10
  -6   2 -12 27317.7 710.002  11
   6  -2  12 27588.9 647.020   6
  -6  -2 -12 26481.4 663.291   8
  -6   2 -13 2938.59 230.375  11
  -6  -2 -13 2739.49 210.505  11
  -6  -2 -13 2406.29 219.350  10
  -6  -2 -13 2775.22 209.645   8
  -6   2 -14 18776.6 608.012  11
  -6  -2 -14 20569.4 597.362  11
  -6  -2 -14 19402.3 624.994  10
  -6  -2 -14 18797.5 569.653   8
   6   2  15 259.415 63.5683  23
  -6  -2 -15 261.029 80.9838   8
   6   2  15 423.701 71.4718  22
   6  -2  15 491.284 80.8421  22
   6  -2  15 282.183 54.1919  19
  -6   2 -15 473.728 112.326  11
  -6  -2 -15 429.764 102.804  11
  -6  -2 -15 348.667 100.499  10
   6   2  16 1.38689 50.6042  23
   6   2  16 30.9886 48.8379  22
   6  -2  16 127.361 54.1564  22
   6  -2  16 75.6986 35.7534  19
   6   2  17 357.533 79.0912  23
   6   2  17 476.319 78.8282  22
   6  -2  17 402.388 75.1133  22
   6   2  18 3903.28 190.953  22
   6  -2  18 4461.77 207.868  22
   6  -2  18 3965.11 190.721  23
   6   2  19 4932.15 209.832  22
   6  -2  19 5259.73 225.927  22
   6  -2  19 5024.19 211.041  23
   6   2  20 1672.59 118.073  22
   6  -2  20 1834.88 126.749  22
  -6   2 -20 1849.12 128.621  18
   6  -2  20 1718.27 116.192  23
   6  -2  21-14.3207 46.5255  22
  -6   2 -21 39.0049 53.0674  18
   6  -2  21 60.8133 41.5500  23
   6  -2  22 88.8031 46.0449  22
  -6   2 -22 28.9983 44.8725  18
   6  -2  23 818.011 72.7947  22
  -6   2 -23 731.755 71.0696  18
  -6   3  26 1701.28 92.6752  20
  -6  -3  26 1783.25 91.8003  23
  -6  -3  25 129.788 43.2039  23
  -6   3  25 131.472 46.2834  20
  -6   3  24 160.124 51.8343  20
  -6  -3  24 248.901 59.4738  23
  -6  -3  23 170.167 58.4692  23
  -6   3  23 47.9005 46.0068  20
  -6   3  23 154.143 45.6181  34
  -6   3  22 1458.31 121.750  20
  -6   3  22 1440.80 110.198  34
  -6  -3  22 1494.68 119.934  23
  -6  -3  21-13.6664 50.4984  23
  -6   3  21 83.7916 46.6230  34
  -6   3  21 5.58488 47.0851  20
  -6  -3  20 466.560 80.2516  23
  -6   3  20 496.193 82.4351  20
  -6   3  20 501.620 77.1494  34
  -6  -3  19 427.680 72.5734  15
  -6  -3  19 322.034 75.0595  23
  -6   3  19 301.351 73.7067  20
  -6  -3  19 271.260 70.1015  20
  -6  -3  19 353.224 69.8846  38
  -6  -3  19 289.182 63.6580  33
  -6   3  19 230.251 60.3459  34
  -6   3  18 5409.84 236.564  20
   6   3 -18 6028.12 317.253   6
  -6  -3  18 5566.92 224.744  38
  -6   3  18 5468.95 232.811  34
  -6  -3  18 5650.69 239.333  23
  -6  -3  18 5687.79 221.278  15
  -6   3  17 4008.88 196.838  34
  -6   3  17 3869.76 197.905  20
   6   3 -17 4183.86 266.192   6
  -6  -3  17 3837.86 186.742  38
  -6  -3  17 4271.80 205.540  23
  -6  -3  17 3916.46 184.240  15
  -6  -3  16 8836.21 274.299  15
   6   3 -16 9203.46 385.725   6
  -6  -3  15 97.8381 47.2017  15
   6  -3 -15 58.1162 54.1762   6
   6   3 -15 73.2332 71.3973   6
  -6  -3  14 14.3172 44.0892  15
   6  -3 -14 33.1965 51.4788   6
   6   3 -14-21.3547 61.1339   7
   6   3 -14-71.6631 75.3309   6
  -6  -3  13 241.764 52.5745  15
   6  -3 -13 332.122 76.5149   6
   6   3 -13 360.279 87.0123   6
   6   3 -13 291.269 79.9103   9
   6   3 -12 4172.93 227.072   6
   6  -3 -12 4124.53 228.191   6
   6   3 -12 3847.25 234.363   9
  -6  -3  12 4022.90 163.939  15
  -6  -3  11 2629.48 129.866  15
   6   3 -11 2578.15 178.908   6
   6  -3 -11 2691.35 183.434   6
   6   3 -11 2362.39 183.333   9
   6   3 -10 23930.3 543.407   6
   6  -3 -10 24727.8 563.391   6
   6   3 -10 24294.7 598.170   9
  -6  -3  10 24178.4 421.269  15
   6   3  -9 2314.34 154.827   6
   6   3  -9 2161.70 172.214   9
  -6  -3   9 2417.57 112.644  15
   6  -3  -9 2486.95 167.508   6
   6   3  -8 46532.2 766.273   6
   6  -3  -8 44279.5 798.201   6
   6   3  -8 45492.4 849.053   9
  -6  -3   8 47022.0 628.598  15
   6   3  -7 1508.10 111.435   6
   6  -3  -7 1531.81 131.365   6
   6   3  -7 1403.38 134.974   9
  -6  -3   7 1408.95 79.2486  15
   6  -3  -6 67.8693 55.2056   6
   6   3  -6 63.2732 57.0467   9
   6  -3  -5 2053.54 101.222  13
   6  -3  -5 1729.73 137.185   6
   6   3  -5 1927.86 152.798   9
   6  -3  -4 30.2615 55.9784   6
   6  -3  -4 57.6731 37.8674  13
   6   3  -4 92.4195 63.4058   9
  -6   3   4 89.8762 54.0437  11
   6   3  -3 514.073 70.2628  14
   6  -3  -3 501.606 80.3953   6
   6  -3  -3 574.490 61.6529  13
  -6   3   3 617.419 87.0193  11
   6   3  -3 574.195 89.9680   9
   6   3  -2 16844.5 343.646  14
   6  -3  -2 16779.0 314.950  13
   6   3  -2 16653.2 429.355   9
  -6   3   2 16817.1 417.308  11
   6  -3  -2 16921.1 412.373   6
   6  -3  -1 1151.89 82.1873  13
  -6   3   1 1256.34 116.517  11
   6   3  -1 986.502 106.569   9
   6  -3  -1 1356.40 118.263   6
   6   3  -1 1232.18 93.9703  14
   6  -3   0 72229.9 904.402  13
   6   3   0 72447.5 938.713  14
  -6   3   0 75396.1 1084.23  11
   6  -3   0 72099.6 1055.08   6
   6   3   0 71644.0 1069.72   9
   6   3   1 4470.68 165.389  14
  -6   3  -1 4393.55 212.965  11
   6  -3   1 4546.24 209.880   6
   6   3   1 4421.99 210.705   9
   6   3   2 2811.74 126.998  14
  -6   3  -2 2801.76 173.754  11
   6  -3   2 2856.47 168.562   6
   6  -3   3 11071.8 343.449   6
   6   3   3 11508.0 268.379  14
   6   3   4 6015.02 187.441  14
  -6   3  -4 6056.45 263.405  11
   6  -3   4 5790.06 250.074   6
   6  -3   4 5904.67 166.961  15
   6   3   5 60.0790 41.6107  14
   6  -3   5 78.5109 59.1278   6
   6   3   5 105.992 40.4884  12
  -6   3  -5 70.6178 56.3453  11
  -6  -3  -5 40.9265 33.6785  10
   6  -3   5 45.5251 30.1661  15
   6  -3   6 7444.36 194.279  15
   6   3   6 7368.94 209.229  12
  -6   3  -6 7562.70 308.961  11
   6   3   6 7920.01 220.345  14
  -6  -3  -6 7515.17 287.959  10
   6  -3   6 6928.57 285.084   6
   6  -3   7 437.630 88.8146   6
   6   3   7 573.871 66.8606  12
  -6   3  -7 670.998 106.046  11
  -6  -3  -7 517.793 85.3649  10
   6   3   8 19776.3 384.339  12
  -6   3  -8 18739.4 532.376  11
  -6   3  -8 18911.8 494.720   5
  -6  -3  -8 19169.2 522.767  10
   6  -3   8 17942.0 491.370   6
   6  -3   9 654.106 103.128   6
  -6   3  -9 499.846 105.704  11
  -6  -3  -9 683.075 111.142  10
  -6  -3 -10 2498.81 196.763  10
  -6   3 -10 1936.08 178.551  11
   6  -3  10 2346.95 182.926   6
   6  -3  11 64.5832 61.7159   6
  -6   3 -11 35.7146 65.7311  11
  -6  -3 -11 51.1327 50.4650  10
  -6  -3 -11 46.9844 49.8728   8
  -6  -3 -12 4528.19 283.099  10
  -6   3 -12 4473.36 279.067  11
   6  -3  12 4240.88 252.853   6
  -6  -3 -12 4709.89 264.346   8
  -6  -3 -13 59.1403 49.2339   8
  -6   3 -13 71.3819 71.7072  11
  -6  -3 -13 58.5458 55.0165  10
   6   3  14 488.541 75.4357  22
   6  -3  14 492.005 72.8672  22
   6   3  14 544.536 86.8095  20
   6   3  14 540.924 74.2155  36
  -6   3 -14 690.143 118.649  11
  -6  -3 -14 352.221 96.2763  10
  -6   3 -14 458.447 76.2185  18
  -6   3 -15 20.2868 52.5351  18
   6   3  15-40.3198 49.4195  22
   6  -3  15 21.4048 48.1979  22
   6   3  15 131.500 57.9786  20
   6   3  15 21.0208 47.4188  36
  -6   3 -15-21.1745 56.2279  11
  -6  -3 -15-6.35739 66.1846  10
   6  -3  16 1160.33 112.088  22
   6   3  16 1014.14 111.010  20
  -6   3 -16 1138.80 114.040  18
   6   3  16 1036.44 99.2121  36
   6  -3  17 63.1902 54.7601  22
  -6   3 -17 27.3105 59.2805  18
   6   3  17 125.095 64.4945  20
   6  -3  17 92.3773 47.4347  19
   6  -3  18 8838.61 291.436  22
   6   3  18 8576.16 297.093  20
  -6   3 -18 8850.63 289.054  18
   6  -3  19 262.631 65.1120  22
   6   3  19 204.619 63.4727  20
  -6   3 -19 292.973 71.1313  18
   6  -3  20 1539.52 115.430  22
  -6   3 -20 1319.98 109.817  18
   6  -3  21 727.867 80.8106  22
  -6   3 -21 807.601 88.3566  18
   6  -3  22 189.825 48.9396  22
  -6   3 -22 167.615 48.4542  18
   6  -3  23 395.568 49.8260  22
  -6   3 -23 452.830 51.3475  18
  -6   4  25 616.964 62.4445  20
  -6  -4  25 603.746 57.9840  23
  -6  -4  24 509.446 62.9339  23
  -6   4  24 527.502 62.9643  20
  -6   4  24 562.370 58.3334  34
  -6  -4  23 206.007 52.5978  23
  -6  -4  23 206.221 44.7968  22
  -6   4  23 196.251 47.2257  20
  -6   4  23 108.832 40.2830  34
  -6  -4  22 560.352 75.5930  23
  -6   4  22 696.862 83.9246  20
  -6   4  22 643.801 78.8499  34
  -6  -4  22 622.239 68.8163  33
  -6  -4  21 154.049 58.1910  23
  -6   4  21 189.184 63.5670  20
  -6  -4  21 170.957 50.6226  33
  -6   4  21 218.512 60.0043  34
  -6   4  20 2285.08 150.857  34
  -6   4  20 2196.02 148.889  20
  -6  -4  20 2280.63 141.406  33
  -6  -4  20 2187.45 142.812  23
  -6  -4  19 217.347 66.9469  23
  -6   4  19 215.042 62.7431  20
  -6  -4  19 233.389 67.0723  38
  -6  -4  19 213.571 53.3180  33
  -6   4  19 172.362 62.7107  34
  -6  -4  18 22872.5 505.767  38
  -6   4  18 22315.4 507.304  20
  -6  -4  18 22142.4 485.569  33
  -6   4  18 22638.7 510.627  34
  -6  -4  18 22453.5 471.921  15
  -6  -4  18 22639.8 507.818  23
  -6   4  17 1005.56 103.529  20
  -6  -4  17 1085.17 100.949  15
  -6   4  17 1119.36 110.814  34
  -6  -4  17 979.110 103.603  38
  -6  -4  17 1109.52 111.605  23
  -6  -4  16 868.066 89.5862  15
  -6  -4  16 995.029 102.595  23
  -6   4  16 821.727 93.0465  20
  -6   4  16 852.226 93.1906  34
  -6  -4  16 892.431 100.960  38
   6   4 -16 948.402 130.034   6
  -6  -4  15-20.5494 45.4846  15
   6   4 -15 90.6738 73.0342   6
   6   4 -14 445.694 94.4596   6
   6   4 -14 329.181 87.1246   9
  -6  -4  14 461.787 69.1098  15
   6   4 -13 175.809 72.5346   6
   6   4 -13 26.8867 60.0393   9
  -6  -4  13 71.8816 42.3457  15
   6   4 -12 6931.29 308.013   6
  -6  -4  12 7497.52 233.191  15
   6   4 -12 7461.37 350.164   9
   6   4 -11 3588.52 212.371   6
   6  -4 -11 3563.45 213.172   6
   6   4 -11 3561.48 243.234   9
  -6  -4  11 3415.07 152.419  15
   6   4 -10 2235.21 195.809   9
   6  -4 -10 2421.30 171.173   6
  -6  -4  10 2406.36 120.396  15
   6  -4  -9 56.1092 54.2311   6
   6   4  -9 1.61048 55.9856   9
  -6  -4   9 88.2463 37.4186  15
   6  -4  -8 6337.44 268.734   6
   6   4  -8 5944.43 295.921   9
  -6  -4   8 6540.07 186.114  15
   6  -4  -7-11.0441 48.2483   6
   6  -4  -7-2.07736 40.3029  13
   6   4  -7-52.5827 70.6432   9
   6   4  -6 5867.72 285.547   9
   6  -4  -6 5838.28 192.724  13
   6  -4  -6 5715.87 249.894   6
   6  -4  -5 5573.74 189.367  13
   6  -4  -5 5208.41 240.795   6
   6   4  -5 5162.04 266.370   9
   6  -4  -4 10246.7 257.398  13
   6   4  -4 10067.7 360.169   9
   6  -4  -4 9772.43 327.989   6
   6   4  -3 331.102 63.9588  14
   6  -4  -3 284.496 66.4433   6
   6  -4  -3 358.990 61.4426  13
  -6   4   3 328.246 78.6305  11
   6   4  -3 298.305 74.2998   9
   6   4  -2 3424.50 153.269  14
   6   4  -2 3491.30 203.677   9
   6  -4  -2 3092.67 138.592  13
  -6   4   2 3214.97 185.270  11
   6  -4  -2 3031.11 183.540   6
   6   4  -1 4.41155 43.1954  14
   6  -4  -1-14.7585 50.4628   6
   6  -4  -1 8.44500 42.9796  13
  -6   4   1 122.161 63.8919  11
   6   4  -1 24.8031 56.0928   9
   6   4   0 7428.04 219.611  14
   6  -4   0 7178.69 215.371  13
  -6   4   0 7334.29 284.779  11
   6   4   0 7189.66 286.105   9
   6  -4   0 7309.66 281.934   6
   6   4   1 1791.70 110.590  14
  -6   4  -1 1727.59 146.038  11
   6  -4   1 1885.20 151.057   6
   6   4   1 1784.39 146.191   9
   6   4   2 10373.5 257.218  14
  -6   4  -2 9557.02 339.716  11
   6  -4   2 9923.72 337.659   6
  -6   4  -3 2887.29 190.601  11
   6  -4   3 3056.76 193.075   6
   6  -4   3 2902.95 132.609  15
  -6   4  -4 13342.9 419.993  11
   6  -4   4 12997.4 294.317  15
   6  -4   4 12902.6 405.445   6
   6  -4   5 4227.23 161.216  15
   6  -4   5 4179.14 236.308   6
  -6   4  -5 3936.09 228.644  11
   6  -4   6 13906.3 310.966  15
  -6   4  -6 13693.2 439.946   5
  -6   4  -6 14202.8 449.624  11
   6  -4   6 13535.9 437.210   6
  -6   4  -7 2437.54 192.877  11
  -6   4  -7 2589.68 192.365   5
   6  -4   7 2236.67 182.447   6
   6  -4   7 2451.12 128.239  15
   6  -4   8 77.9636 60.2224   6
  -6   4  -8 207.020 79.8322  11
  -6  -4  -8 174.096 58.8640  10
  -6   4  -8 182.623 65.5813   5
   6  -4   8 171.159 44.2387  15
  -6   4  -9 669.430 104.067   5
   6  -4   9 574.123 106.261   6
  -6   4  -9 750.840 117.997  11
  -6  -4  -9 703.970 107.811  10
  -6   4 -10 4694.94 274.686  11
  -6  -4 -10 4699.13 272.974  10
   6  -4  10 4718.97 274.321   6
  -6   4 -10 4899.82 282.954   7
  -6   4 -11 74.2536 62.4752   7
   6  -4  11 306.349 85.0090   6
  -6   4 -11 183.683 78.0490  11
  -6  -4 -11 279.283 77.2501  10
  -6   4 -12 379.433 103.644   7
   6  -4  12 550.508 108.798   6
  -6   4 -12 348.534 86.2781  11
  -6  -4 -12 467.197 103.961  10
   6  -4  13 348.086 68.2407  22
  -6   4 -13 213.171 79.0277   7
   6   4  13 159.721 63.7842  20
   6   4  13 315.390 59.1673  36
  -6   4 -13 228.948 61.6713  18
  -6   4 -13 360.290 96.4560  11
  -6  -4 -13 286.314 91.1358  10
   6  -4  14 4441.85 199.348  22
   6   4  14 3931.78 214.609  20
  -6   4 -14 4419.73 209.550  18
   6   4  14 4001.37 183.329  36
   6  -4  15 1119.09 106.079  22
   6   4  15 873.605 105.020  20
  -6   4 -15 1013.13 107.826  18
   6   4  15 878.377 96.4051  36
   6  -4  16 21910.5 481.350  22
   6   4  16 21768.9 513.516  20
  -6   4 -16 21119.4 480.335  18
   6   4  16 21727.2 460.378  36
   6  -4  17 6553.23 248.243  22
   6   4  17 6054.56 262.229  20
  -6   4 -17 6077.40 240.626  18
   6   4  17 5979.87 228.201  36
   6  -4  18 5656.18 223.303  22
   6  -4  18 5884.66 211.665  19
  -6   4 -18 5906.30 227.292  18
   6  -4  19-1.01491 36.7442  19
  -6   4 -19 17.1964 51.1755  18
   6  -4  19 2.34930 44.5401  22
   6  -4  20 1591.68 109.721  22
  -6   4 -20 1511.61 108.004  18
   6  -4  21 1480.64 98.1689  22
  -6   4 -21 1449.16 97.2128  18
   6  -4  22 1823.44 96.5197  22
  -6   4 -22 1914.97 96.0025  18
  -6   5  24 847.829 64.3244  34
  -6  -5  23 455.793 55.7360  23
  -6  -5  23 446.994 52.8705  22
  -6   5  23 472.208 61.0361  20
  -6   5  23 532.026 62.8995  34
  -6  -5  22 50.3104 39.4295  23
  -6   5  22 26.0785 36.9859  20
  -6   5  22 36.6063 39.6874  34
  -6  -5  22 69.0366 40.7598  33
  -6  -5  21 89.4975 44.2614  23
  -6   5  21 133.979 47.6684  20
  -6   5  21 140.087 47.7737  34
  -6  -5  21 159.292 48.7995  33
  -6  -5  21 137.658 41.2612  26
  -6  -5  20-39.5404 46.1283  23
  -6   5  20 5.58327 43.7378  20
  -6  -5  20-15.8928 39.0837  33
  -6   5  20-25.8733 53.8994  34
  -6  -5  20-27.8770 40.7187  26
  -6  -5  19 175.497 56.2376  23
  -6   5  19 133.142 51.6514  20
  -6  -5  19 100.688 50.4176  38
  -6   5  19 72.7958 47.1464  34
  -6  -5  19 83.3334 44.6832  33
  -6  -5  19 135.036 53.4447  26
  -6  -5  18 122.048 46.3436  23
  -6  -5  18 161.044 64.3314  38
  -6   5  18 102.355 58.0744  34
  -6  -5  18 194.914 57.6805  33
  -6  -5  17 190.883 56.2968  15
  -6  -5  17 26.6805 47.5290  23
  -6  -5  17 2.10738 49.2047  33
  -6   5  17 57.3498 52.0116  34
  -6  -5  17 70.2500 47.3411  38
  -6   5  17 80.1794 43.5298  29
  -6  -5  16 59.4027 45.9972  15
  -6  -5  16 64.6255 43.5183  23
  -6   5  16 59.1045 45.6612  34
  -6   5  16 75.9320 46.6260  29
  -6  -5  16 90.2789 54.6262  38
  -6  -5  15 4085.67 202.140  23
  -6   5  15 4362.38 208.931  34
  -6   5  15 3741.91 188.726  29
  -6  -5  15 3945.07 203.191  38
   6   5 -15 3772.85 267.156   9
  -6  -5  15 4111.24 182.933  15
  -6  -5  14 2209.40 146.313  23
  -6   5  14 2434.60 154.528  34
  -6   5  14 2060.22 137.588  29
  -6  -5  14 1998.67 139.971  38
   6   5 -14 2249.87 207.732   9
  -6  -5  14 2032.01 131.615  15
   6   5 -13 847.316 137.998   9
  -6  -5  13 736.366 84.5293  15
   6   5 -12 996.961 137.005   9
  -6  -5  12 1089.76 93.1352  15
   6   5 -11 7.99607 66.7218   9
  -6  -5  11 46.8178 49.1877  15
  -6  -5  10 1668.31 105.438  15
   6   5 -10 1326.25 169.281   9
   6  -5  -9 1111.42 99.9532  13
   6   5  -9 932.978 140.363   9
   6  -5  -8 1980.60 126.357  13
   6   5  -8 2058.78 194.239   9
   6  -5  -7 1565.45 116.708  13
   6   5  -7 1373.31 159.494   9
   6  -5  -6 1487.47 108.973  13
   6  -5  -6 1608.11 142.237   6
   6   5  -6 1681.83 168.243   9
   6  -5  -5 699.785 99.3541   6
   6  -5  -5 605.460 81.7686  13
   6   5  -5 641.547 109.597   9
   6   5  -4 4616.95 194.122  14
   6  -5  -4 4373.34 230.669   6
   6  -5  -4 4483.60 183.966  13
   6   5  -4 4639.22 261.705   9
   6   5  -3 3024.89 155.864  14
   6  -5  -3 3079.54 153.398  13
   6  -5  -3 2769.88 185.891   6
   6   5  -3 2942.91 208.543   9
   6  -5  -2 722.267 102.466   6
   6  -5  -2 629.987 76.3565  13
  -6   5   2 629.940 98.7053  11
   6   5  -2 814.025 117.841   9
   6  -5  -1-2.51385 48.9611   6
   6  -5  -1-2.84456 55.4946  13
  -6   5   1-2.23982 58.1178  11
   6   5  -1-79.2751 62.4699   9
   6   5   0 1098.77 124.495   9
   6  -5   0 1014.79 118.746   6
   6  -5   0 955.109 94.7151  13
  -6   5   0 982.976 114.222  11
  -6   5  -1 2754.72 188.414  11
   6  -5   1 2531.21 185.556   6
   6  -5   2 3515.20 215.121   6
  -6   5  -2 3778.44 218.148  11
   6  -5   3 3271.33 154.277  15
  -6   5  -3 3011.39 201.486  11
  -6   5  -3 3329.83 224.298   5
   6  -5   3 3275.19 211.643   6
   6  -5   4 11019.6 289.982  15
   6  -5   4 11117.9 400.302   6
  -6   5  -4 11543.1 400.315  11
  -6   5  -4 11590.4 420.173   5
   6  -5   5 195.318 72.8949   6
  -6   5  -5 207.513 75.5709  11
  -6   5  -5 256.928 74.2395   5
   6  -5   5 228.853 51.4328  15
  -6   5  -6 2461.72 192.912  11
  -6   5  -6 2847.72 212.056   5
   6  -5   6 2823.46 206.361   6
   6  -5   6 2490.17 137.198  15
  -6   5  -7 105.890 67.2768  11
   6  -5   7 11.0745 62.8083   6
  -6   5  -7 35.9177 57.2147   5
   6  -5   7 11.1094 40.7231  15
  -6   5  -8 2895.29 216.517  11
  -6   5  -8 3285.79 231.718   5
   6  -5   8 2746.86 210.755   6
   6  -5   8 2905.39 148.228  15
  -6   5  -9 6390.98 325.407   7
  -6   5  -9 6630.23 333.085   5
   6  -5   9 6510.42 333.838   6
   6  -5   9 6696.53 231.834  15
  -6   5 -10 7158.63 349.050   7
   6  -5  10 7163.68 347.393   6
   6  -5  10 7714.83 249.025  15
   6  -5  11 52.7982 50.1819  21
   6   5  11 116.864 64.2889  20
  -6   5 -11 38.2985 60.6660   7
  -6   5 -11 77.4940 53.6835  18
   6   5  11 62.9009 45.5653  36
   6  -5  11 5.71612 71.3201   6
   6  -5  11-51.0658 47.7962  32
   6   5  11 81.3389 46.7729  35
   6  -5  11 104.377 52.1659  17
   6  -5  12 2915.17 224.502   6
   6   5  12 3277.38 162.479  36
   6   5  12 2621.62 181.474  20
  -6   5 -12 3146.03 239.362   7
  -6   5 -12 2715.99 164.969  18
   6  -5  12 3223.38 165.426  17
   6   5  12 3321.51 177.315  35
   6  -5  12 3045.13 156.418  32
   6  -5  13 451.868 69.3878  22
   6   5  13 583.930 93.3500  20
  -6   5 -13 536.208 88.3599  18
   6   5  13 457.866 68.5196  36
   6  -5  13 564.875 76.4440  32
   6  -5  13 564.238 77.2389  17
   6  -5  14 9859.55 295.764  22
  -6   5 -14 8581.14 293.591  18
   6  -5  14 9427.05 276.789  32
   6   5  14 9160.81 281.062  36
   6  -5  14 8925.19 271.274  17
   6  -5  15 944.805 97.2739  22
   6  -5  15 982.291 89.9132  32
  -6   5 -15 931.001 112.586  18
   6   5  15 931.633 93.6109  36
   6  -5  16 1922.50 127.924  22
  -6   5 -16 1902.25 135.331  18
   6   5  16 1694.92 118.464  36
   6  -5  17-35.0035 41.7923  22
  -6   5 -17-52.6640 61.9701  18
   6   5  17-21.4425 41.5029  36
   6  -5  18 69.3946 42.0220  22
[truncated: 455,077 more chars]
