# Supplementary material for: 3-{(E)-[4-(4-Hy­droxy-3-meth­oxy­phen­yl)butan-2-yl­idene]amino}-1-phenyl­urea: crystal structure and Hirshfeld surface analysis
Source: Acta Crystallogr E Crystallogr Commun. 2018 Jan 1;74(Pt 1):21–7. doi: 10.1107/S2056989017017273 (PMC5778478; doi:10.1107/S2056989017017273)
Supplement: Supplementary file 2 [file e-74-00021-Isup2.hkl]

data_I                                                                          
_shelx_title ' psva'                                                            
_shelx_refln_list_code          4                                               
_shelx_F_calc_maximum      298.61                                               
_exptl_crystal_F_000      1392.00                                               
_reflns_d_resolution_high  0.8134                                               
                                                                                
loop_                                                                           
 _space_group_symop_operation_xyz                                               
 'x, y, z'                                                                      
 '-x+1/2, y+1/2, -z+1/2'                                                        
 '-x, -y, -z'                                                                   
 'x-1/2, -y-1/2, z-1/2'                                                         
                                                                                
_cell_length_a    16.5464                                                       
_cell_length_b     9.2184                                                       
_cell_length_c    22.3975                                                       
_cell_angle_alpha  90.000                                                       
_cell_angle_beta  100.494                                                       
_cell_angle_gamma  90.000                                                       
                                                                                
_shelx_F_squared_multiplier     1.000                                           
                                                                                
loop_                                                                           
 _refln_index_h                                                                 
 _refln_index_k                                                                 
 _refln_index_l                                                                 
 _refln_F_squared_calc                                                          
 _refln_F_squared_meas                                                          
 _refln_F_squared_sigma                                                         
 _refln_observed_status                                                         
   2   0   0          0.26         27.10         3.80 o                         
   4   0   0       9014.66       8729.83        72.54 o                         
   6   0   0      12215.12      11381.06        80.14 o                         
   8   0   0        170.09         88.31         4.85 o                         
  10   0   0       7952.92       9390.49        89.22 o                         
  12   0   0       2665.20       2452.82        51.45 o                         
  14   0   0        349.54        366.95         8.89 o                         
  16   0   0         84.84         71.31         4.87 o                         
  18   0   0        239.40        215.79         8.75 o                         
   1   1   0      11173.64      12265.23        74.26 o                         
   2   1   0       2096.72       2774.27        29.97 o                         
   3   1   0      75011.98      81063.51       525.01 o                         
   4   1   0       8879.51       9722.26        74.64 o                         
   5   1   0       7693.20       8996.46        53.00 o                         
   6   1   0        286.45        321.07         5.62 o                         
   7   1   0       2672.24       2811.22        26.62 o                         
   8   1   0       6997.47       7688.11        51.17 o                         
   9   1   0       8476.40       9547.91        62.52 o                         
  10   1   0        252.35        147.82         6.00 o                         
  11   1   0        366.26        334.43         9.09 o                         
  12   1   0       3112.56       3069.38        43.57 o                         
  13   1   0          0.07          2.22         3.10 o                         
  14   1   0        316.10        275.39         5.90 o                         
  15   1   0         19.37         18.05         2.15 o                         
  16   1   0        401.23        378.33         7.19 o                         
  17   1   0        310.96        307.40         7.76 o                         
  18   1   0        166.21        168.33        11.09 o                         
  19   1   0         78.47         90.26         6.47 o                         
   0   2   0      28005.57      26329.90       198.80 o                         
   1   2   0      17797.25      19507.20       118.92 o                         
   2   2   0      12332.11      15750.75        99.61 o                         
   3   2   0      17235.46      18535.85       180.51 o                         
   4   2   0      28452.69      32625.86       216.34 o                         
   5   2   0       2999.95       2809.06        30.72 o                         
   6   2   0       3402.43       4248.58        35.00 o                         
   7   2   0         44.55         75.93         4.09 o                         
   8   2   0        167.11        426.62         8.87 o                         
   9   2   0       2084.96       1949.35        25.73 o                         
  10   2   0        113.94        178.76         6.79 o                         
  11   2   0        139.54        141.30         7.74 o                         
  12   2   0         15.18         15.84         4.79 o                         
  13   2   0          6.19          1.46         2.77 o                         
  14   2   0         69.64         94.80         4.19 o                         
  15   2   0        420.63        344.03         7.90 o                         
  16   2   0        465.97        437.37         9.54 o                         
  17   2   0         37.04         28.72         4.40 o                         
  18   2   0         77.84         74.77         5.59 o                         
  19   2   0         28.86         25.32         3.38 o                         
   1   3   0       5542.21       5649.69        31.69 o                         
   2   3   0          4.65          6.77         1.26 o                         
   3   3   0       6654.75       7078.26        40.99 o                         
   4   3   0       5972.33       6340.16        34.59 o                         
   5   3   0      20437.45      23434.82       114.67 o                         
   6   3   0       6304.72       6863.38        48.34 o                         
   7   3   0        946.12       1032.31        17.41 o                         
   8   3   0        613.09        736.39        15.37 o                         
   9   3   0          5.07         21.68         3.84 o                         
  10   3   0        524.47        476.50        13.56 o                         
  11   3   0        257.55        246.34        10.25 o                         
  12   3   0        285.34        291.96        11.44 o                         
  13   3   0         51.40         42.83         2.62 o                         
  14   3   0       1837.94       1729.39        28.74 o                         
  15   3   0        661.07        702.71        19.12 o                         
  16   3   0          7.90         17.37         4.10 o                         
  17   3   0        113.41         96.17         8.75 o                         
  18   3   0        397.57        385.50        10.68 o                         
  19   3   0        211.78        211.30        11.53 o                         
   0   4   0       5492.18       5420.46       102.43 o                         
   1   4   0        251.85        186.19         5.17 o                         
   2   4   0       3943.95       3377.54        19.91 o                         
   3   4   0       9720.54      10288.40        63.40 o                         
   4   4   0      32283.21      35882.69       214.09 o                         
   5   4   0          3.91          4.53         2.11 o                         
   6   4   0        546.34        688.25        10.59 o                         
   7   4   0        214.62        115.27         4.73 o                         
   8   4   0        419.95        462.44        12.75 o                         
   9   4   0         25.74         48.69         4.97 o                         
  10   4   0        379.00        537.83        17.49 o                         
  11   4   0        186.76        121.92        10.18 o                         
  12   4   0         34.08         33.33         2.29 o                         
  13   4   0       1251.12       1085.83        16.52 o                         
  14   4   0        324.74        367.03        13.39 o                         
  15   4   0        796.96        833.43        21.08 o                         
  16   4   0       1048.80       1035.42        29.47 o                         
  17   4   0        159.03        160.75         7.25 o                         
  18   4   0        230.24        242.12         7.65 o                         
   1   5   0       9781.29      11941.08        63.70 o                         
   2   5   0       1983.71       2092.36        25.14 o                         
   3   5   0       1172.25       1190.04        16.18 o                         
   4   5   0        381.96        381.17         9.25 o                         
   5   5   0       6304.31       6533.76        49.49 o                         
   6   5   0         81.39         94.97         5.25 o                         
   7   5   0       2575.57       2635.41        58.21 o                         
   8   5   0        712.06        580.52        20.15 o                         
   9   5   0         89.05         67.77         7.68 o                         
  10   5   0        862.92        875.59        28.35 o                         
  11   5   0       2687.22       2892.16        19.10 o                         
  12   5   0       2134.08       2074.02        16.93 o                         
  13   5   0        162.85        148.12         5.06 o                         
  14   5   0        117.74         99.05         4.08 o                         
  15   5   0         27.87         21.90         3.25 o                         
  16   5   0        446.67        486.18         8.54 o                         
  17   5   0         71.59         49.64         9.50 o                         
   0   6   0       1106.06       1125.45        16.98 o                         
   1   6   0       3438.64       3279.53        29.63 o                         
   2   6   0        334.12        345.44        10.45 o                         
   3   6   0       1342.59       1408.97        26.36 o                         
   4   6   0         40.95         63.40        10.71 o                         
   5   6   0        763.11        669.07        15.56 o                         
   6   6   0         86.79         95.23         8.50 o                         
   7   6   0        224.51        243.87        13.77 o                         
   8   6   0        965.63        887.43        26.61 o                         
   9   6   0        275.73        291.92         6.18 o                         
  10   6   0          0.02         -1.35         1.39 o                         
  11   6   0         25.51         39.40         2.36 o                         
  12   6   0          8.47          6.92         1.84 o                         
  13   6   0        413.94        433.73         8.16 o                         
  14   6   0         70.08         71.46         3.36 o                         
  15   6   0         41.40         42.59         3.92 o                         
  16   6   0         18.93         12.60         2.01 o                         
   1   7   0        244.19        287.87         8.35 o                         
   2   7   0       1014.36       1004.48        17.90 o                         
   3   7   0          1.95          1.26         3.31 o                         
   4   7   0          0.52          1.74         2.89 o                         
   5   7   0         12.22         21.04         4.44 o                         
   6   7   0        168.34        188.19         6.22 o                         
   7   7   0         27.78         30.61         2.74 o                         
   8   7   0       1018.38       1022.42        12.55 o                         
   9   7   0        273.24        286.05         6.35 o                         
  10   7   0        660.98        633.72        10.34 o                         
  11   7   0        571.06        605.91         8.27 o                         
  12   7   0         44.01         35.33         3.09 o                         
  13   7   0        114.71        100.61         4.22 o                         
  14   7   0         30.37         18.17         2.89 o                         
  15   7   0          0.67          1.75         1.89 o                         
   0   8   0        589.39        603.31        19.44 o                         
   1   8   0        405.55        477.75        10.92 o                         
   2   8   0        195.89        175.01         5.86 o                         
   3   8   0         27.06         14.84         2.56 o                         
   4   8   0         99.00         87.07         5.47 o                         
   5   8   0          1.16          3.44         3.03 o                         
   6   8   0        267.30        265.89         8.84 o                         
   7   8   0        156.77        131.33         5.46 o                         
   8   8   0         95.43         98.99         5.45 o                         
   9   8   0        212.85        243.81         6.84 o                         
  10   8   0          0.89          1.14         1.89 o                         
  11   8   0         24.56         34.11         2.50 o                         
  12   8   0         30.55         40.39         3.08 o                         
  13   8   0        162.47        120.42         5.40 o                         
  14   8   0         14.74          3.75         2.97 o                         
   1   9   0         56.30         46.29         5.50 o                         
   2   9   0         37.59         42.50         6.91 o                         
   3   9   0        146.12        123.41         7.58 o                         
   4   9   0        201.04        161.89         8.55 o                         
   5   9   0          9.32         13.89         4.14 o                         
   6   9   0         17.81         11.59         2.96 o                         
   7   9   0        265.86        222.11         7.18 o                         
   8   9   0          9.67         11.49         3.88 o                         
   9   9   0         11.06         13.49         1.85 o                         
  10   9   0        154.18        149.90         4.47 o                         
  11   9   0         17.62         19.63         1.96 o                         
  12   9   0        184.47        143.05         7.25 o                         
   0  10   0          0.01          0.76         4.19 o                         
   1  10   0         49.30         60.85         5.60 o                         
   2  10   0         74.72         79.37         5.91 o                         
   3  10   0          3.48         -3.23         3.23 o                         
   4  10   0         36.82         48.26         4.73 o                         
   5  10   0         33.38         41.67         8.84 o                         
   6  10   0          8.25         17.35         2.60 o                         
   7  10   0        156.92        153.77         5.06 o                         
   8  10   0         26.10         17.25         1.84 o                         
   9  10   0         29.19         25.45         4.31 o                         
   1  11   0          3.66          1.77         3.05 o                         
   2  11   0         27.02         18.07         3.49 o                         
   3  11   0          6.86          4.18         2.54 o                         
 -19   0   1          2.94          0.48         3.85 o                         
 -17   0   1        245.51        247.89        10.23 o                         
 -15   0   1         26.88         23.61         2.95 o                         
 -13   0   1         50.85         40.86         7.53 o                         
 -11   0   1        111.45        119.79         8.04 o                         
  -9   0   1        138.42        128.17         6.11 o                         
  -7   0   1         31.66         29.22         2.73 o                         
  -5   0   1       2416.44       2055.00        58.57 o                         
  -3   0   1        196.71        126.30         8.91 o                         
   1   0   1        299.15        190.04         4.04 o                         
   3   0   1        103.89         91.08         4.92 o                         
   5   0   1         22.73         31.56         3.46 o                         
   7   0   1        264.54        228.19         8.64 o                         
   9   0   1        432.39        418.81        12.64 o                         
  11   0   1        133.32        153.20         9.09 o                         
  13   0   1         37.88         35.95         7.44 o                         
  15   0   1         36.61         26.91         4.74 o                         
  17   0   1          3.99          1.54         3.69 o                         
  19   0   1          0.01         -1.69         3.96 o                         
 -19   1   1         26.15         23.03         3.40 o                         
 -18   1   1          6.91         12.78         2.24 o                         
 -17   1   1         44.19         38.59         2.95 o                         
 -16   1   1         24.40         21.06         2.25 o                         
 -15   1   1         45.33         35.36         2.60 o                         
 -14   1   1         72.70         76.01         3.66 o                         
 -13   1   1        182.51        179.63         8.26 o                         
 -12   1   1          6.85          2.05         2.74 o                         
 -11   1   1        127.29        134.18         6.03 o                         
 -10   1   1        669.85        754.57        16.57 o                         
  -9   1   1         38.42         37.02         3.68 o                         
  -8   1   1        211.50        206.14         6.18 o                         
  -7   1   1        189.75        170.72         4.09 o                         
  -6   1   1         12.50          2.97         1.71 o                         
  -5   1   1        154.75        122.03         4.50 o                         
  -4   1   1        878.71        845.87        19.54 o                         
  -3   1   1         24.11         11.96         4.45 o                         
  -2   1   1         87.96         60.71         4.18 o                         
  -1   1   1          1.13          1.01         1.14 o                         
   0   1   1        101.96         80.44         1.96 o                         
   1   1   1         38.65         29.35         1.55 o                         
   2   1   1         34.73         28.47         2.32 o                         
   3   1   1       1200.70       1003.54        19.13 o                         
   4   1   1         78.60         64.21         4.45 o                         
   5   1   1        475.54        443.39         8.01 o                         
   6   1   1        128.65        139.86         4.21 o                         
   7   1   1        311.47        324.47         6.26 o                         
   8   1   1        150.13        161.25         5.66 o                         
   9   1   1        890.11        860.79        17.65 o                         
  10   1   1        580.52        583.00        15.07 o                         
  11   1   1        232.92        223.80         7.92 o                         
  12   1   1         65.80         62.67         5.41 o                         
  13   1   1        173.24        148.90         8.28 o                         
  14   1   1          6.38          1.75         1.95 o                         
  15   1   1         19.50         14.37         2.07 o                         
  16   1   1        103.99        115.01         5.33 o                         
  17   1   1         10.55          8.21         2.47 o                         
  18   1   1          0.03          3.67         2.36 o                         
  19   1   1         15.52         19.52         3.12 o                         
 -19   2   1          4.25         -1.06         2.60 o                         
 -18   2   1          3.10          2.99         2.40 o                         
 -17   2   1         18.98         20.42         2.69 o                         
 -16   2   1          1.13          2.43         2.36 o                         
 -15   2   1          0.50          1.40         2.35 o                         
 -14   2   1          6.40          8.82         1.97 o                         
 -13   2   1        211.08        211.21         9.84 o                         
 -12   2   1         67.97         69.97         7.43 o                         
 -11   2   1          7.38          7.49         3.37 o                         
 -10   2   1         35.73         33.44         4.39 o                         
  -9   2   1        265.40        261.56         9.42 o                         
  -8   2   1          7.71          8.63         3.10 o                         
  -7   2   1          1.72          2.48         2.03 o                         
  -6   2   1        206.38        203.46         6.68 o                         
  -5   2   1        162.92        180.85         6.49 o                         
  -4   2   1        239.11        163.53         4.74 o                         
  -3   2   1         95.72         72.37         5.52 o                         
  -2   2   1         32.40         40.00         3.78 o                         
  -1   2   1        121.73         84.22         3.98 o                         
   0   2   1          0.11          1.19         1.61 o                         
   1   2   1         56.93         39.79         3.09 o                         
   2   2   1       1105.21        926.17        10.59 o                         
   3   2   1        607.68        523.20         8.30 o                         
   4   2   1       2046.77       1871.48        27.09 o                         
   5   2   1         18.75         18.08         2.72 o                         
   6   2   1        189.50        157.69         5.16 o                         
   7   2   1        283.43        294.54         7.11 o                         
   8   2   1        184.02        200.43         7.94 o                         
   9   2   1         80.30         65.35         6.43 o                         
  10   2   1        100.18         84.94         6.04 o                         
  11   2   1          0.00         -1.60         3.24 o                         
  12   2   1         17.72         18.05         3.29 o                         
  13   2   1         13.79          9.15         2.78 o                         
  14   2   1         89.11         72.95         4.22 o                         
  15   2   1          8.60          5.15         2.44 o                         
  16   2   1        170.28        168.20         7.14 o                         
  17   2   1         46.88         37.71         5.11 o                         
  18   2   1          5.64         10.02         3.42 o                         
  19   2   1          0.23          4.87         3.48 o                         
 -19   3   1         34.80         33.94         4.42 o                         
 -18   3   1          2.67          2.94         3.62 o                         
 -17   3   1         23.01         19.26         3.86 o                         
 -16   3   1         43.92         42.10         5.65 o                         
 -15   3   1         20.14         23.03         4.48 o                         
 -14   3   1          7.24          5.86         3.17 o                         
 -13   3   1         65.62         67.22         3.08 o                         
 -12   3   1        113.23        108.32         7.44 o                         
 -11   3   1         92.93         78.31         6.40 o                         
 -10   3   1         22.37         19.42         4.20 o                         
  -9   3   1         44.08         42.47         4.87 o                         
  -8   3   1         83.75        106.39         6.37 o                         
  -7   3   1        589.86        589.55         9.75 o                         
  -6   3   1         89.55        112.96         4.81 o                         
  -5   3   1        117.57        130.21         4.25 o                         
  -4   3   1        155.41        154.83         4.90 o                         
  -3   3   1       1045.00       1031.79        11.55 o                         
  -2   3   1        125.39        125.58         3.69 o                         
  -1   3   1       1325.20       1037.15        14.10 o                         
   0   3   1         19.04         15.57         1.37 o                         
   1   3   1        891.12        805.62         9.97 o                         
   2   3   1        737.22        720.68         8.27 o                         
   3   3   1        335.64        340.12         6.66 o                         
   4   3   1          9.92          9.16         1.80 o                         
   5   3   1       1597.60       1623.22        16.75 o                         
   6   3   1        421.50        421.05         9.26 o                         
   7   3   1        119.19        112.24         6.10 o                         
   8   3   1        170.47        198.65         8.26 o                         
   9   3   1        229.28        196.79         8.71 o                         
  10   3   1         13.79          9.45         3.65 o                         
  11   3   1         21.67         14.99         3.83 o                         
  12   3   1        240.04        206.48        11.44 o                         
  13   3   1          0.01          0.04         2.03 o                         
  14   3   1         81.55         75.44         4.67 o                         
  15   3   1         47.62         34.58         4.94 o                         
  16   3   1        114.66        117.41        11.49 o                         
  17   3   1          3.26          2.62         3.16 o                         
  18   3   1          8.35         14.04         3.11 o                         
  19   3   1         64.35         77.16         5.67 o                         
 -18   4   1         16.53         30.61         3.44 o                         
 -17   4   1        138.55        148.68         7.18 o                         
 -16   4   1         23.25         25.54         4.46 o                         
 -15   4   1          0.59          5.60         5.04 o                         
 -14   4   1         86.78         78.06         3.99 o                         
 -13   4   1         10.33          6.59         2.19 o                         
 -12   4   1        170.63        174.12         4.58 o                         
 -11   4   1         74.59         56.11         8.55 o                         
 -10   4   1        119.24        135.73         7.99 o                         
  -9   4   1        170.90        154.11         7.98 o                         
  -8   4   1         50.99         40.14         4.71 o                         
  -7   4   1        339.62        325.97         8.29 o                         
  -6   4   1          0.00          2.23         2.09 o                         
  -5   4   1        602.27        613.98        12.51 o                         
  -4   4   1        442.82        483.98         8.09 o                         
  -3   4   1        918.42        979.32        13.04 o                         
  -2   4   1        183.27        148.72         4.77 o                         
  -1   4   1          0.02          1.40         1.72 o                         
   0   4   1        397.67        328.03         6.91 o                         
   1   4   1         39.15         41.67         2.59 o                         
   2   4   1        169.96        212.45         4.42 o                         
   3   4   1         55.04         62.31         3.55 o                         
   4   4   1       3734.84       4015.47        40.95 o                         
   5   4   1        384.85        385.61         8.92 o                         
   6   4   1        187.69        169.57         6.37 o                         
   7   4   1        227.54        197.37         8.95 o                         
   8   4   1        420.50        399.22        11.98 o                         
   9   4   1          0.54         -0.17         3.22 o                         
  10   4   1         37.13         46.36         5.28 o                         
  11   4   1         59.71         53.49         5.68 o                         
  12   4   1        172.18        157.71         4.16 o                         
  13   4   1        119.05        109.09         4.18 o                         
  14   4   1        177.08        183.02         6.41 o                         
  15   4   1         57.51         58.22         5.88 o                         
  16   4   1        602.70        714.14        35.60 o                         
  17   4   1         14.55         10.64         3.05 o                         
  18   4   1        126.78        154.91         6.17 o                         
 -18   5   1        252.80        299.13        10.84 o                         
 -17   5   1         52.63         38.59         3.71 o                         
 -16   5   1         57.50         61.71         3.45 o                         
 -15   5   1         22.71         18.20         3.22 o                         
 -14   5   1         10.24          2.72         2.14 o                         
 -13   5   1          2.21          1.96         2.14 o                         
 -12   5   1        513.01        471.36         7.64 o                         
 -11   5   1       1270.59       1296.19        14.64 o                         
 -10   5   1        831.92        841.31        25.15 o                         
  -9   5   1        270.51        271.00        10.78 o                         
  -8   5   1         41.69         45.64         4.87 o                         
  -7   5   1        100.81         76.35         5.07 o                         
  -6   5   1          0.68         -1.86         2.62 o                         
  -5   5   1        178.02        174.40         6.65 o                         
  -4   5   1          2.28          2.75         2.05 o                         
  -3   5   1         21.82         35.33         3.70 o                         
  -2   5   1          1.79         -0.07         1.80 o                         
  -1   5   1       2457.41       2680.23        30.94 o                         
   0   5   1        231.22        248.62         5.57 o                         
   1   5   1       1482.21       1676.06        17.89 o                         
   2   5   1         47.07         44.19         3.49 o                         
   3   5   1        383.23        401.86         9.26 o                         
   4   5   1        153.21        141.48         5.94 o                         
   5   5   1        105.80         99.11         5.20 o                         
   6   5   1        243.69        249.75        12.48 o                         
   7   5   1         72.91         85.71         8.15 o                         
   8   5   1         54.70         61.35         7.40 o                         
   9   5   1         32.49         23.18         3.84 o                         
  10   5   1         46.13         47.11         7.23 o                         
  11   5   1        298.56        289.43         5.87 o                         
  12   5   1        278.31        282.37         6.88 o                         
  13   5   1        314.82        305.13         7.42 o                         
  14   5   1         61.88         53.30         3.72 o                         
  15   5   1          2.34          0.01         2.16 o                         
  16   5   1        256.53        269.42         9.14 o                         
  17   5   1         10.55         14.76         3.05 o                         
 -16   6   1         15.91          6.64         2.40 o                         
 -15   6   1         16.69         20.87         2.77 o                         
 -14   6   1         76.73         84.86         4.69 o                         
 -13   6   1        100.07        125.28         4.57 o                         
 -12   6   1          0.11         -1.82         1.82 o                         
 -11   6   1        207.56        202.67         5.06 o                         
 -10   6   1          3.15          6.78         1.96 o                         
  -9   6   1       1587.62       1529.50        15.24 o                         
  -8   6   1        187.87        176.01        12.24 o                         
  -7   6   1       1517.39       1502.97        44.51 o                         
  -6   6   1         46.41         44.09         4.30 o                         
  -5   6   1        323.78        294.63        10.83 o                         
  -4   6   1          2.87          3.51         2.80 o                         
  -3   6   1        278.55        284.14         9.87 o                         
  -2   6   1        922.17        935.38        15.55 o                         
  -1   6   1        151.20        148.97         5.69 o                         
   0   6   1        842.53        863.78        13.56 o                         
   1   6   1        459.28        433.37         8.22 o                         
   2   6   1        204.47        203.17         9.72 o                         
   3   6   1        435.60        458.80        11.41 o                         
   4   6   1         87.77         76.31         6.77 o                         
   5   6   1         29.56         28.16         5.40 o                         
   6   6   1         10.00          4.21         2.77 o                         
   7   6   1          0.75          4.33         4.10 o                         
   8   6   1        681.86        655.23        14.64 o                         
   9   6   1          2.15          1.07         1.62 o                         
  10   6   1         46.73         31.55         2.57 o                         
  11   6   1         84.57         67.17         3.10 o                         
  12   6   1         87.27         98.82         3.59 o                         
  13   6   1        186.27        208.54         5.95 o                         
  14   6   1         87.92         94.37         5.08 o                         
  15   6   1          1.83          2.11         1.70 o                         
  16   6   1          6.42          8.04         2.32 o                         
 -15   7   1          3.18          3.21         2.07 o                         
 -14   7   1          4.00          5.44         2.36 o                         
 -13   7   1         40.62         36.92         2.97 o                         
 -12   7   1        310.70        281.54         6.55 o                         
 -11   7   1          5.18          5.46         1.79 o                         
 -10   7   1        866.62        924.49        11.62 o                         
  -9   7   1        113.64        113.05         3.89 o                         
  -8   7   1          3.43          6.20         1.95 o                         
  -7   7   1         87.89         79.26         5.44 o                         
  -6   7   1        333.54        295.38         7.74 o                         
  -5   7   1          0.00         -3.71         3.71 o                         
  -4   7   1         40.30         48.04         6.08 o                         
  -3   7   1        117.41        140.68         7.00 o                         
  -2   7   1         57.31         43.03         4.36 o                         
  -1   7   1        173.68        166.63         5.66 o                         
   0   7   1        445.96        414.72        10.04 o                         
   1   7   1         36.34         31.39         4.74 o                         
   2   7   1        447.56        474.41        19.86 o                         
   3   7   1          2.13          5.18         4.02 o                         
   4   7   1         68.49         55.35         6.14 o                         
   5   7   1         27.84         11.25         4.06 o                         
   6   7   1        355.63        351.88         7.53 o                         
   7   7   1          0.89          0.80         1.83 o                         
   8   7   1          0.03         -1.12         1.96 o                         
   9   7   1         23.54         29.68         2.31 o                         
  10   7   1         11.45          7.53         1.73 o                         
  11   7   1          1.73          8.88         2.04 o                         
  12   7   1          8.50          5.99         2.14 o                         
  13   7   1          7.84          5.75         1.75 o                         
  14   7   1         11.82          7.40         2.03 o                         
  15   7   1         47.84         29.35         4.06 o                         
 -14   8   1         31.72         34.46         4.32 o                         
 -13   8   1          4.33         -0.89         2.55 o                         
 -12   8   1         50.72         43.57         5.04 o                         
 -11   8   1          7.57         15.00         2.34 o                         
 -10   8   1         62.74         59.02         3.26 o                         
  -9   8   1         77.28         81.97         4.27 o                         
  -8   8   1        113.80         98.48         4.64 o                         
  -7   8   1         55.95         36.94         3.40 o                         
  -6   8   1        690.60        645.58        14.30 o                         
  -5   8   1         53.74         48.49         8.07 o                         
  -4   8   1        114.06        107.46         5.53 o                         
  -3   8   1        232.19        222.37         7.20 o                         
  -2   8   1          0.18          1.78         2.26 o                         
  -1   8   1         46.89         52.34         4.49 o                         
   0   8   1        175.44        201.26         7.91 o                         
   1   8   1          0.40          1.06         2.47 o                         
   2   8   1         63.78         62.80         4.48 o                         
   3   8   1        310.78        310.67         9.01 o                         
   4   8   1        150.00        128.60         6.53 o                         
   5   8   1        144.61        131.65         6.63 o                         
   6   8   1         51.80         54.63         3.96 o                         
   7   8   1          1.68          2.13         2.37 o                         
   8   8   1        639.92        641.40        11.71 o                         
   9   8   1        233.24        262.62         7.21 o                         
  10   8   1        256.18        269.43         7.18 o                         
  11   8   1         26.32         45.21         2.75 o                         
  12   8   1         24.00         37.39         4.57 o                         
  13   8   1         14.75          5.31         3.62 o                         
 -12   9   1          4.26         15.42         3.27 o                         
 -11   9   1         14.48         11.93         1.92 o                         
 -10   9   1          1.34          3.61         1.81 o                         
  -9   9   1         69.91         65.16         3.03 o                         
  -8   9   1         11.18          7.80         1.89 o                         
  -7   9   1        344.94        349.28         9.14 o                         
  -6   9   1         65.55         47.58         4.26 o                         
  -5   9   1        669.45        678.08        17.55 o                         
  -4   9   1        650.28        623.02        17.65 o                         
  -3   9   1        141.37        138.24         6.70 o                         
  -2   9   1          5.08          7.18         3.98 o                         
  -1   9   1          0.87         -2.30         3.52 o                         
   0   9   1         46.66         46.60         9.87 o                         
   1   9   1        100.78        106.25         7.47 o                         
   2   9   1         26.70         37.88         4.98 o                         
   3   9   1        113.28        109.87         7.51 o                         
   4   9   1        432.71        396.62        13.33 o                         
   5   9   1          0.01          4.07         6.95 o                         
   6   9   1          4.17          6.53         2.92 o                         
   7   9   1        886.92        922.24        18.71 o                         
   8   9   1        143.70        153.87         5.17 o                         
   9   9   1         12.85         15.74         1.90 o                         
  10   9   1          7.14         20.61         2.34 o                         
  11   9   1         48.70         39.04         2.62 o                         
  12   9   1        115.29        114.97         6.46 o                         
  -9  10   1         27.39         46.23         3.34 o                         
  -8  10   1        343.32        423.03         8.60 o                         
  -7  10   1        615.44        722.96        11.03 o                         
  -6  10   1          8.60          3.69         2.00 o                         
  -5  10   1          0.40          0.31         2.29 o                         
  -4  10   1         19.58          9.24         3.42 o                         
  -3  10   1        173.82        158.33         6.28 o                         
  -2  10   1          1.72          0.99         5.00 o                         
  -1  10   1          8.54          8.66         3.21 o                         
   0  10   1         94.62         85.44         6.43 o                         
   1  10   1          0.06         -0.30         3.64 o                         
   2  10   1         76.58         75.08         8.73 o                         
   3  10   1         23.80          5.71         3.02 o                         
   4  10   1         97.60        118.21         6.76 o                         
   5  10   1        167.80        162.94         6.07 o                         
   6  10   1        321.90        391.41         8.43 o                         
   7  10   1          0.08          5.12         2.23 o                         
   8  10   1          0.17         -0.22         1.37 o                         
   9  10   1          5.60          1.15         2.21 o                         
  -3  11   1        422.64        508.13        13.53 o                         
  -2  11   1         51.83         39.53         4.29 o                         
  -1  11   1          1.41          5.01         3.31 o                         
   0  11   1         11.79         19.96         4.33 o                         
   1  11   1         12.14         14.73         3.96 o                         
   2  11   1         16.65         18.40         3.55 o                         
   3  11   1        198.98        220.67         9.28 o                         
 -18   0   2        876.25        857.38        15.51 o                         
 -16   0   2        280.96        227.68         8.06 o                         
 -14   0   2        156.85        153.00         6.91 o                         
 -12   0   2        582.14        862.50        27.95 o                         
 -10   0   2       2160.89       2333.85        28.18 o                         
  -8   0   2        330.82        313.48         8.46 o                         
  -6   0   2       4621.41       4992.53        45.05 o                         
  -4   0   2      22000.54      23680.18       289.36 o                         
  -2   0   2       2718.02       2635.50        52.38 o                         
   0   0   2         67.92         76.24         7.97 o                         
   2   0   2      49009.25      55091.57       280.13 o                         
   4   0   2      89165.30      94178.88       552.46 o                         
   6   0   2      21461.84      24844.46       158.16 o                         
   8   0   2         37.35         19.66         3.97 o                         
  10   0   2        482.21        471.30        14.81 o                         
  12   0   2        907.22        916.85        29.40 o                         
  14   0   2       1145.13       1185.30        19.40 o                         
  16   0   2        848.50        852.95        19.22 o                         
  18   0   2         19.68         27.51         3.88 o                         
 -19   1   2        964.37       1028.81        13.95 o                         
 -18   1   2         36.03         44.69         3.15 o                         
 -17   1   2        957.81        948.22        12.44 o                         
 -16   1   2        282.62        300.11         7.16 o                         
 -15   1   2         20.50         24.99         2.71 o                         
 -14   1   2        859.59        862.65        12.45 o                         
 -13   1   2         81.49        117.75         7.85 o                         
 -12   1   2          8.53         14.45         2.86 o                         
 -11   1   2       2106.58       2492.57        28.82 o                         
 -10   1   2         17.98          5.25         2.55 o                         
  -9   1   2       2052.41       2374.35        23.48 o                         
  -8   1   2       1864.36       1705.80        16.16 o                         
  -7   1   2        888.91        973.15        10.95 o                         
  -6   1   2       4651.19       6753.43        36.28 o                         
  -5   1   2       9375.11       9730.70        72.55 o                         
  -4   1   2        663.48       1545.22        26.25 o                         
  -3   1   2      15964.84      20127.95       123.30 o                         
  -2   1   2       7378.11       7652.60        63.84 o                         
  -1   1   2        107.25         84.10         3.99 o                         
   0   1   2         41.57         95.07         2.65 o                         
   1   1   2        148.86        197.27         3.18 o                         
   2   1   2       9281.23      11452.21        51.12 o                         
   3   1   2       1651.89       1867.41        16.51 o                         
   4   1   2      51867.32      54556.25       508.06 o                         
   5   1   2       6139.69       6639.29        53.85 o                         
   6   1   2        129.36        211.48         4.46 o                         
   7   1   2        400.10        258.44         5.77 o                         
   8   1   2       4946.20       5280.92        35.27 o                         
   9   1   2       4779.40       5340.77        41.14 o                         
  10   1   2        138.28        125.69         5.05 o                         
  11   1   2         60.02         85.28         4.98 o                         
  12   1   2        485.95        505.58        16.01 o                         
  13   1   2        502.96        493.76        13.54 o                         
  14   1   2         45.17         37.85         2.67 o                         
  15   1   2        129.39        140.85         4.80 o                         
  16   1   2        156.53        152.26         5.83 o                         
  17   1   2        555.00        566.24        10.29 o                         
  18   1   2         10.68         10.62         2.78 o                         
  19   1   2         67.50         67.51         7.18 o                         
 -19   2   2         73.57         73.68         3.72 o                         
 -18   2   2         96.99         89.79         4.68 o                         
 -17   2   2          3.31          5.47         3.19 o                         
 -16   2   2        236.24        254.95         9.02 o                         
 -15   2   2         67.29         54.33         3.56 o                         
 -14   2   2        625.56        515.28         8.68 o                         
 -13   2   2        744.34        698.90        17.55 o                         
 -12   2   2        254.54        250.39        10.34 o                         
 -11   2   2        913.44        885.72        18.78 o                         
 -10   2   2       1553.57       1604.16        24.77 o                         
  -9   2   2        647.26        875.65        16.92 o                         
  -8   2   2        759.23        954.31        16.71 o                         
  -7   2   2        117.58        249.83         6.28 o                         
  -6   2   2        211.76        378.58         6.76 o                         
  -5   2   2       1134.26       1694.53        20.30 o                         
  -4   2   2       1281.97       1764.78        15.17 o                         
  -3   2   2      79912.41      86692.52       386.25 o                         
  -2   2   2          7.11         25.32         3.30 o                         
  -1   2   2      19350.37      21751.23       125.66 o                         
   0   2   2      31724.27      33832.92       137.09 o                         
   1   2   2      23264.63      25105.60       129.81 o                         
   2   2   2        457.95        375.68         6.52 o                         
   3   2   2         61.90         47.68         2.04 o                         
   4   2   2         14.72         46.88         1.83 o                         
   5   2   2       3310.56       3433.75        23.41 o                         
   6   2   2       6387.61       7303.61        43.40 o                         
   7   2   2       7898.05       8240.09        73.38 o                         
   8   2   2        316.78        307.68         9.50 o                         
   9   2   2       1758.15       1974.41        26.23 o                         
  10   2   2        772.42        811.22        19.83 o                         
  11   2   2        295.94        334.62         9.41 o                         
  12   2   2        305.66        306.49         9.40 o                         
  13   2   2          4.27          3.10         1.88 o                         
  14   2   2        111.54        110.58         4.82 o                         
  15   2   2         50.02         36.09         4.09 o                         
  16   2   2       1048.37       1088.06        17.66 o                         
  17   2   2        353.62        377.12        12.04 o                         
  18   2   2         17.47         11.96         3.14 o                         
  19   2   2          0.97         -0.33         2.16 o                         
 -19   3   2          2.81          4.47         2.43 o                         
 -18   3   2         14.09         18.14         2.62 o                         
 -17   3   2         14.90         20.62         4.12 o                         
 -16   3   2         50.02         54.31         5.78 o                         
 -15   3   2       1607.93       1580.88        22.35 o                         
 -14   3   2         51.08         64.97         3.66 o                         
 -13   3   2          0.77          4.18         1.66 o                         
 -12   3   2        364.23        401.04        13.87 o                         
 -11   3   2         68.75         59.89         5.70 o                         
 -10   3   2       3583.53       3827.94        43.01 o                         
  -9   3   2       1715.75       1828.36        26.64 o                         
  -8   3   2         28.65         17.40         2.79 o                         
  -7   3   2        687.02       1017.86        12.90 o                         
  -6   3   2       1549.22       1586.21        15.82 o                         
  -5   3   2        280.87        246.06         5.53 o                         
  -4   3   2      10498.04      11901.59        77.91 o                         
  -3   3   2        458.10        684.39         9.48 o                         
  -2   3   2         89.61         19.27         1.94 o                         
  -1   3   2       6253.84       7049.13        36.01 o                         
   0   3   2       5497.31       5299.94        29.71 o                         
   1   3   2      12957.26      14435.49        62.82 o                         
   2   3   2          0.70         59.97         2.90 o                         
   3   3   2       1328.40       1621.13        13.27 o                         
   4   3   2       2251.44       2136.25        19.09 o                         
   5   3   2        255.59        273.65         6.82 o                         
   6   3   2        243.57        266.31         8.27 o                         
   7   3   2        702.44        734.94        14.70 o                         
   8   3   2       1614.89       2167.98        51.43 o                         
   9   3   2        140.83        121.18         6.87 o                         
  10   3   2        424.15        376.96        12.23 o                         
  11   3   2       1626.95       1616.42        26.90 o                         
  12   3   2        175.83        170.45         8.87 o                         
  13   3   2       1258.25       1173.63        18.69 o                         
  14   3   2         32.32         25.59         2.99 o                         
  15   3   2        290.61        253.11        10.48 o                         
  16   3   2        183.72        232.56         9.74 o                         
  17   3   2         24.98         14.01         3.45 o                         
  18   3   2         58.55         49.34         4.21 o                         
 -18   4   2         19.20         26.06         2.24 o                         
 -17   4   2         27.19         28.33         3.95 o                         
 -16   4   2        153.10        153.38         6.17 o                         
 -15   4   2        356.76        304.76         8.97 o                         
 -14   4   2       1583.46       1771.53        20.02 o                         
 -13   4   2          8.79         10.28         2.09 o                         
 -12   4   2          8.47         22.41         2.01 o                         
 -11   4   2         59.25         66.67         5.96 o                         
 -10   4   2        402.69        396.17        12.91 o                         
  -9   4   2       2756.74       3085.28        56.13 o                         
  -8   4   2        186.45        240.76         6.96 o                         
  -7   4   2       1902.55       1906.96        19.71 o                         
  -6   4   2        216.08        306.34         7.76 o                         
  -5   4   2        413.84        516.44         8.72 o                         
  -4   4   2       3330.37       3358.26        28.61 o                         
  -3   4   2        559.08        295.83         5.76 o                         
  -2   4   2       3947.02       4316.06        27.79 o                         
  -1   4   2       4786.32       4912.54        35.55 o                         
   0   4   2        918.52       1035.34        10.58 o                         
   1   4   2       5161.40       5861.18        38.67 o                         
   2   4   2       4583.46       5407.50        37.40 o                         
   3   4   2        697.70        706.73        13.78 o                         
   4   4   2        315.66        434.75         8.91 o                         
   5   4   2        122.35        353.45        10.55 o                         
   6   4   2        807.25        948.27        20.90 o                         
   7   4   2         86.98         56.09         4.75 o                         
   8   4   2        171.49        156.21         7.70 o                         
   9   4   2        375.68        417.48        12.73 o                         
  10   4   2         38.25         53.73         7.35 o                         
  11   4   2        428.12        413.70        13.54 o                         
  12   4   2        540.26        514.89         8.30 o                         
  13   4   2        294.17        272.45         6.30 o                         
  14   4   2          8.08         -1.33         3.82 o                         
  15   4   2         19.22         15.77         3.68 o                         
  16   4   2        835.57        942.60        18.58 o                         
  17   4   2         36.37         18.49         3.20 o                         
  18   4   2        451.88        458.43        28.29 o                         
 -18   5   2       1172.53       1303.57        25.38 o                         
 -17   5   2         60.95         58.17         3.63 o                         
 -16   5   2        100.64         69.47         3.56 o                         
 -15   5   2         44.57         41.88         3.68 o                         
 -14   5   2          1.01          0.83         2.59 o                         
 -13   5   2          0.53          4.27         2.13 o                         
 -12   5   2        504.01        577.52         8.93 o                         
 -11   5   2        740.23        712.82        10.07 o                         
 -10   5   2        407.98        398.81        13.37 o                         
  -9   5   2       1777.37       1701.63        41.70 o                         
  -8   5   2        377.97        366.61        11.68 o                         
  -7   5   2        233.04        214.84         6.75 o                         
  -6   5   2         94.13         64.85         4.49 o                         
  -5   5   2        947.00        903.45        21.42 o                         
  -4   5   2       8224.98       8010.45        56.50 o                         
  -3   5   2        326.10        526.94        12.04 o                         
  -2   5   2        224.91        197.64         5.73 o                         
  -1   5   2        110.52        106.13         4.32 o                         
   0   5   2         14.90         92.66        11.82 o                         
   1   5   2       2266.85       2629.06        29.53 o                         
   2   5   2       2041.06       2035.60        20.43 o                         
   3   5   2        176.50        221.77         7.88 o                         
   4   5   2       1060.92       1051.01        18.04 o                         
   5   5   2       3821.28       4347.20        46.53 o                         
   6   5   2        353.94        344.49        14.46 o                         
   7   5   2        124.45        152.19        13.09 o                         
   8   5   2       3195.42       3312.41        38.41 o                         
   9   5   2         42.28         48.98         4.78 o                         
  10   5   2         18.14         14.09         6.11 o                         
  11   5   2       1081.92       1012.90        12.07 o                         
  12   5   2        115.77        117.34         5.13 o                         
  13   5   2        150.79        164.27         5.91 o                         
  14   5   2       1087.46        997.67        16.57 o                         
  15   5   2        280.66        317.03         8.63 o                         
  16   5   2        212.45        218.26        14.46 o                         
  17   5   2          5.76         19.52         3.15 o                         
 -17   6   2          7.72          5.46         2.47 o                         
 -16   6   2         99.70        135.79         6.00 o                         
 -15   6   2         95.33         68.21         5.16 o                         
 -14   6   2        330.33        310.13         8.60 o                         
 -13   6   2        791.69        777.77        14.39 o                         
 -12   6   2         54.26         34.85         2.84 o                         
 -11   6   2        554.02        479.56         7.54 o                         
 -10   6   2        403.44        405.03        10.20 o                         
  -9   6   2        444.67        355.00         6.63 o                         
  -8   6   2        495.02        421.09        18.44 o                         
  -7   6   2       4663.80       4832.23        44.60 o                         
  -6   6   2        117.04        142.45         6.81 o                         
  -5   6   2          1.31          6.75         3.41 o                         
  -4   6   2       1870.51       2059.08        28.56 o                         
  -3   6   2        293.55        299.17        10.01 o                         
  -2   6   2         92.41        115.95         4.69 o                         
  -1   6   2         22.13         10.02         2.27 o                         
   0   6   2       1966.74       1988.45        22.10 o                         
   1   6   2        621.11        550.21        11.92 o                         
   2   6   2          2.23          7.89         3.06 o                         
   3   6   2         55.90         45.48         5.47 o                         
   4   6   2        292.90        316.40        18.51 o                         
   5   6   2        215.60        263.74        10.74 o                         
   6   6   2          4.44         -0.89         3.06 o                         
   7   6   2        218.09        175.93         8.47 o                         
   8   6   2         55.54         48.07         5.02 o                         
   9   6   2        380.66        365.52         6.35 o                         
  10   6   2         10.64          9.06         1.75 o                         
  11   6   2          9.39          4.15         2.59 o                         
  12   6   2        197.75        193.88         5.16 o                         
  13   6   2        102.85         79.79         3.75 o                         
  14   6   2        118.29         98.76         4.69 o                         
  15   6   2         35.60         41.52         2.77 o                         
  16   6   2         28.54         31.13         2.99 o                         
 -15   7   2         12.06          9.28         4.34 o                         
 -14   7   2         71.97         85.83         4.24 o                         
 -13   7   2        251.88        299.60         8.82 o                         
 -12   7   2         14.73          3.32         1.92 o                         
 -11   7   2         52.79         35.00         2.39 o                         
 -10   7   2        325.44        397.98         7.39 o                         
  -9   7   2        113.64        136.06         4.14 o                         
  -8   7   2        803.37        705.03         9.77 o                         
  -7   7   2       1283.98       1216.73        15.84 o                         
  -6   7   2       2278.23       2023.40        21.35 o                         
  -5   7   2        575.75        570.53        17.92 o                         
  -4   7   2        850.41        954.36        35.42 o                         
  -3   7   2         55.36         88.46         6.25 o                         
  -2   7   2       1271.34       1201.87        21.73 o                         
  -1   7   2        749.52        714.67        11.54 o                         
   0   7   2        433.70        369.93        13.49 o                         
   1   7   2        134.84        118.79         8.07 o                         
   2   7   2          2.85         15.36         4.15 o                         
   3   7   2         72.05         70.02         7.19 o                         
   4   7   2        375.82        365.89        16.30 o                         
   5   7   2         59.10         42.88         5.78 o                         
   6   7   2         16.55         13.99         1.90 o                         
   7   7   2        359.29        315.74         6.49 o                         
   8   7   2        411.13        420.33         6.74 o                         
   9   7   2         65.86         51.70         3.08 o                         
  10   7   2        392.04        365.09         6.45 o                         
  11   7   2        430.31        417.85         6.70 o                         
  12   7   2        470.50        519.02        10.45 o                         
  13   7   2        249.79        248.42         6.19 o                         
  14   7   2         39.95         27.72         2.72 o                         
  15   7   2         77.39         48.17         4.51 o                         
 -14   8   2          7.26          7.06         3.20 o                         
 -13   8   2          8.57         15.42         1.82 o                         
 -12   8   2         20.55         15.37         2.33 o                         
 -11   8   2         48.44         52.32         2.86 o                         
 -10   8   2         12.60         16.36         2.82 o                         
  -9   8   2        503.48        457.27         9.17 o                         
  -8   8   2        527.42        469.41         9.47 o                         
  -7   8   2         56.15         50.39         4.36 o                         
  -6   8   2        448.73        441.96        12.46 o                         
  -5   8   2        100.14         94.75         5.68 o                         
  -4   8   2        324.62        314.81         8.46 o                         
  -3   8   2         10.50         13.00         2.71 o                         
  -2   8   2         85.56         75.46         4.33 o                         
  -1   8   2         16.64         11.38         2.73 o                         
   0   8   2         47.73         52.13         4.05 o                         
   1   8   2        274.15        259.51         9.62 o                         
   2   8   2         69.88         56.81         4.13 o                         
   3   8   2        223.42        214.11         7.51 o                         
   4   8   2         52.38         51.74         4.48 o                         
   5   8   2          3.06          6.18         3.15 o                         
   6   8   2         42.69         37.24         4.16 o                         
   7   8   2          2.16         -0.99         2.11 o                         
   8   8   2        952.31        912.11        11.43 o                         
   9   8   2         48.57         59.90         3.32 o                         
  10   8   2         59.18         58.88         2.68 o                         
  11   8   2         29.85         28.89         2.35 o                         
  12   8   2         33.77         39.58         2.97 o                         
  13   8   2         22.18         17.38         2.70 o                         
 -12   9   2          0.01          1.34         3.12 o                         
 -11   9   2        198.94        206.80         4.81 o                         
 -10   9   2         94.45         93.16         3.61 o                         
  -9   9   2         49.54         43.83         3.44 o                         
  -8   9   2        247.96        251.03         7.35 o                         
  -7   9   2        119.20        118.63         6.33 o                         
  -6   9   2         40.12         47.30         4.17 o                         
  -5   9   2        513.68        451.89        12.82 o                         
  -4   9   2        312.30        273.92         9.37 o                         
  -3   9   2         14.15         26.68         3.78 o                         
  -2   9   2        267.96        282.41         9.10 o                         
  -1   9   2          1.13         11.07         4.28 o                         
   0   9   2         20.45         37.12         5.14 o                         
   1   9   2         25.40         24.59         6.56 o                         
   2   9   2         67.64         76.40         9.84 o                         
   3   9   2         22.53         31.13         4.58 o                         
   4   9   2        224.74        201.56         9.52 o                         
   5   9   2         58.16         81.95         5.06 o                         
   6   9   2         28.23         24.16         2.87 o                         
   7   9   2        265.99        214.46         6.35 o                         
   8   9   2         47.58         44.72         3.14 o                         
   9   9   2          8.05         11.22         1.76 o                         
  10   9   2        172.22        176.34         4.80 o                         
  11   9   2         46.70         38.56         3.33 o                         
  -9  10   2         77.47         76.98         4.02 o                         
  -8  10   2         36.82         39.16         2.35 o                         
  -7  10   2         47.14         41.80         3.00 o                         
  -6  10   2          3.13          8.48         3.12 o                         
  -5  10   2         67.64         63.11         4.58 o                         
  -4  10   2          2.62          0.47         3.23 o                         
  -3  10   2         44.98         42.73         3.60 o                         
  -2  10   2        303.29        306.64        11.07 o                         
  -1  10   2         32.36         25.90         8.12 o                         
   0  10   2         77.62         62.32         8.21 o                         
   1  10   2         22.10         25.29         6.23 o                         
   2  10   2          5.47          6.98         5.30 o                         
   3  10   2          4.57          8.99         5.36 o                         
   4  10   2         20.64         32.29         6.24 o                         
   5  10   2        180.40        159.61         5.93 o                         
   6  10   2        348.51        399.68        10.30 o                         
   7  10   2         25.12         14.10         2.22 o                         
   8  10   2          0.41          2.16         1.41 o                         
  -2  11   2          1.37          1.43         1.77 o                         
  -1  11   2          5.36          8.89         3.13 o                         
   0  11   2          0.43          4.89         3.94 o                         
   1  11   2          3.17          4.35         3.49 o                         
   2  11   2          9.08          6.09         2.67 o                         
   3  11   2         16.92         14.80         3.30 o                         
 -19   0   3          5.21          6.43         5.13 o                         
 -17   0   3          0.00         -0.67         3.65 o                         
 -15   0   3          0.01          2.94         2.30 o                         
 -13   0   3        658.29        643.46        25.06 o                         
 -11   0   3        165.46        158.96         9.00 o                         
  -9   0   3        389.61        398.02        10.27 o                         
  -7   0   3        167.14        153.56         9.61 o                         
  -5   0   3        242.75        177.70         7.75 o                         
  -3   0   3        350.09        247.09        18.85 o                         
  -1   0   3         51.94         50.23         3.97 o                         
   1   0   3          3.43         12.99         1.69 o                         
   3   0   3        912.28        734.57        17.93 o                         
   5   0   3          9.63          9.29         1.65 o                         
   7   0   3        120.62        121.32         5.43 o                         
   9   0   3        105.31        103.00         7.10 o                         
  11   0   3         30.56         35.90         5.35 o                         
  13   0   3        194.72        180.02        13.67 o                         
  15   0   3          0.10         -1.20         2.79 o                         
  17   0   3          5.53          8.12         3.33 o                         
  19   0   3          0.34          0.31         3.23 o                         
 -19   1   3          0.43         -1.97         2.21 o                         
 -18   1   3          2.65          1.22         2.03 o                         
 -17   1   3         24.30         22.35         2.51 o                         
 -16   1   3         12.95         13.28         2.70 o                         
 -15   1   3          3.75          1.15         2.31 o                         
 -14   1   3         70.57         80.07         4.14 o                         
 -13   1   3         10.22         11.01         3.11 o                         
 -12   1   3          4.78          0.98         2.67 o                         
 -11   1   3        189.26        196.66         7.10 o                         
 -10   1   3          3.11          1.06         3.15 o                         
  -9   1   3         15.16         10.34         2.47 o                         
  -8   1   3        331.36        333.70         6.84 o                         
  -7   1   3          0.80          2.27         1.71 o                         
  -6   1   3         48.88         49.42         2.93 o                         
  -5   1   3          7.53          4.42         1.75 o                         
  -4   1   3        134.49         90.07         4.39 o                         
  -3   1   3          3.14         12.09         3.66 o                         
  -2   1   3       1283.54       1101.70        16.60 o                         
  -1   1   3        159.30        138.80         4.41 o                         
   0   1   3         11.10          8.73         1.62 o                         
   1   1   3        126.27        134.33         3.23 o                         
   2   1   3        283.51        288.14         7.77 o                         
   3   1   3        125.87        120.47         5.97 o                         
   4   1   3        156.45        129.48         4.34 o                         
   5   1   3         68.14         59.94         2.57 o                         
   6   1   3         17.95         17.99         1.88 o                         
   7   1   3         26.50         18.74         2.29 o                         
   8   1   3        341.08        333.38         6.70 o                         
   9   1   3          0.45          1.10         2.10 o                         
  10   1   3        109.08        100.03         4.74 o                         
  11   1   3          4.65          6.76         2.61 o                         
  12   1   3         10.29         16.24         3.82 o                         
  13   1   3          2.52          0.83         2.25 o                         
  14   1   3         42.92         41.79         2.79 o                         
  15   1   3          8.37          7.42         2.32 o                         
  16   1   3          4.60          8.19         2.68 o                         
  17   1   3          0.00          1.51         2.34 o                         
  18   1   3         44.66         48.12         3.65 o                         
  19   1   3          3.67          6.46         2.41 o                         
 -19   2   3          0.24          5.24         2.22 o                         
 -18   2   3         16.89         16.86         2.88 o                         
 -17   2   3         24.30         23.59         2.85 o                         
 -16   2   3         14.08         10.67         2.89 o                         
 -15   2   3         11.26          9.13         2.19 o                         
 -14   2   3        464.75        434.57         8.48 o                         
 -13   2   3          1.24         -0.40         3.38 o                         
 -12   2   3        337.44        297.21        11.47 o                         
 -11   2   3          3.87          6.73         3.38 o                         
 -10   2   3        620.38        611.83        15.04 o                         
  -9   2   3         35.91         36.53         4.42 o                         
  -8   2   3         78.39         78.20         4.05 o                         
  -7   2   3        117.48        117.67         4.21 o                         
  -6   2   3          0.21          3.98         2.12 o                         
  -5   2   3        213.77        208.82         9.28 o                         
  -4   2   3         20.31         10.26         1.73 o                         
  -3   2   3       2696.71       2544.89        18.69 o                         
  -2   2   3          1.74          1.34         1.81 o                         
  -1   2   3       1488.21       1260.55        16.21 o                         
   0   2   3        289.83        260.61         5.42 o                         
   1   2   3       2217.18       1919.83        21.63 o                         
   2   2   3         12.12         11.09         1.67 o                         
   3   2   3         22.84         18.74         2.11 o                         
   4   2   3          8.93          3.89         1.44 o                         
   5   2   3          3.51          0.71         1.42 o                         
   6   2   3          0.80          1.00         1.59 o                         
   7   2   3          3.55          1.82         1.59 o                         
   8   2   3         47.49         42.47         3.11 o                         
   9   2   3         27.92         20.53         2.98 o                         
  10   2   3        249.20        231.41         7.81 o                         
  11   2   3        239.59        262.41        15.26 o                         
  12   2   3        297.14        240.01         7.96 o                         
  13   2   3        107.53         93.01         3.55 o                         
  14   2   3         78.04         68.97         3.24 o                         
  15   2   3         24.45         25.72         3.73 o                         
  16   2   3         41.55         49.04         5.55 o                         
  17   2   3         56.11         52.23         5.26 o                         
  18   2   3         38.56         38.03         6.33 o                         
  19   2   3          6.88          5.02         2.98 o                         
 -19   3   3          2.79          1.34         1.55 o                         
 -18   3   3          8.22         13.26         2.46 o                         
 -17   3   3          7.94          9.69         3.71 o                         
 -16   3   3        143.30        140.53         8.12 o                         
 -15   3   3        179.67        176.15         7.40 o                         
 -14   3   3         13.07         12.00         2.36 o                         
 -13   3   3         20.72         24.85         2.16 o                         
 -12   3   3         17.87         14.93         4.04 o                         
 -11   3   3         41.22         38.12         4.72 o                         
 -10   3   3        317.04        310.53        11.31 o                         
  -9   3   3         91.37         90.91         4.87 o                         
  -8   3   3         77.46         72.58         4.01 o                         
  -7   3   3          5.22          4.23         2.16 o                         
  -6   3   3         46.83         52.58         3.19 o                         
  -5   3   3        991.72        994.73        13.31 o                         
  -4   3   3         79.94         78.91         3.61 o                         
  -3   3   3         14.91          3.58         2.16 o                         
  -2   3   3         67.02         50.64         3.70 o                         
  -1   3   3       1895.93       1836.40        15.19 o                         
   0   3   3       1018.50        870.12        13.74 o                         
   1   3   3       1398.66       1327.65        16.04 o                         
   2   3   3        117.52         86.35         3.69 o                         
   3   3   3          0.01          0.98         1.65 o                         
   4   3   3         60.55         43.65         3.81 o                         
   5   3   3        282.89        281.86         8.03 o                         
   6   3   3       1070.11       1070.96        20.59 o                         
   7   3   3        140.02        142.29         5.20 o                         
   8   3   3        375.51        406.81        19.88 o                         
   9   3   3          8.03          4.43         3.21 o                         
  10   3   3        179.62        146.21         8.15 o                         
  11   3   3        336.11        329.41         9.83 o                         
  12   3   3         15.48         19.54         2.81 o                         
  13   3   3          1.33         -1.08         2.24 o                         
  14   3   3        110.92         92.42         5.17 o                         
  15   3   3        122.42        137.46         6.52 o                         
  16   3   3          3.35          5.73         3.53 o                         
  17   3   3         36.07         42.22         4.57 o                         
  18   3   3         34.25         39.30         3.91 o                         
 -18   4   3          8.19          5.92         3.29 o                         
 -17   4   3         29.25         32.07         3.02 o                         
 -16   4   3         11.37         11.16         2.62 o                         
 -15   4   3         57.78         53.70         4.34 o                         
 -14   4   3        185.70        182.32         5.75 o                         
 -13   4   3        185.44        188.03         5.10 o                         
 -12   4   3         86.83         99.21         5.91 o                         
 -11   4   3          9.56          7.66         3.51 o                         
 -10   4   3          8.98          3.13         3.41 o                         
  -9   4   3         87.41         85.86         5.11 o                         
  -8   4   3         50.23         58.90         3.93 o                         
  -7   4   3         49.86         37.74         3.27 o                         
  -6   4   3         30.50         30.63         2.87 o                         
  -5   4   3        105.39         94.59         4.68 o                         
  -4   4   3        605.47        590.24        13.76 o                         
  -3   4   3         76.53         52.87         3.52 o                         
  -2   4   3       1345.83       1289.44        15.24 o                         
  -1   4   3       1045.41       1000.25        13.03 o                         
   0   4   3       1448.74       1377.85        12.16 o                         
   1   4   3       1332.43       1462.60        12.84 o                         
   2   4   3        199.78        163.40         4.23 o                         
   3   4   3         78.49         71.83         3.56 o                         
   4   4   3         81.26         59.34         4.56 o                         
   5   4   3          0.33          2.65         2.47 o                         
   6   4   3        282.76        277.29         8.95 o                         
   7   4   3         27.66         31.46         3.08 o                         
   8   4   3        400.26        429.57         9.87 o                         
   9   4   3         52.81         58.81         5.39 o                         
  10   4   3          0.98         -1.40         3.20 o                         
  11   4   3         33.28         31.49         4.85 o                         
  12   4   3        200.18        200.26         5.09 o                         
  13   4   3        335.87        315.49         7.16 o                         
  14   4   3        309.41        321.20        10.25 o                         
  15   4   3          6.51          6.00         2.90 o                         
  16   4   3         41.32         37.68         3.73 o                         
  17   4   3         16.05         15.14         3.22 o                         
  18   4   3        196.19        206.36         8.28 o                         
 -18   5   3         51.92         48.80         5.15 o                         
 -17   5   3          8.48          3.53         2.27 o                         
 -16   5   3        126.35        136.50         5.88 o                         
 -15   5   3        269.68        292.37         8.86 o                         
 -14   5   3        167.77        190.95         7.36 o                         
 -13   5   3        188.44        174.60         6.37 o                         
 -12   5   3        218.43        180.50         6.45 o                         
 -11   5   3          2.53          4.27         1.90 o                         
 -10   5   3          0.08         -4.84         4.84 o                         
  -9   5   3        195.90        201.42         8.48 o                         
  -8   5   3          9.21          6.39         3.17 o                         
  -7   5   3        102.97        106.95         5.66 o                         
  -6   5   3        268.58        281.10         8.11 o                         
  -5   5   3        456.20        389.33        14.67 o                         
  -4   5   3       1869.17       1715.30        67.42 o                         
  -3   5   3         47.67         86.11         4.12 o                         
  -2   5   3        662.19        580.09        10.13 o                         
  -1   5   3       1151.25       1200.63        21.42 o                         
   0   5   3         17.18         14.68         2.08 o                         
   1   5   3        586.73        597.74         9.45 o                         
   2   5   3          0.92          2.07         2.24 o                         
   3   5   3          2.33          6.52         2.66 o                         
   4   5   3         39.08         37.23         4.44 o                         
   5   5   3       1671.89       1774.39        22.21 o                         
   6   5   3        314.18        304.70         9.05 o                         
   7   5   3         89.77         87.58         5.93 o                         
   8   5   3        128.36        133.35         7.14 o                         
   9   5   3         13.07          2.33         5.39 o                         
  10   5   3        415.53        359.89         6.51 o                         
  11   5   3          3.55          3.17         1.94 o                         
  12   5   3         25.24         36.01         3.77 o                         
  13   5   3          2.26         -0.40         2.30 o                         
  14   5   3         76.64         74.05        11.36 o                         
  15   5   3         20.22         25.73         3.08 o                         
  16   5   3         26.33         28.11         2.85 o                         
  17   5   3         33.55         39.98         6.44 o                         
 -17   6   3          0.00          0.45         2.57 o                         
 -16   6   3         21.21         19.36         3.42 o                         
 -15   6   3         32.30         26.47         6.12 o                         
 -14   6   3        427.84        424.85        10.82 o                         
 -13   6   3        416.89        439.75         9.46 o                         
 -12   6   3        152.62        149.57         7.05 o                         
 -11   6   3        142.60        129.76         4.12 o                         
 -10   6   3        447.49        446.36         7.63 o                         
  -9   6   3        328.31        320.27         6.37 o                         
  -8   6   3        159.81        130.05         7.77 o                         
  -7   6   3       1242.45       1222.45        25.36 o                         
  -6   6   3        271.17        288.47        12.28 o                         
  -5   6   3         17.05         17.80         3.84 o                         
  -4   6   3        126.50        131.10         7.17 o                         
  -3   6   3       1653.77       1671.99        25.19 o                         
  -2   6   3         15.34         14.24         2.70 o                         
  -1   6   3         32.19         38.49         3.88 o                         
   0   6   3        471.22        468.33        11.18 o                         
   1   6   3        366.53        295.53        14.04 o                         
   2   6   3        491.73        524.45        21.22 o                         
   3   6   3        378.01        365.86        13.48 o                         
   4   6   3        160.52        160.90        10.34 o                         
   5   6   3         12.07         17.54         3.69 o                         
   6   6   3          1.49          0.96         2.78 o                         
   7   6   3        310.52        248.48        10.25 o                         
   8   6   3          2.75          3.55         2.22 o                         
   9   6   3        179.29        164.88         4.15 o                         
  10   6   3          0.04          1.48         1.79 o                         
  11   6   3          0.67          1.88         1.89 o                         
  12   6   3         77.76         77.15         3.81 o                         
  13   6   3        172.97        184.33         7.18 o                         
  14   6   3         24.37         26.64         2.63 o                         
  15   6   3         16.60         25.14         3.99 o                         
  16   6   3         47.80         61.98         5.40 o                         
 -15   7   3          3.81         -0.77         3.87 o                         
 -14   7   3          9.16          6.69         2.52 o                         
 -13   7   3         19.38         35.39         2.94 o                         
 -12   7   3         14.03         19.50         2.58 o                         
 -11   7   3        278.50        274.66         7.47 o                         
 -10   7   3         75.88        100.10         3.94 o                         
  -9   7   3         86.36         85.91         3.73 o                         
  -8   7   3         69.11         67.56         8.09 o                         
  -7   7   3        252.10        246.72         6.83 o                         
  -6   7   3       1572.36       1473.20        23.93 o                         
  -5   7   3        559.63        477.87        20.55 o                         
  -4   7   3        907.64        958.70        48.65 o                         
  -3   7   3         12.26         12.72         4.44 o                         
  -2   7   3       1129.68       1042.06        25.59 o                         
  -1   7   3        294.41        266.79         8.96 o                         
   0   7   3          7.79         10.34         3.85 o                         
   1   7   3        176.39        177.88        10.01 o                         
   2   7   3         90.54         84.04         7.20 o                         
   3   7   3        113.09         99.26         7.97 o                         
   4   7   3        528.65        538.68        17.56 o                         
   5   7   3         13.60         18.82         3.03 o                         
   6   7   3         87.31         86.70         4.14 o                         
   7   7   3        317.34        294.75         5.74 o                         
   8   7   3        377.18        360.04         6.30 o                         
   9   7   3         58.04         61.43         3.65 o                         
  10   7   3        516.80        483.57         8.23 o                         
  11   7   3        135.68        133.52         4.38 o                         
  12   7   3         41.56         48.22         3.05 o                         
  13   7   3         36.90         32.99         2.59 o                         
  14   7   3          3.47          7.12         2.42 o                         
 -14   8   3          1.22          3.36         2.84 o                         
 -13   8   3         53.86         50.40         3.23 o                         
 -12   8   3         59.40         60.40         2.91 o                         
 -11   8   3         44.95         39.08         3.02 o                         
 -10   8   3         46.27         42.07         2.83 o                         
  -9   8   3         94.08        102.38         4.10 o                         
  -8   8   3          5.08         -0.27         3.35 o                         
  -7   8   3         81.48         73.48         7.45 o                         
  -6   8   3        392.06        378.93        13.36 o                         
  -5   8   3         60.18         57.36         4.49 o                         
  -4   8   3        881.29        942.33        15.81 o                         
  -3   8   3        103.32         82.26         4.61 o                         
  -2   8   3        404.96        392.34         9.28 o                         
  -1   8   3        423.47        387.86         9.17 o                         
   0   8   3        123.42        139.29         7.19 o                         
   1   8   3        581.97        541.22        14.09 o                         
   2   8   3        161.64        143.70         6.20 o                         
   3   8   3        261.16        273.81         9.23 o                         
   4   8   3          9.66          6.43         2.99 o                         
   5   8   3          3.49          4.57         1.95 o                         
   6   8   3         25.90         27.89         2.47 o                         
   7   8   3          6.90          3.81         1.72 o                         
   8   8   3        619.36        623.73         9.44 o                         
   9   8   3        108.38        115.72         4.11 o                         
  10   8   3         77.25         63.53         3.05 o                         
  11   8   3         21.55         20.85         2.62 o                         
  12   8   3        187.60        223.49         6.09 o                         
  13   8   3         64.54         57.10         3.10 o                         
 -12   9   3          0.00         -1.83         1.83 o                         
 -11   9   3          0.00         -0.83         1.88 o                         
 -10   9   3         27.01         42.47         2.76 o                         
  -9   9   3          6.67         10.58         3.11 o                         
  -8   9   3         98.65         92.97         4.71 o                         
  -7   9   3        149.63        142.08         8.31 o                         
  -6   9   3          3.72          1.50         2.47 o                         
  -5   9   3        351.44        303.12        11.62 o                         
  -4   9   3        545.09        576.33        13.18 o                         
  -3   9   3        487.78        566.39        16.28 o                         
  -2   9   3        466.74        466.28        17.95 o                         
  -1   9   3         73.13         47.95         5.60 o                         
   0   9   3         63.92         46.28         8.53 o                         
   1   9   3         25.99         27.68         6.98 o                         
   2   9   3         84.59        103.99        10.98 o                         
   3   9   3         97.69         99.69         7.04 o                         
   4   9   3         16.10         19.18         4.18 o                         
   5   9   3         27.28         36.81         3.90 o                         
   6   9   3        258.44        249.29         7.02 o                         
   7   9   3        123.94        128.65         5.08 o                         
   8   9   3         51.83         69.81         3.72 o                         
   9   9   3         42.23         41.28         2.92 o                         
  10   9   3          0.74          2.64         1.96 o                         
  11   9   3          0.24         -1.43         5.56 o                         
  -9  10   3         22.62         13.34         2.30 o                         
  -8  10   3         90.57        107.82         5.26 o                         
  -7  10   3        173.81        171.21         9.95 o                         
  -6  10   3        382.72        445.23        23.40 o                         
  -5  10   3         31.76         26.65         4.15 o                         
  -4  10   3        148.62        161.50         7.04 o                         
  -3  10   3          8.02         14.03         2.85 o                         
  -2  10   3        321.65        310.67        17.70 o                         
  -1  10   3        257.14        275.88        15.23 o                         
   0  10   3         19.98         25.23         6.16 o                         
   1  10   3          9.55         17.97         5.80 o                         
   2  10   3         52.55         46.40         7.29 o                         
   3  10   3         53.83         59.66         8.13 o                         
   4  10   3          0.07         -2.49         2.56 o                         
   5  10   3        328.29        376.33         8.80 o                         
   6  10   3        221.48        242.05         5.50 o                         
   7  10   3         13.10          9.59         2.28 o                         
   8  10   3          1.10          1.37         1.65 o                         
  -2  11   3         10.63         17.47         4.00 o                         
  -1  11   3          0.93          2.04         3.00 o                         
   0  11   3          7.02          5.30         3.42 o                         
   1  11   3          8.05          4.43         3.43 o                         
   2  11   3          0.66          0.51         3.95 o                         
   3  11   3         25.73         16.67         3.35 o                         
 -18   0   4        568.41        606.44        11.93 o                         
 -16   0   4        245.52        235.20         8.19 o                         
 -14   0   4        102.37         71.33         4.95 o                         
 -12   0   4       1506.98       1527.70        55.25 o                         
 -10   0   4       7155.22       7477.55        61.81 o                         
  -8   0   4       3459.38       3058.23        43.94 o                         
  -6   0   4       2017.04       2164.57        28.13 o                         
  -4   0   4        544.42        339.51        24.67 o                         
  -2   0   4      27927.17      31301.75       251.29 o                         
   0   0   4       5115.07       5933.23        63.89 o                         
   2   0   4       7162.85       8924.24        78.54 o                         
   4   0   4       1417.82       1666.94        15.93 o                         
   6   0   4        518.90        501.85        11.87 o                         
   8   0   4        364.23        439.96        13.20 o                         
  10   0   4         61.54         79.06         5.46 o                         
  12   0   4         15.50          4.54         4.91 o                         
  14   0   4         43.27         39.38         4.16 o                         
  16   0   4        387.43        437.26        19.60 o                         
  18   0   4        427.05        511.64        12.07 o                         
 -19   1   4        131.58        139.74         5.14 o                         
 -18   1   4         18.38         13.81         2.29 o                         
 -17   1   4         12.79          8.98         2.24 o                         
 -16   1   4         30.55         32.01         3.33 o                         
 -15   1   4          0.03          3.73         2.15 o                         
 -14   1   4         10.93         12.23         2.26 o                         
 -13   1   4        858.29        820.74        22.01 o                         
 -12   1   4        188.73        198.18         8.91 o                         
 -11   1   4       3771.36       4061.68        36.15 o                         
 -10   1   4       1270.82       1557.42        19.24 o                         
  -9   1   4       4021.98       4928.30        34.16 o                         
  -8   1   4       3403.25       3617.61        27.45 o                         
  -7   1   4        739.61        794.47         9.95 o                         
  -6   1   4        205.20        187.96         8.65 o                         
  -5   1   4        561.69        936.89         9.89 o                         
  -4   1   4        896.08       1098.25        10.86 o                         
  -3   1   4       6321.70       7370.86       101.05 o                         
  -2   1   4       8113.50       9297.06        56.28 o                         
  -1   1   4       5242.70       6267.93        37.86 o                         
   0   1   4        130.77        191.06         5.57 o                         
   1   1   4      50557.34      56706.19       226.74 o                         
   2   1   4      63549.74      68927.52       397.10 o                         
   3   1   4      21167.57      25332.23       108.90 o                         
   4   1   4        155.44         89.84         3.14 o                         
   5   1   4        641.68        618.74        11.90 o                         
   6   1   4         96.14         55.79         2.67 o                         
   7   1   4        164.93        213.61         5.77 o                         
   8   1   4       2746.91       2592.76        22.15 o                         
   9   1   4        231.55        247.55         6.72 o                         
  10   1   4         25.56         38.30         2.97 o                         
  11   1   4         13.12         25.42         3.78 o                         
  12   1   4          1.88          2.60         2.56 o                         
  13   1   4          3.80          3.56         1.73 o                         
  14   1   4         10.44          7.84         2.32 o                         
  15   1   4        312.70        329.05         8.37 o                         
  16   1   4         52.23         52.62         3.70 o                         
  17   1   4          3.88          2.58         2.19 o                         
  18   1   4         26.34         27.94         3.00 o                         
  19   1   4         49.52         43.02         3.43 o                         
 -19   2   4        181.61        202.92         5.89 o                         
 -18   2   4         29.29         33.84         3.94 o                         
 -17   2   4        266.47        262.64         8.38 o                         
 -16   2   4        351.40        357.00        11.90 o                         
 -15   2   4          7.37          7.38         2.75 o                         
 -14   2   4        899.11        843.82        10.70 o                         
 -13   2   4         86.98         60.82        11.05 o                         
 -12   2   4         10.18          6.93         3.35 o                         
 -11   2   4         56.08         56.65         5.45 o                         
 -10   2   4        323.36        315.89        10.70 o                         
  -9   2   4        220.12        229.76         8.76 o                         
  -8   2   4       1676.16       2112.31        21.05 o                         
  -7   2   4          4.96          1.17         1.90 o                         
  -6   2   4       6403.45       6669.53        47.73 o                         
  -5   2   4        103.71        103.69         4.48 o                         
  -4   2   4        225.04        458.12         8.69 o                         
  -3   2   4        788.67        930.85        11.33 o                         
  -2   2   4        375.91        559.54         7.99 o                         
  -1   2   4        963.93       1179.59        11.66 o                         
   0   2   4        326.70        448.31         6.81 o                         
   1   2   4       8543.95       8665.26        34.52 o                         
   2   2   4        955.15        666.68         8.26 o                         
   3   2   4        243.31        256.74         6.58 o                         
   4   2   4       6570.69       6462.95        46.00 o                         
   5   2   4       4166.20       4579.79        56.75 o                         
   6   2   4       7314.59       8910.26        66.27 o                         
   7   2   4        156.96        135.73         4.25 o                         
   8   2   4       1439.06       1328.36        15.52 o                         
   9   2   4        379.52        389.15        12.25 o                         
  10   2   4        558.89        628.21        11.03 o                         
  11   2   4       4700.13       4725.69        39.82 o                         
  12   2   4        107.85         91.28         4.83 o                         
  13   2   4       1092.82       1104.69        11.49 o                         
  14   2   4        218.44        216.33         5.23 o                         
  15   2   4         57.64         64.08         4.15 o                         
  16   2   4        350.07        371.34         9.91 o                         
  17   2   4        474.78        483.66        12.97 o                         
  18   2   4         51.05         42.80         4.06 o                         
 -19   3   4         36.13         36.34         3.30 o                         
 -18   3   4          2.11          7.91         2.37 o                         
 -17   3   4        265.83        244.06         9.56 o                         
 -16   3   4         34.24         18.32         2.97 o                         
 -15   3   4        957.86       1087.90        21.07 o                         
 -14   3   4        130.36        111.46         4.67 o                         
 -13   3   4        351.52        305.55         6.27 o                         
 -12   3   4        526.47        549.90        21.65 o                         
 -11   3   4        389.63        360.05        12.31 o                         
 -10   3   4        151.16        172.51         8.56 o                         
  -9   3   4        260.36        304.59         8.26 o                         
  -8   3   4          2.43          6.43         2.30 o                         
  -7   3   4          0.31         42.06         2.99 o                         
  -6   3   4          0.01          6.23         2.35 o                         
  -5   3   4       1487.80       2104.09        20.74 o                         
  -4   3   4       2232.40       2187.42        52.22 o                         
  -3   3   4       4650.76       5121.38       141.24 o                         
  -2   3   4       3587.38       3923.30        29.72 o                         
  -1   3   4       2491.82       2949.72        27.72 o                         
   0   3   4        645.27        607.20         8.69 o                         
   1   3   4       1982.28       2085.06        14.38 o                         
   2   3   4       1949.86       2140.60        16.17 o                         
   3   3   4        183.40        223.35         6.14 o                         
   4   3   4       2159.47       2588.13        26.38 o                         
   5   3   4      15377.93      17117.00        86.17 o                         
   6   3   4        634.16        560.93         9.70 o                         
   7   3   4        366.10        453.43        11.74 o                         
   8   3   4        371.40        445.83         9.97 o                         
   9   3   4        130.91        123.84         5.79 o                         
  10   3   4         53.88         34.49         3.63 o                         
  11   3   4        651.67        559.36        12.70 o                         
  12   3   4       1883.93       1842.67        15.60 o                         
  13   3   4         21.03         18.12         2.89 o                         
  14   3   4        276.70        285.51        11.18 o                         
  15   3   4        111.96        111.89         5.97 o                         
  16   3   4         23.28         25.51         3.37 o                         
  17   3   4        298.66        301.10         9.75 o                         
  18   3   4         63.15         63.22         4.27 o                         
 -19   4   4        120.02         90.66         6.18 o                         
 -18   4   4         78.24        101.48        10.68 o                         
 -17   4   4          1.34          2.65         6.25 o                         
 -16   4   4         99.25         88.48         4.91 o                         
 -15   4   4        251.07        262.05        12.49 o                         
 -14   4   4       2267.08       2189.63        23.54 o                         
 -13   4   4        335.75        306.69         7.78 o                         
 -12   4   4        106.27        130.23         5.09 o                         
 -11   4   4       1152.55       1156.72        33.74 o                         
 -10   4   4        161.61        185.66        10.93 o                         
  -9   4   4          6.85          7.04         2.57 o                         
  -8   4   4        236.09        346.18         8.40 o                         
  -7   4   4        276.63        227.41        11.02 o                         
  -6   4   4        951.03        950.51        16.66 o                         
  -5   4   4       2616.08       2992.37        31.67 o                         
  -4   4   4        982.68       1139.82        13.80 o                         
  -3   4   4        712.97        723.21        16.59 o                         
  -2   4   4       1289.93       1285.04        16.51 o                         
  -1   4   4       1045.03       1086.18        12.14 o                         
   0   4   4       5561.34       6258.64        51.70 o                         
   1   4   4       3273.59       4570.13        34.70 o                         
   2   4   4       1431.33       2276.83        25.38 o                         
   3   4   4         29.67         44.08         4.13 o                         
   4   4   4       1030.90        867.34        13.09 o                         
   5   4   4       1744.85       1777.98        20.85 o                         
   6   4   4       1166.39       1232.58        19.56 o                         
   7   4   4        656.33        710.00        14.95 o                         
   8   4   4        482.67        502.65        13.51 o                         
   9   4   4        457.84        483.77        13.76 o                         
  10   4   4        244.32        187.43         9.10 o                         
  11   4   4         68.63         58.14         2.85 o                         
  12   4   4        337.72        432.15         7.82 o                         
  13   4   4        283.95        260.49         7.89 o                         
  14   4   4       1517.44       1455.00        21.09 o                         
  15   4   4         18.52          6.95         2.79 o                         
  16   4   4        142.08        143.76         5.87 o                         
  17   4   4         76.39         71.73         4.71 o                         
 -18   5   4        268.35        336.01        12.07 o                         
 -17   5   4         86.33         55.95         4.29 o                         
 -16   5   4         74.01         94.70         5.96 o                         
 -15   5   4        108.32         71.94         5.30 o                         
 -14   5   4        900.74        839.06        15.23 o                         
 -13   5   4        993.44       1134.19        14.28 o                         
 -12   5   4       1674.77       1742.78        20.52 o                         
 -11   5   4         20.23         27.08         2.25 o                         
 -10   5   4       1243.23       1299.52        65.60 o                         
  -9   5   4        461.43        565.27        12.70 o                         
  -8   5   4         73.46         74.95         4.99 o                         
  -7   5   4       2670.37       2517.16        30.70 o                         
  -6   5   4        403.90        427.34         9.98 o                         
  -5   5   4         55.02         76.75         5.42 o                         
  -4   5   4       1112.87       1186.77        19.28 o                         
  -3   5   4        196.51        326.19         7.61 o                         
  -2   5   4        892.38        817.99        14.51 o                         
  -1   5   4       2453.00       2974.99        32.39 o                         
   0   5   4        547.99        558.69        12.35 o                         
   1   5   4       1468.73       1431.66        18.11 o                         
   2   5   4         81.11         91.73         5.97 o                         
   3   5   4          4.57         19.76         2.92 o                         
   4   5   4          4.06          1.01         3.65 o                         
   5   5   4        261.40        216.57         7.47 o                         
   6   5   4       1003.53       1062.99        17.22 o                         
   7   5   4       1124.91       1093.34        17.93 o                         
   8   5   4         17.76          8.88         3.41 o                         
   9   5   4        263.70        238.85        14.12 o                         
  10   5   4        824.08        788.20         9.69 o                         
  11   5   4        171.68        178.90         5.06 o                         
  12   5   4         36.69         42.24         3.89 o                         
  13   5   4        307.43        330.31         8.07 o                         
  14   5   4        187.60        184.63        13.29 o                         
  15   5   4        317.27        383.42        12.91 o                         
  16   5   4        116.83        129.79         4.94 o                         
  17   5   4         35.89         36.42         4.33 o                         
 -17   6   4         11.19         21.07         3.80 o                         
 -16   6   4          5.28         11.34         6.45 o                         
 -15   6   4         27.25         42.99         5.38 o                         
 -14   6   4        228.36        230.48         7.57 o                         
 -13   6   4          5.63          3.11         2.58 o                         
 -12   6   4         31.71         23.22         3.26 o                         
 -11   6   4        261.35        253.98         5.85 o                         
 -10   6   4        799.05        891.37        11.56 o                         
  -9   6   4       4539.52       4592.36        40.11 o                         
  -8   6   4       2030.07       1909.04        29.52 o                         
  -7   6   4          1.09         14.05         3.89 o                         
  -6   6   4         29.96         24.61         4.16 o                         
  -5   6   4        256.50        251.26         9.73 o                         
  -4   6   4        860.51        773.48        16.63 o                         
  -3   6   4       2002.31       2145.48        31.42 o                         
  -2   6   4          1.30          5.28         2.51 o                         
  -1   6   4        195.09        268.85         8.41 o                         
   0   6   4        476.71        591.72        12.54 o                         
   1   6   4         19.03          7.95         3.86 o                         
   2   6   4       4074.21       4511.49        54.69 o                         
   3   6   4        196.94        143.21         7.21 o                         
   4   6   4        134.16        140.81         7.25 o                         
   5   6   4         17.25         15.24         4.34 o                         
   6   6   4        105.94         85.95         6.17 o                         
   7   6   4       1287.27       1236.91        26.55 o                         
   8   6   4          7.07          4.66         1.67 o                         
   9   6   4        283.28        252.60         5.55 o                         
  10   6   4          0.61          4.14         2.54 o                         
  11   6   4          1.95         -0.53         2.03 o                         
  12   6   4         24.74         17.52         2.42 o                         
  13   6   4         45.58         50.31         3.53 o                         
  14   6   4         70.59         66.06         5.52 o                         
  15   6   4         70.87         57.31         4.40 o                         
  16   6   4          0.85         -0.14         2.78 o                         
 -15   7   4          2.68          6.99         2.47 o                         
 -14   7   4          2.33          5.77         2.15 o                         
 -13   7   4         17.37         22.70         2.96 o                         
 -12   7   4         10.69         22.38         2.37 o                         
 -11   7   4        169.25        133.82         4.63 o                         
 -10   7   4         85.62        114.07         4.32 o                         
  -9   7   4         52.42         28.24         2.96 o                         
  -8   7   4        183.89        152.11         5.13 o                         
  -7   7   4        182.36        190.86         6.36 o                         
  -6   7   4          1.56          5.13         2.48 o                         
  -5   7   4        915.71       1116.46        25.91 o                         
  -4   7   4         38.31         43.24         5.94 o                         
  -3   7   4         43.74         18.50         4.62 o                         
  -2   7   4        921.02        865.67        16.58 o                         
  -1   7   4         25.41         30.24         3.42 o                         
   0   7   4        306.84        315.47         9.79 o                         
   1   7   4       1311.48       1408.90        47.13 o                         
   2   7   4        871.83        838.66        21.51 o                         
   3   7   4         72.99         81.06         7.08 o                         
   4   7   4        164.95        122.88         8.68 o                         
   5   7   4        239.94        230.47         5.49 o                         
   6   7   4         10.48          6.54         1.72 o                         
   7   7   4         16.65         14.24         2.03 o                         
   8   7   4        154.21        115.02         3.66 o                         
   9   7   4         96.59         81.91         3.63 o                         
  10   7   4        508.79        502.81         8.24 o                         
  11   7   4         45.95         46.31         2.80 o                         
  12   7   4          7.60          5.61         1.85 o                         
  13   7   4         44.06         37.04         3.32 o                         
  14   7   4         18.29         20.35         2.45 o                         
 -14   8   4         56.35         82.95         6.04 o                         
 -13   8   4         58.72         52.02         4.73 o                         
 -12   8   4          2.52          3.20         2.00 o                         
 -11   8   4        160.50        138.74         4.38 o                         
 -10   8   4          0.24          3.83         2.10 o                         
  -9   8   4          2.47          4.14         3.48 o                         
  -8   8   4       1030.20       1068.97        17.09 o                         
  -7   8   4         56.54         86.16         5.11 o                         
  -6   8   4        147.78        116.44         5.10 o                         
  -5   8   4         36.63         50.33         3.89 o                         
  -4   8   4        795.10        842.15        13.91 o                         
  -3   8   4        213.80        228.70         7.17 o                         
  -2   8   4       1135.25       1012.48        15.09 o                         
  -1   8   4        185.29        170.60         6.59 o                         
   0   8   4          0.37          4.77         2.98 o                         
   1   8   4        352.26        324.18         9.74 o                         
   2   8   4        236.94        199.32         7.20 o                         
   3   8   4          0.38         10.30         2.31 o                         
   4   8   4         14.27         14.50         2.21 o                         
   5   8   4         10.59         15.99         2.41 o                         
   6   8   4          5.64          2.07         2.12 o                         
   7   8   4          6.05         17.57         2.06 o                         
   8   8   4         80.17         63.95         3.36 o                         
   9   8   4         86.36         76.47         3.39 o                         
  10   8   4        325.17        282.44         5.71 o                         
  11   8   4          9.58          8.93         1.81 o                         
  12   8   4         29.75         30.65         2.63 o                         
  13   8   4          0.40          3.83         3.16 o                         
 -12   9   4          3.59          0.52         2.53 o                         
 -11   9   4        249.46        245.13         6.01 o                         
 -10   9   4         23.78         36.80         2.58 o                         
  -9   9   4         95.10         68.50         3.41 o                         
  -8   9   4         25.17         35.71         6.75 o                         
  -7   9   4        539.10        544.40        14.39 o                         
  -6   9   4        584.20        625.97        21.23 o                         
  -5   9   4        218.25        223.47         9.76 o                         
  -4   9   4        163.69        176.49         7.36 o                         
  -3   9   4        843.39        925.92        25.08 o                         
  -2   9   4         36.13         24.71         3.53 o                         
  -1   9   4         83.25         64.63         9.05 o                         
   0   9   4        259.50        228.98        15.21 o                         
   1   9   4         19.81         32.30         7.14 o                         
   2   9   4        112.81        119.06        11.20 o                         
   3   9   4         25.39         25.53         3.41 o                         
   4   9   4         87.12         78.79         5.04 o                         
   5   9   4          1.49          2.90         2.19 o                         
   6   9   4         83.44         77.35         3.64 o                         
   7   9   4         69.43         81.48         3.58 o                         
   8   9   4          0.00         -0.39         1.74 o                         
   9   9   4        253.15        241.07         5.06 o                         
  10   9   4        158.71        180.26         5.05 o                         
  11   9   4          0.08          6.08         2.45 o                         
  -9  10   4        105.86        145.37         7.46 o                         
  -8  10   4        140.83        158.45         6.10 o                         
  -7  10   4         47.31         24.29         4.99 o                         
  -6  10   4         38.61         28.72         3.67 o                         
  -5  10   4         24.44         28.96         3.88 o                         
  -4  10   4        175.94        125.36        12.04 o                         
  -3  10   4          3.06         -4.38         5.38 o                         
  -2  10   4          0.54          5.11         5.06 o                         
  -1  10   4         65.86         60.44         5.15 o                         
   0  10   4         45.33         38.56         6.46 o                         
   1  10   4          0.04         -3.91         5.04 o                         
   2  10   4         47.54         45.76         7.31 o                         
   3  10   4         35.22         31.18         6.66 o                         
   4  10   4          6.25          5.32         2.38 o                         
   5  10   4         11.09          8.55         1.87 o                         
   6  10   4         32.46         31.14         2.34 o                         
   7  10   4          1.80          6.18         2.75 o                         
   8  10   4          3.81          1.48         1.92 o                         
  -2  11   4          1.50         -3.73         3.73 o                         
  -1  11   4         61.89         43.55         5.29 o                         
   0  11   4          7.71         11.38         3.33 o                         
   1  11   4         17.83         22.73         4.63 o                         
   2  11   4         38.97         39.26         5.99 o                         
   3  11   4          1.23          3.55         2.41 o                         
 -19   0   5         17.00         21.36         4.62 o                         
 -17   0   5         13.32         20.83         3.55 o                         
 -15   0   5         10.80          9.49         2.67 o                         
 -13   0   5        383.52        376.28        18.94 o                         
 -11   0   5        241.03        220.63        20.36 o                         
  -9   0   5          3.35          6.36         4.36 o                         
  -7   0   5         19.77         17.91         4.89 o                         
  -5   0   5         20.31         16.78         3.11 o                         
  -3   0   5         19.40         28.60         4.89 o                         
  -1   0   5          0.37         -0.21         2.99 o                         
   1   0   5         32.99         30.90         2.99 o                         
   3   0   5         38.06         29.70         2.51 o                         
   5   0   5        116.13         96.55         5.03 o                         
   7   0   5        684.22        685.07        12.66 o                         
   9   0   5        355.05        329.66        12.58 o                         
  11   0   5        154.08        126.65         7.40 o                         
  13   0   5          9.15          2.68         2.38 o                         
  15   0   5         76.93         76.49         6.22 o                         
  17   0   5          0.90          3.36         5.03 o                         
 -20   1   5          4.65          1.14         2.44 o                         
 -19   1   5         22.20         19.19         2.59 o                         
 -18   1   5         46.37         39.30         3.07 o                         
 -17   1   5          3.99          6.66         2.40 o                         
 -16   1   5        139.42        132.78         5.70 o                         
 -15   1   5         12.07          6.15         2.24 o                         
 -14   1   5          0.00         -0.64         2.02 o                         
 -13   1   5         51.46         46.35         6.39 o                         
 -12   1   5         56.29         40.56         5.83 o                         
 -11   1   5        158.63        146.93         9.26 o                         
 -10   1   5        323.83        304.98         7.51 o                         
  -9   1   5          4.90          9.14         2.37 o                         
  -8   1   5        156.64        152.45         4.86 o                         
  -7   1   5        123.92        104.37         3.89 o                         
  -6   1   5          4.13          1.88         2.77 o                         
  -5   1   5        185.78        169.40         6.56 o                         
  -4   1   5         54.18         43.52         2.52 o                         
  -3   1   5         76.11         68.01         4.41 o                         
  -2   1   5          0.37         -2.17         2.17 o                         
  -1   1   5          1.30          5.36         2.11 o                         
   0   1   5         57.74         79.05         4.69 o                         
   1   1   5       1283.30       1208.36        15.42 o                         
   2   1   5       1531.17       1461.00        12.26 o                         
   3   1   5        545.94        538.97         9.15 o                         
   4   1   5        205.68        195.22         4.50 o                         
   5   1   5         57.81         61.19         2.36 o                         
   6   1   5         93.60        114.53         3.28 o                         
   7   1   5          0.27         -0.59         1.56 o                         
   8   1   5         46.14         49.13         2.86 o                         
   9   1   5         65.69         73.79         3.70 o                         
  10   1   5          3.61          6.51         2.34 o                         
  11   1   5          1.27         -2.63         2.64 o                         
  12   1   5         21.97         22.95         3.62 o                         
  13   1   5        128.18        117.47         3.77 o                         
  14   1   5         72.13         72.75         3.95 o                         
  15   1   5          0.51          2.54         2.50 o                         
  16   1   5         13.47          8.84         2.52 o                         
  17   1   5         19.96         21.49         2.60 o                         
  18   1   5          0.36          1.21         3.05 o                         
 -19   2   5          8.19          4.06         5.32 o                         
 -18   2   5         22.47         26.23         4.85 o                         
 -17   2   5          1.55          2.77         2.72 o                         
 -16   2   5         75.21         69.94         5.94 o                         
 -15   2   5        108.50        108.49         4.61 o                         
 -14   2   5         19.01         18.54         2.29 o                         
 -13   2   5          0.00         -9.19        11.70 o                         
 -12   2   5        123.97        107.92         8.91 o                         
 -11   2   5          1.63          7.24         4.23 o                         
 -10   2   5          0.09         -0.58         3.17 o                         
  -9   2   5         31.82         35.75         4.39 o                         
  -8   2   5         98.26        116.59         5.70 o                         
  -7   2   5        330.04        339.34         8.75 o                         
  -6   2   5        668.11        648.53        10.56 o                         
  -5   2   5         39.33         27.04         2.94 o                         
  -4   2   5        341.97        336.59         6.76 o                         
  -3   2   5        421.51        344.80         6.52 o                         
  -2   2   5        158.09        169.63         5.01 o                         
  -1   2   5        512.32        477.26         6.79 o                         
   0   2   5        171.30        156.73         3.64 o                         
   1   2   5          0.39          0.64         1.09 o                         
   2   2   5         61.94         50.47         2.69 o                         
   3   2   5         25.21         22.44         3.69 o                         
   4   2   5          0.74          5.19         1.83 o                         
   5   2   5          4.93          5.97         1.22 o                         
   6   2   5        204.74        229.55         4.87 o                         
   7   2   5         88.30         89.28         3.40 o                         
   8   2   5          4.96          8.88         2.09 o                         
   9   2   5         16.02         19.08         2.41 o                         
  10   2   5         70.46         58.03         3.59 o                         
  11   2   5          7.14          4.88         2.59 o                         
  12   2   5          2.57         -0.37         4.82 o                         
  13   2   5        149.45        136.23         4.45 o                         
  14   2   5         10.57         11.08         1.95 o                         
  15   2   5          5.19          5.95         2.34 o                         
  16   2   5          4.94          4.97         4.06 o                         
  17   2   5         12.54         12.68         3.06 o                         
  18   2   5         30.76         39.13         3.71 o                         
 -19   3   5         10.47         13.70         3.93 o                         
 -18   3   5          0.60          0.22         2.14 o                         
 -17   3   5         18.27         18.68         3.12 o                         
 -16   3   5          8.35          4.28         2.33 o                         
 -15   3   5          4.75          3.62         2.30 o                         
 -14   3   5         44.23         45.82         3.88 o                         
 -13   3   5        356.50        314.51         7.09 o                         
 -12   3   5         35.40         30.16         5.74 o                         
 -11   3   5        128.10        119.54         9.62 o                         
 -10   3   5         10.93         16.78         4.86 o                         
  -9   3   5         40.56         49.73         4.53 o                         
  -8   3   5          0.16         -1.13         2.36 o                         
  -7   3   5         24.97         36.79         3.79 o                         
  -6   3   5        202.09        183.72         7.62 o                         
  -5   3   5        104.54         81.23         4.17 o                         
  -4   3   5        455.93        386.89         8.97 o                         
  -3   3   5        274.82        260.24         7.08 o                         
  -2   3   5        395.02        422.54         9.29 o                         
  -1   3   5        403.16        346.35         5.99 o                         
   0   3   5        145.07        138.02         3.79 o                         
   1   3   5        248.99        216.54         4.56 o                         
   2   3   5         10.44         10.71         1.85 o                         
   3   3   5         13.60          9.03         2.39 o                         
   4   3   5        206.11        202.68         6.68 o                         
   5   3   5       1346.80       1357.54        13.45 o                         
   6   3   5          5.78          6.05         1.54 o                         
   7   3   5        461.28        440.60         9.63 o                         
   8   3   5          0.05          1.29         3.09 o                         
   9   3   5         27.46         27.81         3.34 o                         
  10   3   5        256.97        240.59        13.27 o                         
  11   3   5          0.02          0.35         2.82 o                         
  12   3   5         57.66         52.12         3.39 o                         
  13   3   5         91.74         97.90         4.91 o                         
  14   3   5         48.17         45.79         3.68 o                         
  15   3   5         48.02         49.07         4.37 o                         
  16   3   5          6.84          6.22         2.52 o                         
  17   3   5        138.72        148.86         7.04 o                         
  18   3   5          0.26         -2.16         3.32 o                         
 -18   4   5          8.89         16.13         2.90 o                         
 -17   4   5         48.60         48.40         3.78 o                         
 -16   4   5         14.62          5.54         4.48 o                         
 -15   4   5         21.94         16.62         6.55 o                         
 -14   4   5        341.95        320.73        12.60 o                         
 -13   4   5        100.06         88.11         4.82 o                         
 -12   4   5         55.94         49.52         3.10 o                         
 -11   4   5          8.83          3.44         4.52 o                         
 -10   4   5         15.63          4.41         2.98 o                         
  -9   4   5          0.30         -1.43         2.80 o                         
  -8   4   5         13.11         14.76         3.06 o                         
  -7   4   5          4.99         -1.12         2.33 o                         
  -6   4   5        522.87        507.46        12.90 o                         
  -5   4   5        525.01        502.18        16.69 o                         
  -4   4   5        540.73        563.73        11.33 o                         
  -3   4   5         27.31         33.34         3.47 o                         
  -2   4   5         43.95         46.35         3.82 o                         
  -1   4   5          5.50          3.69         1.94 o                         
   0   4   5          1.29          1.66         1.95 o                         
   1   4   5        715.43        754.59        12.09 o                         
   2   4   5        277.88        343.79         8.06 o                         
   3   4   5         96.16        118.85         4.63 o                         
   4   4   5        393.23        334.99         7.65 o                         
   5   4   5        218.20        231.04         7.23 o                         
   6   4   5        420.69        391.29        10.86 o                         
   7   4   5        132.10        119.01        10.40 o                         
   8   4   5         75.56         66.99         7.81 o                         
   9   4   5         53.30         57.28         7.81 o                         
  10   4   5          0.07          1.39         3.45 o                         
  11   4   5          2.70          5.03         1.61 o                         
  12   4   5         16.44         15.56         2.07 o                         
  13   4   5         28.64         27.38         3.39 o                         
  14   4   5        143.18        133.82         5.47 o                         
  15   4   5         32.80         39.93         3.95 o                         
  16   4   5          0.07         -2.44         2.44 o                         
  17   4   5         37.32         51.77         3.22 o                         
 -18   5   5         52.11         44.35         3.55 o                         
 -17   5   5        140.27        136.30         6.31 o                         
 -16   5   5          5.56          0.97         3.04 o                         
 -15   5   5          2.76          1.08         3.95 o                         
 -14   5   5         11.77          7.58         2.45 o                         
 -13   5   5        165.95        182.77         5.94 o                         
 -12   5   5        511.77        514.05        12.00 o                         
 -11   5   5         52.86         52.46         4.36 o                         
 -10   5   5          1.03          0.77         3.25 o                         
  -9   5   5         70.44         62.82         5.08 o                         
  -8   5   5         43.04         43.25         4.19 o                         
  -7   5   5        371.97        352.93        10.42 o                         
  -6   5   5         69.05         60.93         5.16 o                         
  -5   5   5         16.00          8.21         3.62 o                         
  -4   5   5        544.26        499.33        13.60 o                         
  -3   5   5         32.76         26.01         3.92 o                         
  -2   5   5       1353.84       1336.20        39.09 o                         
  -1   5   5        118.87        128.98         8.01 o                         
   0   5   5        125.21        112.55         5.18 o                         
   1   5   5         34.65         22.71         2.97 o                         
   2   5   5        344.99        327.73         8.78 o                         
   3   5   5          6.47          9.02         2.63 o                         
   4   5   5         54.04         44.97         4.41 o                         
   5   5   5         62.05         65.81         4.53 o                         
   6   5   5         16.92         21.20         3.11 o                         
   7   5   5        252.64        232.09        10.08 o                         
   8   5   5        159.73        124.60         6.38 o                         
   9   5   5         55.79         50.46         5.82 o                         
  10   5   5         17.74         11.68         1.66 o                         
  11   5   5         12.94         11.09         1.85 o                         
  12   5   5          0.02          2.53         2.00 o                         
  13   5   5         45.38         57.07         4.54 o                         
  14   5   5          7.32         13.04         3.75 o                         
  15   5   5         26.58         31.45         4.16 o                         
  16   5   5         15.90         15.53         2.82 o                         
 -17   6   5         22.01         23.37         2.33 o                         
 -16   6   5         34.55         35.83         3.95 o                         
 -15   6   5          0.82         -0.83         3.37 o                         
 -14   6   5          3.25          1.66         2.64 o                         
 -13   6   5         19.27         19.00         3.36 o                         
 -12   6   5         29.36         28.89         3.14 o                         
 -11   6   5         10.73          8.45         2.74 o                         
 -10   6   5       1159.19       1135.72        14.82 o                         
  -9   6   5       2594.18       2573.82        20.49 o                         
  -8   6   5       1003.69        943.85        24.57 o                         
  -7   6   5        463.42        476.88        24.94 o                         
  -6   6   5        544.74        456.61        18.90 o                         
  -5   6   5         74.49         52.18         6.21 o                         
  -4   6   5        101.24         86.39        13.51 o                         
  -3   6   5        140.31        134.67         7.08 o                         
  -2   6   5        133.31         90.02         4.91 o                         
  -1   6   5        136.04        153.20         6.75 o                         
   0   6   5         53.46         24.60         3.90 o                         
   1   6   5          0.05          3.28         2.87 o                         
   2   6   5       2192.18       2204.51        35.42 o                         
   3   6   5         67.88         49.42         4.94 o                         
   4   6   5          4.98          4.28         2.94 o                         
   5   6   5          6.40          8.24         3.06 o                         
   6   6   5        137.83        127.31         7.51 o                         
   7   6   5          1.58          3.13         3.00 o                         
   8   6   5          3.11          3.07         1.62 o                         
   9   6   5         22.32         24.51         2.47 o                         
  10   6   5         11.42         13.80         2.08 o                         
  11   6   5         99.25        102.22         4.00 o                         
  12   6   5         64.05         54.58         3.29 o                         
  13   6   5          0.15         -1.07         2.13 o                         
  14   6   5          1.91         -1.94         3.02 o                         
  15   6   5          6.12          9.03         3.80 o                         
 -15   7   5          7.02          2.78         2.52 o                         
 -14   7   5         22.48         32.68         3.54 o                         
 -13   7   5         97.90         99.41         5.14 o                         
 -12   7   5         24.68         32.66         2.71 o                         
 -11   7   5          1.71          4.99         2.67 o                         
 -10   7   5        257.64        269.88         8.74 o                         
  -9   7   5          3.34          6.28         2.32 o                         
  -8   7   5        399.78        366.61         8.98 o                         
  -7   7   5        302.25        305.58        11.15 o                         
  -6   7   5        318.18        284.90         8.54 o                         
  -5   7   5       2421.33       2592.60        51.70 o                         
  -4   7   5         22.85         36.49         8.88 o                         
  -3   7   5         53.70         47.04         5.55 o                         
  -2   7   5        243.33        249.53         8.97 o                         
  -1   7   5        151.81        151.40         9.35 o                         
   0   7   5        176.62        164.72         8.29 o                         
   1   7   5        515.22        559.33        17.56 o                         
   2   7   5        899.30        865.08        44.68 o                         
   3   7   5        360.80        352.85        14.31 o                         
   4   7   5        267.53        225.44         6.79 o                         
   5   7   5        165.50        144.01         4.53 o                         
   6   7   5        121.80        110.04         3.60 o                         
   7   7   5          1.76          0.71         1.58 o                         
   8   7   5         65.95         48.38         2.82 o                         
   9   7   5          1.62          0.40         1.95 o                         
  10   7   5         94.79         93.66         4.71 o                         
  11   7   5        260.42        275.28         6.45 o                         
  12   7   5          0.36          0.66         1.87 o                         
  13   7   5         59.61         42.08         3.20 o                         
  14   7   5          4.49          8.65         2.19 o                         
 -14   8   5         76.26         73.14        13.47 o                         
 -13   8   5         15.56         12.02         2.13 o                         
 -12   8   5          5.52          6.65         1.87 o                         
 -11   8   5          2.75          2.05         1.73 o                         
 -10   8   5        109.00         85.01         3.78 o                         
  -9   8   5         89.81         89.14         5.06 o                         
  -8   8   5        474.74        487.82        14.36 o                         
  -7   8   5       1074.39       1124.88        61.54 o                         
  -6   8   5          9.03          6.12         4.01 o                         
  -5   8   5         97.80         87.53         4.69 o                         
  -4   8   5         58.71         62.16         4.90 o                         
  -3   8   5        894.82        874.65        25.53 o                         
  -2   8   5        764.15        745.36        14.43 o                         
  -1   8   5         51.26         39.07         3.60 o                         
   0   8   5          0.14          0.50         2.87 o                         
   1   8   5         66.71         80.14         6.65 o                         
   2   8   5         32.64         30.12         3.21 o                         
   3   8   5        430.67        337.06         9.15 o                         
   4   8   5          0.01          0.65         2.00 o                         
   5   8   5         54.60         56.23         2.97 o                         
   6   8   5          5.24         -0.67         1.68 o                         
   7   8   5        128.48        102.54         3.70 o                         
   8   8   5         89.22         85.51         4.03 o                         
   9   8   5        129.53        109.23         3.92 o                         
  10   8   5         43.94         36.69         2.44 o                         
  11   8   5         53.37         65.97         3.03 o                         
  12   8   5          1.63         -1.72         1.72 o                         
 -12   9   5         42.51         59.02         4.88 o                         
 -11   9   5         88.56        102.20         3.43 o                         
 -10   9   5         37.32         45.45         2.78 o                         
  -9   9   5        143.82        128.95         6.29 o                         
  -8   9   5        146.00        138.99         6.91 o                         
  -7   9   5         18.46         20.79         5.53 o                         
  -6   9   5        544.83        579.26        15.52 o                         
  -5   9   5          0.34         -0.57         4.43 o                         
  -4   9   5        125.23        125.82         6.38 o                         
  -3   9   5        555.43        600.10        14.98 o                         
  -2   9   5         26.98         18.59         3.96 o                         
  -1   9   5          8.22         18.34         6.46 o                         
   0   9   5         99.62         90.40        10.46 o                         
   1   9   5          0.96         -0.51         4.66 o                         
   2   9   5        955.25        968.71        20.94 o                         
   3   9   5          1.00         -0.93         2.35 o                         
   4   9   5        281.06        272.10         6.39 o                         
   5   9   5        144.60        150.60         4.86 o                         
   6   9   5         13.67         14.90         1.99 o                         
   7   9   5         87.84        108.42         4.42 o                         
   8   9   5         41.00         49.40         2.77 o                         
   9   9   5        213.42        224.33         4.81 o                         
  10   9   5        166.01        149.71         4.02 o                         
  -9  10   5          0.68          2.76         2.47 o                         
  -8  10   5         37.36         34.86         4.59 o                         
  -7  10   5          0.58         -0.71         3.66 o                         
  -6  10   5        124.46        112.27         8.43 o                         
  -5  10   5        214.67        245.60        13.01 o                         
  -4  10   5         86.61         61.01         7.68 o                         
  -3  10   5         22.78         13.69         5.26 o                         
  -2  10   5          4.44         11.80         5.03 o                         
  -1  10   5        133.98        164.01         7.94 o                         
   0  10   5        125.01        149.70        14.33 o                         
   1  10   5          6.45         12.73         2.45 o                         
   2  10   5        171.70        189.26         6.26 o                         
   3  10   5         48.42         54.61         4.54 o                         
   4  10   5         13.57          9.26         2.40 o                         
   5  10   5        312.15        270.13         5.41 o                         
   6  10   5        175.25        182.23         4.62 o                         
   7  10   5        181.40        190.49         5.23 o                         
  -2  11   5         42.63         34.35         4.80 o                         
  -1  11   5        170.00        145.66         8.60 o                         
   0  11   5          3.05         16.97         3.99 o                         
   1  11   5         63.32         79.88         5.91 o                         
   2  11   5          4.73          2.91         6.68 o                         
 -20   0   6          2.72         -1.35         2.72 o                         
 -18   0   6        459.21        430.96        17.63 o                         
 -16   0   6        238.24        229.04         8.09 o                         
 -14   0   6        182.90        160.42         7.01 o                         
 -12   0   6        133.90        153.29         9.35 o                         
 -10   0   6       2284.08       2620.06        37.10 o                         
  -8   0   6         22.64         36.86         4.67 o                         
  -6   0   6         53.46         47.76         6.74 o                         
  -4   0   6         53.13         15.78         3.71 o                         
  -2   0   6      18156.49      19851.24       187.82 o                         
   0   0   6         12.46         17.54         5.85 o                         
   2   0   6      19349.07      20850.97       124.28 o                         
   4   0   6        230.48        296.43         7.35 o                         
   6   0   6        244.10        254.78         9.29 o                         
   8   0   6       4672.49       4477.51        52.40 o                         
  10   0   6       1505.77       1348.07        26.22 o                         
  12   0   6         44.04         57.95         6.49 o                         
  14   0   6        240.65        223.04        16.70 o                         
  16   0   6          3.48          2.83         3.49 o                         
  18   0   6        526.57        589.58        17.28 o                         
 -20   1   6        335.70        346.21        11.48 o                         
 -19   1   6          1.92          4.55         3.77 o                         
 -18   1   6          2.01          4.66         2.16 o                         
 -17   1   6         18.02         10.57         3.03 o                         
 -16   1   6        772.87        652.88        11.87 o                         
 -15   1   6        112.60        107.10         6.02 o                         
 -14   1   6          7.16          3.15         1.77 o                         
 -13   1   6         11.30         12.65         4.08 o                         
 -12   1   6          2.08         10.13         4.32 o                         
 -11   1   6         13.99          4.19         4.93 o                         
 -10   1   6        315.39        370.86        10.94 o                         
  -9   1   6       9224.99      10256.54       104.89 o                         
  -8   1   6       2962.04       3669.43        36.11 o                         
  -7   1   6        417.62        423.55        17.40 o                         
  -6   1   6         38.07         40.65         4.49 o                         
  -5   1   6       2193.88       2871.79        34.95 o                         
  -4   1   6       5435.72       5838.82        32.76 o                         
  -3   1   6        511.97        600.09         8.13 o                         
  -2   1   6       2528.99       2560.17        25.52 o                         
  -1   1   6      14726.98      16372.08        95.18 o                         
   0   1   6       1804.69       2296.94        25.27 o                         
   1   1   6      10123.25      10738.55        49.27 o                         
   2   1   6      14077.28      14735.69        61.71 o                         
   3   1   6      17038.12      19573.90        95.28 o                         
   4   1   6       5361.96       5942.70        30.25 o                         
   5   1   6        417.53        612.01         8.13 o                         
   6   1   6       7773.81       8655.72        43.84 o                         
   7   1   6       1027.78       1085.85        10.77 o                         
   8   1   6        438.99        468.30         8.97 o                         
   9   1   6        136.84        175.52         5.52 o                         
  10   1   6         17.08         10.64         2.91 o                         
  11   1   6        438.43        443.85        11.22 o                         
  12   1   6        165.38        140.47         6.10 o                         
  13   1   6          0.62          6.44         1.62 o                         
  14   1   6        103.67        120.51         4.38 o                         
  15   1   6          5.63          5.82         2.38 o                         
  16   1   6         56.34         52.77         3.83 o                         
  17   1   6          3.55          3.26         2.02 o                         
  18   1   6        150.04        151.92         4.92 o                         
 -19   2   6        269.26        278.16        18.08 o                         
 -18   2   6         43.63         40.57         3.13 o                         
 -17   2   6        437.46        408.94        10.31 o                         
 -16   2   6         82.90         95.35         4.70 o                         
 -15   2   6        889.55        832.60        12.17 o                         
 -14   2   6        596.32        545.36        10.39 o                         
 -13   2   6          7.44         16.20         4.46 o                         
 -12   2   6        149.58        192.82        11.17 o                         
 -11   2   6         36.78         44.11         5.98 o                         
 -10   2   6          4.73         12.83         4.54 o                         
  -9   2   6         81.67        103.41        12.89 o                         
  -8   2   6        377.37        395.84         9.42 o                         
  -7   2   6        698.60        734.71        13.41 o                         
  -6   2   6      16625.24      19804.79       156.93 o                         
  -5   2   6        182.54        115.60         6.35 o                         
  -4   2   6       4355.19       5127.82        40.69 o                         
  -3   2   6        249.35        184.86         5.04 o                         
  -2   2   6      12789.92      14402.95        68.23 o                         
  -1   2   6       8278.31       9752.04        46.06 o                         
   0   2   6        115.71        211.82         4.82 o                         
   1   2   6          3.12         17.18         1.89 o                         
   2   2   6      14894.78      15829.29        97.73 o                         
   3   2   6       5013.44       5271.42        42.25 o                         
   4   2   6        245.46        289.76         4.85 o                         
   5   2   6        126.55        112.20         3.44 o                         
   6   2   6      17420.97      18845.50        82.06 o                         
   7   2   6       2593.88       2593.43        19.36 o                         
   8   2   6        880.08        905.52        11.04 o                         
   9   2   6       3028.99       3347.09        26.08 o                         
  10   2   6         43.04         27.27         3.15 o                         
  11   2   6        246.58        218.09         7.96 o                         
  12   2   6       1255.92       1249.70        18.83 o                         
  13   2   6         57.82         45.69         2.98 o                         
  14   2   6         13.23          7.13         2.88 o                         
  15   2   6        407.23        400.66        10.34 o                         
  16   2   6        113.61        105.96         4.57 o                         
  17   2   6        608.94        683.95         9.95 o                         
  18   2   6         38.84         43.68         5.01 o                         
 -19   3   6          0.44          2.37         1.71 o                         
 -18   3   6         11.85          7.24         2.67 o                         
 -17   3   6          9.33          4.54         5.83 o                         
 -16   3   6        176.65        182.14         7.62 o                         
 -15   3   6        890.16        876.01        16.09 o                         
 -14   3   6        339.72        303.01         8.42 o                         
 -13   3   6       2852.71       2677.68        26.46 o                         
 -12   3   6        246.05        198.06        11.61 o                         
 -11   3   6        332.17        292.12        13.43 o                         
 -10   3   6          7.41          8.77         4.21 o                         
  -9   3   6        145.16         81.76         5.52 o                         
  -8   3   6       1109.80       1324.04        17.35 o                         
  -7   3   6       2332.00       2515.38        39.29 o                         
  -6   3   6          8.87          6.19         3.74 o                         
  -5   3   6        246.40        268.45         6.34 o                         
  -4   3   6        206.47        174.73         5.30 o                         
  -3   3   6         52.09         95.91         4.33 o                         
  -2   3   6       1685.44       2255.10        28.19 o                         
  -1   3   6         11.61         23.02         3.19 o                         
   0   3   6         10.38         22.16         1.91 o                         
   1   3   6        284.02        241.30         5.24 o                         
   2   3   6       1954.39       2258.18        20.96 o                         
   3   3   6       1750.05       1837.27        20.13 o                         
   4   3   6       3606.34       4022.37        36.81 o                         
   5   3   6       7251.68       7617.57        50.67 o                         
   6   3   6        616.35        707.07         9.22 o                         
   7   3   6       4507.77       4956.52        44.77 o                         
   8   3   6       2725.54       3097.04        30.23 o                         
   9   3   6          4.04          6.42         2.59 o                         
  10   3   6        129.84         93.54         5.42 o                         
  11   3   6        715.90        681.42        16.89 o                         
  12   3   6         60.35         52.17         3.36 o                         
  13   3   6         63.65         66.42         4.19 o                         
  14   3   6         92.39         75.15         4.41 o                         
  15   3   6        155.16        219.10         7.73 o                         
  16   3   6          5.28          2.48         2.98 o                         
  17   3   6        612.99        638.25        10.72 o                         
 -18   4   6         20.82         36.18         3.46 o                         
 -17   4   6        174.12        148.58         7.03 o                         
 -16   4   6        714.63        786.35        14.45 o                         
 -15   4   6         65.25         82.78         9.75 o                         
 -14   4   6        416.38        378.51         9.18 o                         
 -13   4   6        251.15        269.33         7.90 o                         
 -12   4   6          8.36          7.29         2.04 o                         
 -11   4   6       1368.52       1199.83        28.02 o                         
 -10   4   6          5.57          9.31         4.00 o                         
  -9   4   6        196.70        202.65         7.42 o                         
  -8   4   6        902.83        968.12        15.60 o                         
  -7   4   6        373.64        581.78        13.54 o                         
  -6   4   6        537.05        548.38        12.70 o                         
  -5   4   6        396.00        423.72        16.10 o                         
  -4   4   6        422.24        691.98        12.79 o                         
  -3   4   6        372.86        526.54        22.10 o                         
  -2   4   6        246.89        199.84         7.05 o                         
  -1   4   6        717.59        744.82        13.57 o                         
   0   4   6        681.78        913.18        13.29 o                         
   1   4   6       2051.14       2061.82        21.53 o                         
   2   4   6        183.46        209.38         6.44 o                         
   3   4   6       1810.93       2535.39        22.88 o                         
   4   4   6       4041.58       4395.59        33.25 o                         
   5   4   6         11.10          7.49         2.63 o                         
   6   4   6       1383.08       1307.13        18.62 o                         
   7   4   6        606.82        615.42        13.97 o                         
   8   4   6         41.90         43.19         6.49 o                         
   9   4   6        568.11        461.26        19.12 o                         
  10   4   6         34.83         33.91         5.88 o                         
  11   4   6        159.40        168.96         5.49 o                         
  12   4   6         25.68         33.59         3.29 o                         
  13   4   6        571.65        585.93        11.11 o                         
  14   4   6        421.76        431.51         9.23 o                         
  15   4   6         57.10         76.29         5.49 o                         
  16   4   6        269.74        265.75         7.22 o                         
  17   4   6          0.72         -1.19         2.05 o                         
 -18   5   6         18.15         20.01         2.15 o                         
 -17   5   6         12.80         26.32         3.72 o                         
 -16   5   6          3.68          7.97         2.99 o                         
 -15   5   6        112.36        123.43         7.30 o                         
 -14   5   6         18.00         18.65         3.43 o                         
 -13   5   6        271.82        274.60         7.79 o                         
 -12   5   6       2216.45       2304.07        19.85 o                         
 -11   5   6        165.10        175.68         5.36 o                         
 -10   5   6         10.66          3.87         3.41 o                         
  -9   5   6        651.58        695.28        17.29 o                         
  -8   5   6        383.26        332.22         9.57 o                         
  -7   5   6          7.20          6.64         2.66 o                         
  -6   5   6        164.87        147.95         7.26 o                         
  -5   5   6        710.57        734.52        18.65 o                         
  -4   5   6         33.04         33.18         6.45 o                         
  -3   5   6         11.03         25.48         3.82 o                         
  -2   5   6       2544.52       2745.57        49.41 o                         
  -1   5   6        167.37        197.41         7.76 o                         
   0   5   6        759.61        753.32        13.21 o                         
   1   5   6        158.76        191.15         6.97 o                         
   2   5   6        882.72        832.76        14.24 o                         
   3   5   6        246.31        214.77         7.32 o                         
   4   5   6         12.96         12.76         3.01 o                         
   5   5   6          3.68          6.79         3.79 o                         
   6   5   6        259.97        247.37         9.80 o                         
   7   5   6       1187.69       1062.44        17.99 o                         
   8   5   6        836.72        766.51        23.94 o                         
   9   5   6         26.37         25.71         2.26 o                         
  10   5   6          8.80         12.29         2.42 o                         
  11   5   6          4.53          0.86         1.84 o                         
  12   5   6          1.86         -0.10         1.90 o                         
  13   5   6        107.76        114.99         7.72 o                         
  14   5   6         14.88         17.34         3.67 o                         
  15   5   6         55.87         84.29         6.48 o                         
  16   5   6        168.96        188.80         6.68 o                         
 -17   6   6          4.15          0.28         2.13 o                         
 -16   6   6        106.15        114.49         5.75 o                         
 -15   6   6          2.22         -0.10         3.58 o                         
 -14   6   6        209.68        257.21         7.96 o                         
 -13   6   6          7.61          4.49         2.64 o                         
 -12   6   6         44.91         46.29         3.64 o                         
 -11   6   6        337.83        323.00         8.46 o                         
 -10   6   6       1868.58       1819.27        18.71 o                         
  -9   6   6       3274.70       3312.28        22.31 o                         
  -8   6   6          8.33         13.34         3.92 o                         
  -7   6   6        263.32        345.10        20.00 o                         
  -6   6   6        994.10        996.14        23.88 o                         
  -5   6   6        500.08        402.76        14.96 o                         
  -4   6   6         14.78         24.09        13.27 o                         
  -3   6   6         20.48         10.83         2.80 o                         
  -2   6   6       1041.42        863.28        33.03 o                         
  -1   6   6        388.07        457.53        12.74 o                         
   0   6   6        481.66        338.71        11.06 o                         
   1   6   6        184.14        199.92         8.57 o                         
   2   6   6       1142.92       1002.79        17.00 o                         
   3   6   6         16.81         17.01         4.64 o                         
   4   6   6         79.90         87.27         6.07 o                         
   5   6   6        194.56        150.46         7.81 o                         
   6   6   6        301.27        280.51        12.60 o                         
   7   6   6        100.40        119.71         3.59 o                         
   8   6   6         39.76         35.70         2.38 o                         
   9   6   6        280.94        258.51         6.13 o                         
  10   6   6        822.60        800.37        10.68 o                         
  11   6   6         91.37         99.10         3.83 o                         
  12   6   6         52.24         42.58         3.16 o                         
  13   6   6         60.86         69.86         5.54 o                         
  14   6   6         29.47         60.26         4.78 o                         
  15   6   6         35.68         41.24         4.37 o                         
 -15   7   6          4.91          8.47         2.14 o                         
 -14   7   6         68.68         68.54         3.97 o                         
 -13   7   6        418.42        424.67         9.76 o                         
 -12   7   6         31.25         30.09         3.21 o                         
 -11   7   6        179.28        128.00         4.77 o                         
 -10   7   6        325.92        433.35        12.91 o                         
  -9   7   6          3.86          3.21         2.97 o                         
  -8   7   6       1938.32       2162.55        27.13 o                         
  -7   7   6       1522.32       1543.02        20.55 o                         
  -6   7   6        109.42        106.63         4.88 o                         
  -5   7   6        816.41        850.98        13.04 o                         
  -4   7   6          0.04         10.98         4.54 o                         
  -3   7   6        286.96        335.20        12.51 o                         
  -2   7   6        162.08        184.11         7.82 o                         
  -1   7   6         32.34         35.30         3.72 o                         
   0   7   6         18.39         26.18         3.59 o                         
   1   7   6         24.77         30.44         4.99 o                         
   2   7   6        278.59        246.74        11.80 o                         
   3   7   6        240.46        228.17        21.73 o                         
   4   7   6        469.39        454.30         7.72 o                         
   5   7   6         19.51         13.76         1.96 o                         
   6   7   6        394.18        335.19         6.45 o                         
   7   7   6         82.57         80.17         3.14 o                         
   8   7   6          8.10          5.25         2.13 o                         
   9   7   6        368.06        303.75         6.48 o                         
  10   7   6        186.71        170.65         4.80 o                         
  11   7   6         52.41         55.62         3.74 o                         
  12   7   6          8.98         12.16         1.90 o                         
  13   7   6         21.73         34.03         3.10 o                         
  14   7   6         18.37          5.41         4.45 o                         
 -14   8   6          0.03          8.77         2.15 o                         
 -13   8   6        149.59        139.62         4.89 o                         
 -12   8   6         10.38          4.25         1.86 o                         
 -11   8   6        175.64        170.29         4.65 o                         
 -10   8   6         74.13         60.11         3.61 o                         
  -9   8   6        225.08        215.52        10.24 o                         
  -8   8   6         30.45         21.50         6.54 o                         
  -7   8   6        500.13        539.93        15.06 o                         
  -6   8   6          0.25          2.13         3.83 o                         
  -5   8   6        450.17        405.58        17.41 o                         
  -4   8   6        277.06        268.04         7.71 o                         
  -3   8   6       1439.46       1312.01        19.84 o                         
  -2   8   6        169.81        143.76         5.58 o                         
  -1   8   6        211.05        241.06         6.41 o                         
   0   8   6          3.43          9.58         3.66 o                         
   1   8   6          5.64          4.50         3.40 o                         
   2   8   6        451.14        364.38         8.78 o                         
   3   8   6          2.54          2.86         2.35 o                         
   4   8   6          4.49          2.15         2.06 o                         
   5   8   6        151.47        115.69         4.22 o                         
   6   8   6         76.25         68.21         3.78 o                         
   7   8   6         76.42         62.09         3.27 o                         
   8   8   6         50.15         58.04         3.36 o                         
   9   8   6        101.85         81.96         3.32 o                         
  10   8   6         34.74         46.66         3.03 o                         
  11   8   6         18.58         12.53         2.05 o                         
  12   8   6         20.29         14.32         2.36 o                         
 -12   9   6         57.57         84.77         5.49 o                         
 -11   9   6         36.47         58.31         3.70 o                         
 -10   9   6          0.28          5.01         2.14 o                         
  -9   9   6         27.89         21.97         4.58 o                         
  -8   9   6         16.75         35.43         4.28 o                         
  -7   9   6        332.89        339.74        13.21 o                         
  -6   9   6          3.20         18.26         3.97 o                         
  -5   9   6        234.23        238.04         7.95 o                         
  -4   9   6        926.19       1012.02        21.10 o                         
  -3   9   6         22.07         41.44         6.68 o                         
  -2   9   6         27.21         20.44         6.59 o                         
  -1   9   6         13.19         17.06         5.77 o                         
   0   9   6         82.44         70.51         9.44 o                         
   1   9   6        166.97        179.45         9.01 o                         
   2   9   6        181.85        152.34        13.88 o                         
   3   9   6         17.67          6.45         2.26 o                         
   4   9   6        170.64        188.22         5.25 o                         
   5   9   6        301.75        257.65         5.51 o                         
   6   9   6          2.54          0.79         1.67 o                         
   7   9   6          1.23          3.70         2.11 o                         
   8   9   6         47.50         42.90         2.51 o                         
   9   9   6         19.47         17.33         1.81 o                         
  10   9   6         81.82         94.93         3.13 o                         
  -9  10   6         34.54         43.89         4.26 o                         
  -8  10   6         46.81         60.29         5.24 o                         
  -7  10   6         53.00         75.83         6.64 o                         
  -6  10   6         65.44         35.49         5.30 o                         
  -5  10   6         87.48         98.52         8.66 o                         
  -4  10   6         93.90        102.67         9.19 o                         
  -3  10   6         24.79         28.96         6.09 o                         
  -2  10   6          0.01         -4.62         4.85 o                         
  -1  10   6         12.10          7.69         2.92 o                         
   0  10   6          0.21          1.55         4.21 o                         
   1  10   6          2.56          1.50         2.10 o                         
   2  10   6         63.77         66.14         3.98 o                         
   3  10   6         12.07         19.08         1.89 o                         
   4  10   6          6.29         16.54         2.28 o                         
   5  10   6         37.44         21.02         1.87 o                         
   6  10   6          0.02          5.13         1.74 o                         
   7  10   6        215.87        219.38         5.13 o                         
  -1  11   6          0.75          3.28         3.40 o                         
   0  11   6          0.69          3.82         1.95 o                         
   1  11   6          0.27          3.98         3.46 o                         
 -19   0   7        182.26        225.37        11.55 o                         
 -17   0   7         38.32         35.75         7.03 o                         
 -15   0   7        147.42        150.60         8.39 o                         
 -13   0   7         47.73         54.36         6.58 o                         
 -11   0   7         11.79          8.57         4.00 o                         
  -9   0   7         85.37         80.81         6.36 o                         
  -7   0   7        148.13        156.89        11.84 o                         
  -5   0   7        394.00        351.52        14.82 o                         
  -3   0   7          0.99          4.51         2.51 o                         
  -1   0   7         26.06         27.49         3.87 o                         
   1   0   7         23.95         22.12         2.87 o                         
   3   0   7        247.69        242.26         5.34 o                         
   5   0   7         33.96         33.97         2.90 o                         
   7   0   7         70.12         51.70         4.62 o                         
   9   0   7         11.18          3.29         3.00 o                         
  11   0   7        393.71        375.21        15.45 o                         
  13   0   7        329.64        321.68         9.83 o                         
  15   0   7         78.25         76.13         6.00 o                         
  17   0   7         14.64         15.41         3.08 o                         
 -20   1   7          0.74         -0.42         2.48 o                         
 -19   1   7         27.76         36.61         3.85 o                         
 -18   1   7         76.52         65.00         4.43 o                         
 -17   1   7          1.18          5.65         2.36 o                         
 -16   1   7        377.51        393.02        12.47 o                         
 -15   1   7        160.00        166.17         5.07 o                         
 -14   1   7        314.99        293.88         6.27 o                         
 -13   1   7         60.19         47.72         6.36 o                         
 -12   1   7         48.18         36.98         5.85 o                         
 -11   1   7        437.46        387.61        11.95 o                         
 -10   1   7        617.94        573.24        13.99 o                         
  -9   1   7         23.21         15.40         3.41 o                         
  -8   1   7        123.84        117.18         6.07 o                         
  -7   1   7          7.11          5.79         2.82 o                         
  -6   1   7         31.53         28.63         2.58 o                         
  -5   1   7         41.26         29.75         3.04 o                         
  -4   1   7        470.64        434.48         8.31 o                         
  -3   1   7        275.86        258.74         5.44 o                         
  -2   1   7         38.71         29.74         2.29 o                         
  -1   1   7        128.76        111.93         4.17 o                         
   0   1   7        707.07        677.52        11.98 o                         
   1   1   7        945.42        853.08         9.82 o                         
   2   1   7        216.80        199.12         5.35 o                         
   3   1   7         30.33         28.40         2.35 o                         
   4   1   7        158.33        152.83         3.87 o                         
   5   1   7        853.25        871.19         9.74 o                         
   6   1   7        191.74        182.61         4.72 o                         
   7   1   7         64.87         56.56         3.13 o                         
   8   1   7        172.44        173.70         5.50 o                         
   9   1   7         31.47         26.44         2.97 o                         
  10   1   7          0.22         -2.21         2.60 o                         
  11   1   7         27.49         21.05         2.98 o                         
  12   1   7         99.11         83.99         3.35 o                         
  13   1   7         10.30          7.77         2.06 o                         
  14   1   7         87.35         83.12         5.39 o                         
  15   1   7         40.42         39.76         3.99 o                         
  16   1   7          2.63          1.39         2.74 o                         
  17   1   7         42.09         37.60         2.79 o                         
  18   1   7          8.28          4.60         4.96 o                         
 -19   2   7         16.07         15.40         2.78 o                         
 -18   2   7        133.99        161.60         7.67 o                         
 -17   2   7         89.16         90.77         5.15 o                         
 -16   2   7          7.29          5.23         2.87 o                         
 -15   2   7          9.02          5.12         2.46 o                         
 -14   2   7         68.56         59.17         3.89 o                         
 -13   2   7         24.80         23.00         5.82 o                         
 -12   2   7        101.77         77.56         7.74 o                         
 -11   2   7        202.20        209.27        11.59 o                         
 -10   2   7         41.04         34.01         5.68 o                         
  -9   2   7         34.13         43.95        14.52 o                         
  -8   2   7        219.08        214.62         8.81 o                         
  -7   2   7        103.36         98.95         5.43 o                         
  -6   2   7        273.46        256.61         6.47 o                         
  -5   2   7        261.40        252.65         5.69 o                         
  -4   2   7         12.68         19.68         2.30 o                         
  -3   2   7        100.04         87.02         3.53 o                         
  -2   2   7        379.60        365.99         6.35 o                         
  -1   2   7        195.51        201.87         4.08 o                         
   0   2   7        126.89        118.44         3.43 o                         
   1   2   7         83.38         86.12         3.57 o                         
   2   2   7        346.59        308.51         6.42 o                         
   3   2   7        227.79        228.81         4.92 o                         
   4   2   7         26.10         17.64         1.96 o                         
   5   2   7        177.55        162.83         4.83 o                         
   6   2   7        339.96        327.52         6.37 o                         
   7   2   7         18.45         18.72         2.70 o                         
   8   2   7         26.23         22.81         2.46 o                         
   9   2   7        101.87         86.34         5.51 o                         
  10   2   7         72.91         76.57         4.58 o                         
  11   2   7         31.24         31.94         4.01 o                         
  12   2   7         52.29         56.05         3.42 o                         
  13   2   7          4.76          3.41         2.21 o                         
  14   2   7         99.42        119.03         5.45 o                         
  15   2   7         41.92         44.95         4.10 o                         
  16   2   7         10.39         12.84         2.32 o                         
  17   2   7         81.43         96.65         3.75 o                         
  18   2   7         23.05         21.90         3.82 o                         
 -19   3   7         23.48         21.12         2.65 o                         
 -18   3   7          5.84         -0.04         2.50 o                         
 -17   3   7          0.34          0.27         1.97 o                         
 -16   3   7          4.39          2.50         2.78 o                         
 -15   3   7         40.96         49.16         4.46 o                         
 -14   3   7          0.15         -2.10         2.57 o                         
 -13   3   7          0.37         -1.20         2.36 o                         
 -12   3   7         47.06         38.13         6.39 o                         
 -11   3   7        553.96        569.13        19.04 o                         
 -10   3   7          0.37         -3.01         6.73 o                         
  -9   3   7         17.58          9.60         3.62 o                         
  -8   3   7          0.01         -1.34         2.54 o                         
  -7   3   7          5.03          3.71         2.57 o                         
  -6   3   7        134.30        137.14         5.03 o                         
  -5   3   7        509.95        528.90         9.65 o                         
  -4   3   7          0.04         -0.16         2.01 o                         
  -3   3   7         16.86         13.96         2.53 o                         
  -2   3   7       1129.83       1281.99        17.34 o                         
  -1   3   7       1339.68       1257.76        24.13 o                         
   0   3   7        755.37        709.88         9.72 o                         
   1   3   7          0.59          0.06         1.69 o                         
   2   3   7        330.02        324.60         7.44 o                         
   3   3   7        796.06        749.19        11.85 o                         
   4   3   7         33.94         30.54         3.74 o                         
   5   3   7         27.59         24.45         2.67 o                         
   6   3   7         67.20         52.44         3.94 o                         
   7   3   7         33.40         38.10         3.74 o                         
   8   3   7        190.86        179.83         8.33 o                         
   9   3   7          0.86          0.85         3.55 o                         
  10   3   7        117.08         87.40         6.54 o                         
  11   3   7          2.35          1.50         1.99 o                         
  12   3   7          0.08          0.77         2.41 o                         
  13   3   7          5.37          4.16         2.69 o                         
  14   3   7         14.86         28.01         3.16 o                         
  15   3   7        316.84        337.35         9.33 o                         
  16   3   7         50.67         60.74         3.99 o                         
  17   3   7         21.66         23.95         2.56 o                         
 -18   4   7         29.13         34.68         3.64 o                         
 -17   4   7         92.87         81.83         5.50 o                         
 -16   4   7        145.25        148.92         7.67 o                         
 -15   4   7          3.97          6.89         2.99 o                         
 -14   4   7         52.49         61.30         4.71 o                         
 -13   4   7         60.46         48.89         3.96 o                         
 -12   4   7        201.44        209.67         6.54 o                         
 -11   4   7         26.26         23.02         4.97 o                         
 -10   4   7         54.24         69.53         7.25 o                         
  -9   4   7          8.19          7.95         3.30 o                         
  -8   4   7        109.06        101.37         5.38 o                         
  -7   4   7        457.65        454.95        12.23 o                         
  -6   4   7          0.05         -1.62         2.67 o                         
  -5   4   7        763.45        819.33        14.83 o                         
  -4   4   7          5.84         11.27         2.46 o                         
  -3   4   7         94.83        106.06         6.48 o                         
  -2   4   7        284.85        290.95         8.93 o                         
  -1   4   7        135.04        134.23         6.12 o                         
   0   4   7        362.04        388.04         8.85 o                         
   1   4   7         51.65         50.92         3.65 o                         
   2   4   7        325.56        361.31         8.82 o                         
   3   4   7        948.33       1068.87        14.23 o                         
   4   4   7        100.60         86.12         4.32 o                         
   5   4   7         16.70         13.90         2.79 o                         
   6   4   7        252.04        229.85         7.85 o                         
   7   4   7        483.93        429.41        14.43 o                         
   8   4   7         11.20          5.00         3.77 o                         
   9   4   7          0.83          1.82         3.09 o                         
  10   4   7          6.20          5.33         2.03 o                         
  11   4   7         95.46         98.22         5.77 o                         
  12   4   7        237.06        217.01         8.24 o                         
  13   4   7         24.52         32.03         3.25 o                         
  14   4   7          0.28          1.37         2.42 o                         
  15   4   7         57.43         69.27         4.40 o                         
  16   4   7          0.25          3.12         2.71 o                         
  17   4   7          0.28          4.97         2.63 o                         
 -18   5   7          0.08          1.28         1.54 o                         
 -17   5   7        133.38        139.11         6.33 o                         
 -16   5   7        194.24        231.22        12.29 o                         
 -15   5   7         45.74         44.15         4.95 o                         
 -14   5   7        101.25        108.12         5.78 o                         
 -13   5   7          8.54         10.81         3.49 o                         
 -12   5   7        696.65        659.76        12.46 o                         
 -11   5   7         56.15         59.08         3.42 o                         
 -10   5   7        265.30        279.93        10.35 o                         
  -9   5   7         25.53         23.07         3.71 o                         
  -8   5   7          0.04          1.42         2.75 o                         
  -7   5   7          0.32         -1.65         2.91 o                         
  -6   5   7        161.07        141.96         9.07 o                         
  -5   5   7        539.56        566.51        39.42 o                         
  -4   5   7        184.95        162.12        14.14 o                         
  -3   5   7         98.77         73.60         5.30 o                         
  -2   5   7        233.98        222.56         8.52 o                         
  -1   5   7        301.58        283.86         9.54 o                         
   0   5   7        294.36        255.75         8.04 o                         
   1   5   7        162.92        134.48         6.03 o                         
   2   5   7        220.98        235.34         7.87 o                         
   3   5   7        225.98        226.33         7.81 o                         
   4   5   7        275.66        244.50         8.21 o                         
   5   5   7         72.66         84.59         5.22 o                         
   6   5   7          5.82          3.44         2.54 o                         
   7   5   7          0.01         -1.13         2.90 o                         
   8   5   7        129.91        114.22         8.14 o                         
   9   5   7         25.38         30.44         2.19 o                         
  10   5   7         13.31         13.28         2.03 o                         
  11   5   7          3.44          1.96         2.12 o                         
  12   5   7          4.77         -0.09         2.07 o                         
  13   5   7          3.08          6.40         2.01 o                         
  14   5   7          3.13          9.32         2.46 o                         
  15   5   7         52.62         66.00         8.70 o                         
  16   5   7         16.90         24.90         2.90 o                         
 -17   6   7         89.29        102.63         4.54 o                         
 -16   6   7         57.60         66.23         3.84 o                         
 -15   6   7         20.49         31.75         4.94 o                         
 -14   6   7          0.59         -0.75         2.68 o                         
 -13   6   7        251.75        244.79         8.32 o                         
 -12   6   7         14.75         19.66         3.46 o                         
 -11   6   7          0.95         -1.36         2.12 o                         
 -10   6   7        146.42        158.94         6.24 o                         
  -9   6   7        740.74        753.40        12.55 o                         
  -8   6   7        108.11        104.65         5.63 o                         
  -7   6   7          3.85          5.20         3.24 o                         
  -6   6   7        221.09        201.58        11.09 o                         
  -5   6   7        164.63        156.39        12.38 o                         
  -4   6   7         74.40         63.70         4.97 o                         
  -3   6   7        134.22        140.18         6.73 o                         
  -2   6   7        155.70        112.35         7.76 o                         
  -1   6   7        113.44         96.00         6.46 o                         
   0   6   7          1.49          0.19         3.06 o                         
   1   6   7          2.34         -0.05         3.03 o                         
   2   6   7        288.57        261.30         8.93 o                         
   3   6   7         47.92         45.88         4.66 o                         
   4   6   7          0.28          6.39         2.80 o                         
   5   6   7        117.19        113.47         6.99 o                         
   6   6   7         44.48         38.14         4.29 o                         
   7   6   7        183.80        181.70         4.45 o                         
   8   6   7        187.24        166.29         5.54 o                         
   9   6   7        131.68        115.93         3.94 o                         
  10   6   7         15.26         14.05         2.11 o                         
  11   6   7        263.96        261.51         5.87 o                         
  12   6   7        180.24        206.88         5.00 o                         
  13   6   7          0.01         -1.27         1.85 o                         
  14   6   7          7.86         17.60         3.36 o                         
  15   6   7         19.46         14.96         2.63 o                         
 -15   7   7         10.81         18.82         2.30 o                         
 -14   7   7         11.82          5.57         1.88 o                         
 -13   7   7         11.62          6.31         2.08 o                         
 -12   7   7         14.19         14.84         3.11 o                         
 -11   7   7        116.30        113.05         4.32 o                         
 -10   7   7        162.57        150.11         8.28 o                         
  -9   7   7        388.69        349.99        10.22 o                         
  -8   7   7        120.27        143.08         7.00 o                         
  -7   7   7         82.80        113.70         6.34 o                         
  -6   7   7        236.82        250.43         8.12 o                         
  -5   7   7       1315.34       1364.11        35.48 o                         
  -4   7   7        136.27        138.83         6.04 o                         
  -3   7   7        261.50        280.08        10.77 o                         
  -2   7   7        293.10        310.19        11.29 o                         
  -1   7   7       2599.54       2819.69        82.49 o                         
   0   7   7         28.91         33.53         4.05 o                         
   1   7   7        429.99        391.85        15.05 o                         
   2   7   7         37.09         33.79         4.29 o                         
   3   7   7        112.61         94.45         3.73 o                         
   4   7   7          0.12          0.52         1.82 o                         
   5   7   7          0.71         -1.62         1.62 o                         
   6   7   7        397.23        389.24         8.24 o                         
   7   7   7         35.74         29.59         2.39 o                         
   8   7   7          1.95          1.90         2.11 o                         
   9   7   7        156.42        119.84         4.23 o                         
  10   7   7        353.46        387.50         7.01 o                         
  11   7   7         27.49         21.32         2.04 o                         
  12   7   7          9.08          4.43         2.09 o                         
  13   7   7         24.74         24.18         2.89 o                         
 -14   8   7          1.24          6.28         2.07 o                         
 -13   8   7        670.96        730.33        13.13 o                         
 -12   8   7         21.22         20.30         2.66 o                         
 -11   8   7        543.55        549.68         9.39 o                         
 -10   8   7        144.86        157.70         5.34 o                         
  -9   8   7         63.91         77.53        11.21 o                         
  -8   8   7          2.87          8.53         3.52 o                         
  -7   8   7          8.12          3.36         3.40 o                         
  -6   8   7         68.24         63.75         8.64 o                         
  -5   8   7        341.50        303.63        16.07 o                         
  -4   8   7        316.26        335.37         9.85 o                         
  -3   8   7       1277.92       1318.75        20.16 o                         
  -2   8   7         45.25         50.32         4.36 o                         
  -1   8   7       3470.52       3806.72        67.40 o                         
   0   8   7        172.57        177.77        16.82 o                         
   1   8   7        187.00        145.30         7.18 o                         
   2   8   7          3.74          2.31         2.40 o                         
   3   8   7        118.05        107.70         4.50 o                         
   4   8   7          0.98          3.25         2.31 o                         
   5   8   7         22.56         14.30         2.21 o                         
   6   8   7         88.66         76.71         3.27 o                         
   7   8   7         88.55         77.73         3.58 o                         
   8   8   7          1.03          4.85         1.83 o                         
   9   8   7          7.40          5.58         1.74 o                         
  10   8   7          6.77          5.23         1.74 o                         
  11   8   7          0.81         -0.71         1.79 o                         
  12   8   7         34.50         38.44         5.21 o                         
 -11   9   7          1.09         -0.18         1.99 o                         
 -10   9   7          4.87          2.84         1.81 o                         
  -9   9   7        231.23        208.23         7.82 o                         
  -8   9   7        130.39        128.42        13.42 o                         
  -7   9   7          0.28          8.26         3.38 o                         
  -6   9   7        357.91        414.68        12.29 o                         
  -5   9   7        105.30        126.13         7.13 o                         
  -4   9   7        741.79        825.36        15.14 o                         
  -3   9   7        265.80        307.09        11.47 o                         
  -2   9   7         64.04         71.47         9.31 o                         
  -1   9   7        142.01        162.02        13.13 o                         
   0   9   7        114.78         90.06        10.19 o                         
   1   9   7         67.19         70.22         4.71 o                         
   2   9   7        321.23        336.93         9.41 o                         
   3   9   7        133.14        132.29         4.64 o                         
   4   9   7          1.68          0.92         1.85 o                         
   5   9   7        323.21        346.53         6.35 o                         
   6   9   7         23.21         27.99         2.25 o                         
   7   9   7          0.00          2.41         1.63 o                         
   8   9   7         27.03         27.83         2.10 o                         
   9   9   7         20.64         32.50         3.01 o                         
  10   9   7         16.56         24.45         2.64 o                         
  -8  10   7         52.37         70.15         5.40 o                         
  -7  10   7        212.34        233.84        21.67 o                         
  -6  10   7        138.28        181.34        10.59 o                         
  -5  10   7        229.83        262.88        13.36 o                         
  -4  10   7         34.33         38.38         6.04 o                         
  -3  10   7          4.39         -0.49         4.59 o                         
  -2  10   7          8.85          5.58         3.00 o                         
  -1  10   7         82.67         65.81         5.34 o                         
   0  10   7          6.90          9.91         3.88 o                         
   1  10   7         35.45         29.65         3.01 o                         
   2  10   7          4.02          6.31         2.24 o                         
   3  10   7         33.55         42.39         2.39 o                         
   4  10   7          0.01         -0.16         1.62 o                         
   5  10   7          6.66         12.42         1.70 o                         
   6  10   7         42.05         71.16         3.13 o                         
 -20   0   8         49.39         32.94         4.20 o                         
 -18   0   8        341.92        386.90        16.65 o                         
 -16   0   8       6928.70       6801.85       175.21 o                         
 -14   0   8        303.41        250.03         9.84 o                         
 -12   0   8          1.63         16.85         4.52 o                         
 -10   0   8        382.15        254.19        10.97 o                         
  -8   0   8       2777.29       2996.52        38.32 o                         
  -6   0   8       4515.44       4968.72        77.51 o                         
  -4   0   8       3306.71       3212.99        32.79 o                         
  -2   0   8       2448.64       2744.06        52.85 o                         
   0   0   8      23970.07      26197.45       561.03 o                         
   2   0   8       8974.68      10521.06        93.22 o                         
   4   0   8         64.29         53.60         3.11 o                         
   6   0   8       7714.13       8885.85        61.83 o                         
   8   0   8         68.12         32.27         4.87 o                         
  10   0   8       1604.00       1733.22        27.76 o                         
  12   0   8       3330.24       3359.04        32.87 o                         
  14   0   8        392.29        372.47        18.05 o                         
  16   0   8        635.58        709.86        22.62 o                         
  18   0   8         29.44         41.82         4.59 o                         
 -20   1   8        125.11        149.49         7.67 o                         
 -19   1   8        538.19        521.32        12.12 o                         
 -18   1   8        136.31        109.75         6.60 o                         
 -17   1   8        242.86        209.16         6.45 o                         
 -16   1   8       1215.33       1113.50        17.90 o                         
 -15   1   8       1497.32       1403.88        20.58 o                         
 -14   1   8         61.72         34.87         3.33 o                         
 -13   1   8       3305.83       3165.67        47.77 o                         
 -12   1   8       2467.44       2006.68        43.38 o                         
 -11   1   8         64.99        110.49         6.78 o                         
 -10   1   8       1116.13        878.00        17.55 o                         
  -9   1   8        295.99        262.78        12.10 o                         
  -8   1   8       5114.33       5850.35        65.42 o                         
  -7   1   8       2955.83       3412.41        29.05 o                         
  -6   1   8        533.90        562.99         9.54 o                         
  -5   1   8        919.24       1152.51        12.39 o                         
  -4   1   8      10506.39      11996.11        63.41 o                         
  -3   1   8       2569.96       3059.07        22.94 o                         
  -2   1   8       1769.61       1979.37        16.77 o                         
  -1   1   8        526.96        423.26         7.78 o                         
   0   1   8       6618.39       7751.66        51.11 o                         
   1   1   8         26.85         64.99         3.31 o                         
   2   1   8       2377.55       3151.21        23.18 o                         
   3   1   8        220.80        363.87        11.44 o                         
   4   1   8       5927.76       6590.62        38.37 o                         
   5   1   8       4058.23       4545.38        27.53 o                         
   6   1   8        345.99        351.90         6.63 o                         
   7   1   8        843.83       1025.99        12.13 o                         
   8   1   8       1124.52       1069.41        16.55 o                         
   9   1   8        130.63        135.24         6.39 o                         
  10   1   8         11.41          9.86         2.73 o                         
  11   1   8       1400.02       1307.03        18.55 o                         
  12   1   8        403.08        327.56         7.10 o                         
  13   1   8        768.62        773.42        12.17 o                         
  14   1   8         65.27         70.83         4.94 o                         
  15   1   8         85.83        104.88         5.54 o                         
  16   1   8         22.34         34.67         3.45 o                         
  17   1   8         77.48         96.81         3.73 o                         
 -19   2   8        239.84        251.28        23.31 o                         
 -18   2   8        572.48        618.80        11.29 o                         
 -17   2   8        619.43        612.05        12.36 o                         
 -16   2   8        604.80        602.26        22.11 o                         
 -15   2   8          0.51         -0.56         2.63 o                         
 -14   2   8         34.49         24.48         2.97 o                         
 -13   2   8       2764.74       2809.56        25.55 o                         
 -12   2   8       4029.80       3551.52        51.64 o                         
 -11   2   8        384.34        384.21        15.04 o                         
 -10   2   8       1532.06       1539.69        39.36 o                         
  -9   2   8         52.62         36.27         5.13 o                         
  -8   2   8       5962.27       7176.70       105.50 o                         
  -7   2   8       1009.79       1183.14        15.36 o                         
  -6   2   8       1599.15       2183.75        21.58 o                         
  -5   2   8       5644.50       6608.01        41.12 o                         
  -4   2   8        864.00       1191.86        14.30 o                         
  -3   2   8       9596.47      11155.21        67.22 o                         
  -2   2   8       4052.78       4690.56        38.91 o                         
  -1   2   8       2463.52       3148.00        31.04 o                         
   0   2   8       7109.14       7813.53        50.84 o                         
   1   2   8         57.02         93.15         5.69 o                         
   2   2   8        808.52        827.21        11.28 o                         
   3   2   8       4098.93       4697.58        34.85 o                         
   4   2   8       1158.43       1139.51        15.69 o                         
   5   2   8       2098.92       2322.07        21.76 o                         
   6   2   8         55.68         80.89         3.83 o                         
   7   2   8        366.99        343.79         8.55 o                         
   8   2   8          1.58          5.79         2.51 o                         
   9   2   8        104.42        117.78         5.22 o                         
  10   2   8        817.37        776.47        24.77 o                         
  11   2   8       1828.91       1829.31        18.45 o                         
  12   2   8        592.73        588.16        12.92 o                         
  13   2   8          0.01          4.01         2.53 o                         
  14   2   8        130.46        150.96         5.63 o                         
  15   2   8        517.36        544.83        15.19 o                         
  16   2   8        508.02        550.53         9.28 o                         
  17   2   8         65.58         87.42         3.40 o                         
 -19   3   8         31.44         20.67         4.72 o                         
 -18   3   8         16.27         21.97         2.04 o                         
 -17   3   8        877.13        913.49        14.84 o                         
 -16   3   8         50.54         40.58         4.31 o                         
 -15   3   8        208.94        228.71         8.23 o                         
 -14   3   8        360.50        372.10         9.29 o                         
 -13   3   8       2345.71       2526.98        21.90 o                         
 -12   3   8       5761.45       5989.87        73.51 o                         
 -11   3   8       6953.91       6577.38        77.04 o                         
 -10   3   8        483.01        398.77        15.54 o                         
  -9   3   8          3.29          9.76         5.66 o                         
  -8   3   8        575.47        610.24        13.54 o                         
  -7   3   8         99.40         98.35         7.94 o                         
  -6   3   8       3708.95       4345.26        51.53 o                         
  -5   3   8        252.17        412.21         7.95 o                         
  -4   3   8       3122.85       4052.31        33.03 o                         
  -3   3   8        639.15        945.75        17.15 o                         
  -2   3   8      10889.40      13558.69       113.25 o                         
  -1   3   8       2944.02       3298.66        35.40 o                         
   0   3   8       2092.16       2117.64        18.81 o                         
   1   3   8        162.66        122.28         4.29 o                         
   2   3   8       1108.34       1193.58        15.19 o                         
   3   3   8       2831.05       2936.62        31.75 o                         
   4   3   8         12.98          4.15         2.58 o                         
   5   3   8         96.23        121.48         4.40 o                         
   6   3   8       1737.80       1796.28        22.50 o                         
   7   3   8        197.90        257.08         8.34 o                         
   8   3   8        454.13        478.35        11.88 o                         
   9   3   8        145.72        120.06         7.09 o                         
  10   3   8        212.27        149.39         8.06 o                         
  11   3   8        448.07        494.01         9.78 o                         
  12   3   8        858.18        889.02        14.00 o                         
  13   3   8         21.36         29.17         3.16 o                         
  14   3   8         37.55         26.15         2.76 o                         
  15   3   8       1359.05       1447.24        20.93 o                         
  16   3   8        253.35        239.56         6.78 o                         
  17   3   8        126.08        128.04         4.94 o                         
 -18   4   8         84.53         84.83         3.95 o                         
 -17   4   8        434.90        437.75        11.56 o                         
 -16   4   8        350.04        375.71        11.71 o                         
 -15   4   8        666.31        634.48        13.24 o                         
 -14   4   8        215.04        211.51         6.86 o                         
 -13   4   8        103.32        112.96         4.75 o                         
 -12   4   8       2658.70       2702.91        23.94 o                         
 -11   4   8         22.64         11.14         4.95 o                         
 -10   4   8        257.65        238.93        12.60 o                         
  -9   4   8       1226.98       1143.65        28.49 o                         
  -8   4   8         70.00         92.68         5.96 o                         
  -7   4   8        565.08        582.53        13.83 o                         
  -6   4   8        538.91        601.34        14.00 o                         
  -5   4   8       5978.12       6753.92        95.38 o                         
  -4   4   8        575.82        685.01        17.98 o                         
  -3   4   8         55.38         45.98         4.37 o                         
  -2   4   8        705.55        896.69        15.95 o                         
  -1   4   8        116.78        169.83         6.89 o                         
   0   4   8        148.86        112.86         5.20 o                         
   1   4   8       2539.47       2620.37        26.20 o                         
   2   4   8       2305.48       2599.21        26.40 o                         
   3   4   8       5440.50       5881.99        41.27 o                         
   4   4   8          5.67          8.09         2.16 o                         
   5   4   8        310.93        258.48         7.40 o                         
   6   4   8         15.64         15.24         2.47 o                         
   7   4   8       1187.60       1201.04        24.35 o                         
   8   4   8        408.42        360.54        20.12 o                         
   9   4   8        372.02        353.04        16.92 o                         
  10   4   8        405.16        356.80         9.39 o                         
  11   4   8        290.41        322.38        10.19 o                         
  12   4   8        261.38        266.69         9.77 o                         
  13   4   8          5.74         -0.53         2.64 o                         
  14   4   8         81.62         59.54         3.70 o                         
  15   4   8       1273.70       1528.58        18.77 o                         
  16   4   8        464.76        567.61        11.98 o                         
 -18   5   8        247.99        276.48        30.88 o                         
 -17   5   8        564.35        584.24        13.76 o                         
 -16   5   8        296.80        290.82         9.74 o                         
 -15   5   8         52.27         44.71         4.71 o                         
 -14   5   8        209.14        189.63         7.22 o                         
 -13   5   8          1.49          9.57         2.82 o                         
 -12   5   8        628.17        574.07        11.36 o                         
 -11   5   8       3832.14       4142.55        29.52 o                         
 -10   5   8        255.84        236.30         5.90 o                         
  -9   5   8       2448.65       2427.67        28.63 o                         
  -8   5   8       1670.47       1609.51        31.29 o                         
  -7   5   8         39.13         13.17         4.37 o                         
  -6   5   8        168.66        189.20        10.00 o                         
  -5   5   8        799.95        733.48        17.75 o                         
  -4   5   8        567.99        602.88        16.10 o                         
  -3   5   8        416.72        305.54        10.18 o                         
  -2   5   8       2815.60       2701.20        38.37 o                         
  -1   5   8        166.46        116.96         6.42 o                         
   0   5   8        448.54        343.99        10.62 o                         
   1   5   8          3.45          7.04         2.48 o                         
   2   5   8        654.27        817.82        14.81 o                         
   3   5   8        213.99        253.92         8.30 o                         
   4   5   8       1793.50       1666.42        22.48 o                         
   5   5   8         52.68         48.91         4.36 o                         
   6   5   8        295.07        278.06         9.08 o                         
   7   5   8        209.45        206.19        10.50 o                         
   8   5   8        330.25        307.19         6.23 o                         
   9   5   8         76.02         90.67         3.37 o                         
  10   5   8          2.76          3.37         2.67 o                         
  11   5   8        129.32         89.09         4.04 o                         
  12   5   8         83.60         59.12         3.85 o                         
  13   5   8         48.61         95.72         6.24 o                         
  14   5   8          4.12          6.55         2.24 o                         
  15   5   8        158.81        207.89         7.43 o                         
 -17   6   8        673.38        872.29        13.23 o                         
 -16   6   8         59.86         64.38         5.83 o                         
 -15   6   8        278.30        304.43         9.78 o                         
 -14   6   8        183.67        213.99         9.94 o                         
 -13   6   8        123.37        120.35         5.76 o                         
 -12   6   8        358.00        371.61        10.10 o                         
 -11   6   8        294.89        304.65         9.33 o                         
 -10   6   8       1319.91       1412.80        14.82 o                         
  -9   6   8        356.53        353.59         7.62 o                         
  -8   6   8       3602.27       3616.84        30.39 o                         
  -7   6   8         35.54         47.16         4.85 o                         
  -6   6   8        593.68        545.48        17.79 o                         
  -5   6   8        677.44        705.87        39.70 o                         
  -4   6   8         15.11         10.64         3.11 o                         
  -3   6   8        300.01        331.22        18.43 o                         
  -2   6   8        222.89        207.33         9.14 o                         
  -1   6   8       1146.52       1104.40        27.10 o                         
   0   6   8         31.92         46.77         7.15 o                         
   1   6   8        731.89        770.52        18.19 o                         
   2   6   8       1476.22       1465.65        21.66 o                         
   3   6   8        925.86        992.64        17.68 o                         
   4   6   8        105.72         94.35         6.29 o                         
   5   6   8         11.25         13.63         3.78 o                         
   6   6   8         12.10         11.83         1.67 o                         
   7   6   8        675.81        611.28         8.04 o                         
   8   6   8        138.56        110.45         4.58 o                         
   9   6   8        447.58        397.49         6.83 o                         
  10   6   8        185.83        178.85         5.13 o                         
  11   6   8       1290.21       1332.97        13.30 o                         
  12   6   8        116.00        131.23         4.98 o                         
  13   6   8        127.08        148.81         5.66 o                         
  14   6   8         57.77         35.97         3.86 o                         
 -15   7   8         40.31         36.43         3.53 o                         
 -14   7   8        220.86        255.83         8.63 o                         
 -13   7   8         17.33         22.95         2.53 o                         
 -12   7   8         60.42         67.62         3.84 o                         
 -11   7   8         92.08        117.50         5.81 o                         
 -10   7   8         36.13         30.47         3.08 o                         
  -9   7   8       1335.32       1258.77        19.05 o                         
  -8   7   8        312.59        294.07         9.50 o                         
  -7   7   8       5105.49       5487.39        54.16 o                         
  -6   7   8        353.23        384.01        12.28 o                         
  -5   7   8       1959.33       1958.43        23.48 o                         
  -4   7   8        102.56        129.54         5.87 o                         
  -3   7   8        133.73        184.08         6.72 o                         
  -2   7   8        646.65        700.69        13.02 o                         
  -1   7   8       4050.29       3980.21        42.12 o                         
   0   7   8        353.55        319.30         8.69 o                         
   1   7   8        597.90        476.45        10.91 o                         
   2   7   8        839.81        754.37        10.86 o                         
   3   7   8        125.71        142.16         4.43 o                         
   4   7   8         13.54         12.51         1.67 o                         
   5   7   8          8.72         17.75         2.66 o                         
   6   7   8        161.87        165.19         4.55 o                         
   7   7   8        322.06        272.95         6.85 o                         
   8   7   8          9.24          8.06         2.26 o                         
   9   7   8        386.97        368.35         6.84 o                         
  10   7   8        294.04        302.32         6.59 o                         
  11   7   8         84.85         62.81         2.77 o                         
  12   7   8        103.61         75.96         2.98 o                         
  13   7   8          4.30          7.75         2.35 o                         
 -13   8   8        842.29        972.48        12.56 o                         
 -12   8   8        143.76        140.64         5.06 o                         
 -11   8   8        433.68        435.44         9.36 o                         
 -10   8   8        510.76        508.98         9.16 o                         
  -9   8   8        817.12        870.05        41.72 o                         
  -8   8   8        266.89        288.15        10.75 o                         
  -7   8   8        154.56        172.47         8.69 o                         
  -6   8   8         51.93         60.54         5.71 o                         
  -5   8   8          0.24          4.35         3.08 o                         
  -4   8   8        569.09        572.22        12.33 o                         
  -3   8   8        123.84        121.83         6.13 o                         
  -2   8   8        123.59        135.21         6.22 o                         
  -1   8   8       2035.85       2006.28        25.26 o                         
   0   8   8          1.30          2.56         6.86 o                         
   1   8   8        507.77        447.15        13.68 o                         
   2   8   8        143.89        142.33         5.70 o                         
   3   8   8          5.75         21.53         4.10 o                         
   4   8   8         62.99         64.42         3.22 o                         
   5   8   8        148.57        147.39         4.53 o                         
   6   8   8          2.53          3.19         1.73 o                         
   7   8   8          0.73         -0.72         2.08 o                         
   8   8   8         29.04         38.38         2.57 o                         
   9   8   8         16.17         14.87         1.87 o                         
  10   8   8          7.72         10.17         1.52 o                         
  11   8   8         57.16         63.25         3.53 o                         
 -11   9   8        137.93        169.79         4.88 o                         
 -10   9   8         98.87        104.88         4.30 o                         
  -9   9   8         12.73          6.88         2.62 o                         
  -8   9   8         77.39         69.69         5.15 o                         
  -7   9   8        363.70        342.40        10.75 o                         
  -6   9   8        447.99        467.05        19.06 o                         
  -5   9   8          0.03          3.52         3.96 o                         
  -4   9   8          3.41          7.97         3.20 o                         
  -3   9   8        408.62        433.10        13.34 o                         
  -2   9   8         45.60         54.38         8.60 o                         
  -1   9   8         41.05         41.28         5.20 o                         
   0   9   8          0.11         11.57         2.96 o                         
   1   9   8         51.29         85.09         6.82 o                         
   2   9   8        559.00        511.11        18.31 o                         
   3   9   8         23.61         30.58         2.28 o                         
   4   9   8         79.01         72.57         3.09 o                         
   5   9   8          3.13          5.46         1.64 o                         
   6   9   8         71.09         71.94         2.94 o                         
   7   9   8          0.37         -0.21         1.94 o                         
   8   9   8          0.49          3.57         1.52 o                         
   9   9   8        104.43        109.86         3.35 o                         
  -8  10   8          0.59          4.74         2.32 o                         
  -7  10   8        142.43        155.86         8.21 o                         
  -6  10   8        471.38        496.17        17.00 o                         
  -5  10   8         39.50         39.93         5.95 o                         
  -4  10   8        443.86        536.48        19.25 o                         
  -3  10   8          8.39          8.70         3.01 o                         
  -2  10   8         23.21          7.47         2.82 o                         
  -1  10   8         26.44         27.30         3.72 o                         
   0  10   8        213.64        222.97         9.50 o                         
   1  10   8          2.40         -1.06         1.70 o                         
   2  10   8         11.32         14.17         2.11 o                         
   3  10   8         94.91        109.13         3.50 o                         
   4  10   8         46.97         52.47         2.73 o                         
   5  10   8        101.15         94.04         3.61 o                         
   6  10   8          9.59         15.14         2.41 o                         
 -19   0   9        201.46        218.73        11.18 o                         
 -17   0   9        378.67        403.08        18.30 o                         
 -15   0   9        155.46        146.66         8.23 o                         
 -13   0   9        247.82        269.99        19.97 o                         
 -11   0   9          2.95          0.85         3.41 o                         
  -9   0   9         36.78         36.36         5.19 o                         
  -7   0   9         34.26         40.38         7.23 o                         
  -5   0   9         83.92         71.84         5.14 o                         
  -3   0   9         30.29         30.86         2.73 o                         
  -1   0   9        217.25        177.09         8.21 o                         
   1   0   9         16.19         18.95         4.45 o                         
   3   0   9         54.10         62.76         4.83 o                         
   5   0   9        239.17        261.59        10.00 o                         
   7   0   9        633.45        734.40        24.02 o                         
   9   0   9        339.80        320.84        11.50 o                         
  11   0   9       1389.95       1468.81        21.10 o                         
  13   0   9        779.96        827.93        27.33 o                         
  15   0   9         19.55         27.23         6.65 o                         
  17   0   9         18.08         22.10         4.81 o                         
 -20   1   9          0.00         -2.58         2.58 o                         
 -19   1   9         20.64         29.32         3.62 o                         
 -18   1   9         23.87         18.40         7.64 o                         
 -17   1   9          9.15         10.37         2.80 o                         
 -16   1   9         79.50         94.65         4.82 o                         
 -15   1   9         50.02         55.16         3.95 o                         
 -14   1   9        761.80        783.39        12.46 o                         
 -13   1   9        244.21        240.31        12.53 o                         
 -12   1   9         11.74          8.78         4.01 o                         
 -11   1   9         92.67         80.04         6.14 o                         
 -10   1   9        174.86        160.52         7.87 o                         
  -9   1   9         10.89         11.67         3.46 o                         
  -8   1   9        191.10        199.14        10.60 o                         
  -7   1   9         34.08         39.51         3.21 o                         
  -6   1   9          4.13          3.99         2.08 o                         
  -5   1   9          6.28          7.73         1.94 o                         
  -4   1   9         29.45         24.74         2.27 o                         
  -3   1   9          2.11          2.75         1.67 o                         
  -2   1   9          2.55          4.19         1.96 o                         
  -1   1   9        127.48        125.16         4.46 o                         
   0   1   9         88.99         69.09         3.21 o                         
   1   1   9         72.24         73.74         4.82 o                         
   2   1   9        234.30        226.28         5.32 o                         
   3   1   9        756.92        760.39        10.77 o                         
   4   1   9        608.74        629.22         9.45 o                         
   5   1   9         50.37         53.71         3.04 o                         
   6   1   9         51.79         53.88         3.20 o                         
   7   1   9        192.71        179.65         5.03 o                         
   8   1   9         40.94         43.37         4.30 o                         
   9   1   9        125.49        103.95         4.91 o                         
  10   1   9         41.67         38.18         3.63 o                         
  11   1   9         10.42         11.60         2.18 o                         
  12   1   9          1.11          0.18         2.45 o                         
  13   1   9         88.52         75.34         4.50 o                         
  14   1   9        204.47        248.92         8.25 o                         
  15   1   9         40.61         51.11         5.68 o                         
  16   1   9         15.91         23.68         4.31 o                         
  17   1   9        105.81        122.39         5.94 o                         
 -19   2   9          3.44          0.88         2.30 o                         
 -18   2   9         78.38         78.22         6.55 o                         
 -17   2   9         34.22         38.05         3.14 o                         
 -16   2   9         75.71         64.57         4.86 o                         
 -15   2   9          9.51          8.89         3.02 o                         
 -14   2   9        320.51        305.23         8.45 o                         
 -13   2   9         20.61         17.01         2.64 o                         
 -12   2   9          8.48          9.53         4.56 o                         
 -11   2   9         49.19         51.92         6.86 o                         
 -10   2   9         49.07         55.49         6.54 o                         
  -9   2   9         20.63         17.16         4.02 o                         
  -8   2   9        114.28        138.39         7.47 o                         
  -7   2   9        264.08        283.00         7.56 o                         
  -6   2   9        229.71        230.61         6.66 o                         
  -5   2   9        147.30        157.02         5.01 o                         
  -4   2   9          0.57         -0.67         1.91 o                         
  -3   2   9        207.77        197.34         5.75 o                         
  -2   2   9          1.12          1.80         2.15 o                         
  -1   2   9          8.33          9.50         1.95 o                         
   0   2   9        187.79        190.74         6.77 o                         
   1   2   9         12.88         12.94         1.74 o                         
   2   2   9        105.60        124.77         5.35 o                         
   3   2   9         82.79         98.27         4.87 o                         
   4   2   9        523.58        559.56        10.26 o                         
   5   2   9        127.80        120.21         4.97 o                         
   6   2   9          2.65          6.21         2.22 o                         
   7   2   9        169.06        177.81         7.25 o                         
   8   2   9         37.68         56.28         4.76 o                         
   9   2   9        141.52        137.06         7.55 o                         
  10   2   9       1426.26       1510.82        30.73 o                         
  11   2   9        115.28        104.45         4.50 o                         
  12   2   9        459.22        488.54        10.46 o                         
  13   2   9         12.75         22.39         2.88 o                         
  14   2   9        114.82        139.95         7.07 o                         
  15   2   9          1.43         -2.54         2.54 o                         
  16   2   9        157.04        229.66         5.96 o                         
  17   2   9          1.02         -1.43         2.27 o                         
 -19   3   9        175.45        231.62         9.94 o                         
 -18   3   9         23.03         30.52         2.54 o                         
 -17   3   9          0.05          2.03         2.57 o                         
 -16   3   9         23.16         39.81         4.64 o                         
 -15   3   9         86.11         92.06         6.62 o                         
 -14   3   9         24.15         19.14         3.12 o                         
 -13   3   9        794.25        754.06        13.11 o                         
 -12   3   9        423.02        382.02         8.62 o                         
 -11   3   9          0.74          6.04         4.92 o                         
 -10   3   9        193.84        168.79        10.62 o                         
  -9   3   9          8.32          5.15         4.32 o                         
  -8   3   9         26.32         35.31         4.07 o                         
  -7   3   9          8.63         13.86         2.50 o                         
  -6   3   9        207.87        223.46         6.85 o                         
  -5   3   9        685.07        641.51        10.55 o                         
  -4   3   9       1000.33       1048.17        18.50 o                         
  -3   3   9         20.57          8.04         2.20 o                         
  -2   3   9        164.72        134.94         6.97 o                         
  -1   3   9        130.74        150.40         6.20 o                         
   0   3   9        217.17        206.12         6.23 o                         
   1   3   9          0.27          0.80         1.87 o                         
   2   3   9        740.54        757.13        15.54 o                         
   3   3   9        861.56        825.18        13.21 o                         
   4   3   9          6.99          7.34         2.09 o                         
   5   3   9        141.81        142.08         6.10 o                         
   6   3   9         69.02         58.64         5.80 o                         
   7   3   9         59.79         45.82         4.10 o                         
   8   3   9        101.56         92.36         5.66 o                         
   9   3   9         49.89         43.85         4.99 o                         
  10   3   9         36.32         40.30         3.07 o                         
  11   3   9          1.15          2.26         2.73 o                         
  12   3   9         67.25         64.00         4.78 o                         
  13   3   9         75.36         83.78         4.43 o                         
  14   3   9        147.96        159.09         5.65 o                         
  15   3   9         23.65         15.85         2.86 o                         
  16   3   9          0.56         -0.68         2.64 o                         
 -18   4   9          5.50          5.50         1.64 o                         
 -17   4   9         57.68         50.92         3.77 o                         
 -16   4   9         67.59         63.19         4.24 o                         
 -15   4   9        494.14        481.27        11.53 o                         
 -14   4   9         34.11         37.53         3.65 o                         
 -13   4   9        184.10        158.35         5.54 o                         
 -12   4   9         69.73         63.40         5.07 o                         
 -11   4   9         89.53         74.68         3.73 o                         
 -10   4   9        391.68        353.12        15.48 o                         
  -9   4   9        162.85        146.00         6.53 o                         
  -8   4   9          1.55          0.30         2.95 o                         
  -7   4   9        118.41        127.77         7.94 o                         
  -6   4   9          1.51          5.12         2.55 o                         
  -5   4   9        111.67        110.69         5.16 o                         
  -4   4   9        133.69        147.34         6.94 o                         
  -3   4   9          4.15          2.75         2.86 o                         
  -2   4   9        346.76        334.38        11.62 o                         
  -1   4   9        134.56        157.75        12.18 o                         
   0   4   9        149.34        126.49         6.42 o                         
   1   4   9        550.40        490.50        10.77 o                         
   2   4   9        685.27        717.39        13.20 o                         
   3   4   9        512.87        508.21        10.14 o                         
   4   4   9         26.12         22.04         2.79 o                         
   5   4   9        133.85        111.04         5.21 o                         
   6   4   9         60.17         63.87         5.13 o                         
   7   4   9         10.57         12.48         4.70 o                         
   8   4   9        606.34        514.93        20.56 o                         
   9   4   9        831.27        771.88        19.21 o                         
  10   4   9        192.76        190.95         7.75 o                         
  11   4   9         61.29         68.46         4.26 o                         
  12   4   9        114.27        109.77         5.96 o                         
  13   4   9        132.85        148.93         6.61 o                         
  14   4   9          0.05         -0.17         2.26 o                         
  15   4   9          5.89          8.60         6.04 o                         
  16   4   9          0.01          2.21         2.82 o                         
 -17   5   9        131.01        130.60         7.89 o                         
 -16   5   9         18.89         16.92         2.83 o                         
 -15   5   9         11.66         12.96         3.59 o                         
 -14   5   9          0.88         -2.35         2.65 o                         
 -13   5   9         49.96         49.38         4.27 o                         
 -12   5   9         49.96         41.34         3.64 o                         
 -11   5   9         79.55         77.15         4.52 o                         
 -10   5   9        279.81        277.68         6.00 o                         
  -9   5   9        117.47        102.57         5.94 o                         
  -8   5   9         54.94         36.73         4.73 o                         
  -7   5   9         36.31         23.97         4.89 o                         
  -6   5   9         99.98         99.87         8.42 o                         
  -5   5   9        110.23         93.19         6.96 o                         
  -4   5   9        171.02        169.93         9.06 o                         
  -3   5   9         10.37         13.79         3.34 o                         
  -2   5   9        355.24        375.19        17.59 o                         
  -1   5   9         14.03         12.36         3.20 o                         
   0   5   9         27.89         29.25         4.31 o                         
   1   5   9          0.26          1.63         2.84 o                         
   2   5   9          0.32          1.80         2.72 o                         
   3   5   9         27.66         18.95         3.16 o                         
   4   5   9        113.87         94.60         5.65 o                         
   5   5   9        632.75        594.12        13.45 o                         
   6   5   9        635.84        621.70        13.91 o                         
   7   5   9         56.43         49.02         3.01 o                         
   8   5   9        433.14        420.08         8.07 o                         
   9   5   9          7.76          6.06         1.82 o                         
  10   5   9         24.52         18.17         2.65 o                         
  11   5   9          6.19          3.79         2.36 o                         
  12   5   9        142.81        120.91         5.06 o                         
  13   5   9          1.63          5.52         2.48 o                         
  14   5   9          5.74         -0.31         2.06 o                         
  15   5   9         39.49         45.01         6.61 o                         
 -16   6   9         25.31         23.21         2.58 o                         
 -15   6   9         32.61         32.65         3.23 o                         
 -14   6   9         87.01        111.36         4.69 o                         
 -13   6   9          0.09         -2.55         2.55 o                         
 -12   6   9          8.26          6.33         2.67 o                         
 -11   6   9         48.14         45.57         4.22 o                         
 -10   6   9        160.22        171.32         5.13 o                         
  -9   6   9         16.37         17.18         2.54 o                         
  -8   6   9        875.24        819.25        13.08 o                         
  -7   6   9        133.63        132.09         5.43 o                         
  -6   6   9        513.68        471.07        16.71 o                         
  -5   6   9       1098.54       1161.96        76.71 o                         
  -4   6   9         40.85         45.29         5.58 o                         
  -3   6   9         70.47         64.01         6.29 o                         
  -2   6   9        144.93        140.85         7.90 o                         
  -1   6   9          1.71          3.77         3.68 o                         
   0   6   9        270.57        277.84        10.83 o                         
   1   6   9        231.28        239.79        10.04 o                         
   2   6   9        264.18        258.75        10.49 o                         
   3   6   9        610.08        574.40        13.82 o                         
   4   6   9         34.16         32.39         4.39 o                         
   5   6   9        403.92        357.69         5.84 o                         
   6   6   9          3.63          3.42         1.39 o                         
   7   6   9          7.40          9.36         2.32 o                         
   8   6   9        259.29        264.31         6.85 o                         
   9   6   9        120.52        126.65         4.42 o                         
  10   6   9         13.67         10.74         2.54 o                         
  11   6   9        128.45        139.22         4.66 o                         
  12   6   9          2.83          5.75         1.76 o                         
  13   6   9          9.86         17.20         2.14 o                         
  14   6   9        280.08        330.54         8.75 o                         
 -15   7   9        239.02        257.87        12.90 o                         
 -14   7   9         77.46         70.87         4.34 o                         
 -13   7   9         25.10         24.31         3.20 o                         
 -12   7   9         56.65         43.19         5.41 o                         
 -11   7   9         28.18         26.65         2.53 o                         
 -10   7   9          6.93          4.60         2.54 o                         
  -9   7   9        631.64        659.88        17.01 o                         
  -8   7   9          1.89          7.83         3.11 o                         
  -7   7   9       2165.10       2170.30        33.07 o                         
  -6   7   9        271.20        260.91         8.07 o                         
  -5   7   9        134.54        140.42         5.47 o                         
  -4   7   9         98.20        102.28         5.58 o                         
  -3   7   9          0.17          4.11         1.89 o                         
  -2   7   9          6.71         13.08         2.25 o                         
  -1   7   9       1434.10       1472.18        17.47 o                         
   0   7   9        326.66        260.20         6.71 o                         
   1   7   9         44.60         58.28         3.57 o                         
   2   7   9        664.09        629.09        12.42 o                         
   3   7   9         63.87         57.18         3.09 o                         
   4   7   9        483.59        461.30         8.22 o                         
   5   7   9        371.88        339.98         6.04 o                         
   6   7   9         49.74         36.03         2.74 o                         
   7   7   9         67.99         59.45         3.57 o                         
   8   7   9          9.10          7.14         2.08 o                         
   9   7   9          9.32         11.93         2.01 o                         
  10   7   9          0.86         -0.67         1.66 o                         
  11   7   9         58.98         61.42         2.99 o                         
  12   7   9         94.34         97.38         3.62 o                         
  13   7   9         29.34         44.04         3.33 o                         
 -13   8   9        259.30        317.16         7.85 o                         
 -12   8   9         26.78         17.43         2.98 o                         
 -11   8   9        170.08        178.16         5.91 o                         
 -10   8   9          1.56          8.19         3.17 o                         
  -9   8   9        198.99        189.83         8.45 o                         
  -8   8   9          0.00          4.57         3.25 o                         
  -7   8   9         90.85         74.55         7.76 o                         
  -6   8   9         24.53         30.86         4.69 o                         
  -5   8   9         47.60         49.25         4.38 o                         
  -4   8   9        312.24        287.65        11.32 o                         
  -3   8   9        186.65        194.67         7.63 o                         
  -2   8   9         37.66         44.85         3.86 o                         
  -1   8   9        634.66        652.83        10.70 o                         
   0   8   9          8.69          3.09         2.64 o                         
   1   8   9         21.10         19.79         2.82 o                         
   2   8   9        105.23        114.32         7.20 o                         
   3   8   9       1465.79       1556.08        19.94 o                         
   4   8   9        499.58        567.94         8.77 o                         
   5   8   9        597.77        613.06        10.35 o                         
   6   8   9          2.13         -0.57         1.96 o                         
   7   8   9         44.75         45.33         3.00 o                         
   8   8   9         19.02         21.00         2.22 o                         
   9   8   9         27.77         36.52         2.47 o                         
  10   8   9         41.61         45.53         2.28 o                         
  11   8   9          6.25          7.32         1.80 o                         
 -11   9   9         32.06         43.18         2.86 o                         
 -10   9   9        373.99        422.86         8.25 o                         
  -9   9   9         95.90        120.29         4.78 o                         
  -8   9   9        258.20        285.97         7.76 o                         
  -7   9   9         76.78         63.18         6.78 o                         
  -6   9   9          0.04         -1.32         2.88 o                         
  -5   9   9         49.25         48.08         4.61 o                         
  -4   9   9        131.90        143.87         7.95 o                         
  -3   9   9        192.04        237.72        10.64 o                         
  -2   9   9         10.32         10.32         3.14 o                         
  -1   9   9          5.30          3.75         2.76 o                         
   0   9   9        383.57        414.96        10.40 o                         
   1   9   9        245.33        277.25         8.46 o                         
   2   9   9        422.55        441.02        10.53 o                         
   3   9   9          0.66          1.02         1.55 o                         
   4   9   9         44.47         35.40         2.35 o                         
   5   9   9        118.50        108.95         3.83 o                         
   6   9   9         83.49         65.46         2.99 o                         
   7   9   9          6.32          4.50         1.47 o                         
   8   9   9         51.55         50.77         2.27 o                         
   9   9   9          3.88          2.95         2.65 o                         
  -7  10   9         19.22         18.88         2.49 o                         
  -6  10   9        645.71        716.86        38.09 o                         
  -5  10   9          7.45          4.07         3.87 o                         
  -4  10   9         10.34         15.55         3.15 o                         
  -3  10   9          7.46         11.13         2.97 o                         
  -2  10   9          8.87          5.07         2.85 o                         
  -1  10   9        290.97        333.18        10.28 o                         
   0  10   9          8.74          4.14         2.10 o                         
   1  10   9         30.62         39.76         2.31 o                         
   2  10   9        239.00        268.99         5.12 o                         
   3  10   9         42.17         31.20         2.81 o                         
   4  10   9        190.95        205.88         4.69 o                         
   5  10   9        134.55        140.00         4.14 o                         
 -18   0  10          5.01          4.06         3.98 o                         
 -16   0  10        491.93        515.79        14.35 o                         
 -14   0  10         44.39         29.07         3.90 o                         
 -12   0  10       3248.84       2757.33        66.48 o                         
 -10   0  10        227.07        401.98        30.13 o                         
  -8   0  10       5813.99       5897.25        96.63 o                         
  -6   0  10      13939.19      14657.11       182.14 o                         
  -4   0  10       1792.38       1749.61        24.44 o                         
  -2   0  10        815.49       1289.51        24.33 o                         
   0   0  10        133.39        172.52        12.47 o                         
   2   0  10        439.34        536.78        10.13 o                         
   4   0  10        565.90        879.66        17.97 o                         
   6   0  10       6913.83       7892.95        71.99 o                         
   8   0  10        284.27        275.02        14.36 o                         
  10   0  10        680.20        611.00        22.29 o                         
  12   0  10       2972.04       2801.74       170.23 o                         
  14   0  10         76.49         74.82         8.54 o                         
  16   0  10        137.55        168.30        10.13 o                         
 -19   1  10         32.11         30.90         2.93 o                         
 -18   1  10        359.57        431.93        12.86 o                         
 -17   1  10        327.34        303.68         8.65 o                         
 -16   1  10        319.20        340.77         9.60 o                         
 -15   1  10       4927.70       5057.12        63.12 o                         
 -14   1  10       3128.81       2791.22        30.06 o                         
 -13   1  10         49.51         18.68         2.51 o                         
 -12   1  10         31.27          6.73         3.74 o                         
 -11   1  10         69.44         78.23         5.96 o                         
 -10   1  10        877.86        690.76        16.07 o                         
  -9   1  10       3078.39       3598.45        57.60 o                         
  -8   1  10          6.54          5.22         5.68 o                         
  -7   1  10        568.52        612.82        11.19 o                         
  -6   1  10       4350.20       5456.21        41.11 o                         
  -5   1  10       7257.28       8994.62        52.59 o                         
  -4   1  10       2216.44       2440.13        20.42 o                         
  -3   1  10       2608.94       2989.18        28.74 o                         
  -2   1  10       1359.12       1715.49        19.82 o                         
  -1   1  10        153.30        260.95         6.82 o                         
   0   1  10         42.53         24.69         2.61 o                         
   1   1  10       7093.01       8175.29        80.85 o                         
   2   1  10       1170.70       1613.01        20.42 o                         
   3   1  10       9349.01      10922.72        65.24 o                         
   4   1  10        538.69        437.26         8.69 o                         
   5   1  10        110.52         98.35         4.54 o                         
   6   1  10       1663.93       1586.12        18.56 o                         
   7   1  10         26.79         27.89         3.30 o                         
   8   1  10        543.80        610.45        12.49 o                         
   9   1  10        775.41        701.29        15.20 o                         
  10   1  10        148.37        163.59         9.63 o                         
  11   1  10       1433.82       1363.61        23.75 o                         
  12   1  10         87.97        110.04         6.00 o                         
  13   1  10        804.21        871.66        19.52 o                         
  14   1  10        176.81        205.27        13.04 o                         
  15   1  10        547.15        604.92        14.69 o                         
  16   1  10        147.06        153.10         6.86 o                         
  17   1  10        162.81        156.03         4.70 o                         
 -19   2  10         20.18         19.07         2.90 o                         
 -18   2  10        716.34        830.44        21.80 o                         
 -17   2  10        244.43        249.31         7.70 o                         
 -16   2  10        245.44        262.68        10.23 o                         
 -15   2  10        722.45        657.86        16.77 o                         
 -14   2  10          3.99          7.11         2.86 o                         
 -13   2  10         85.19         92.40         4.53 o                         
 -12   2  10        193.23        157.68        17.35 o                         
 -11   2  10        711.16        754.53        21.54 o                         
 -10   2  10       1021.25        996.03        29.65 o                         
  -9   2  10        631.47        587.39        18.94 o                         
  -8   2  10       1570.35       2047.74        26.10 o                         
  -7   2  10        240.93        343.20         8.50 o                         
  -6   2  10        408.88        652.45        12.05 o                         
  -5   2  10       1310.47       1357.29        18.93 o                         
  -4   2  10        410.44        541.59         9.98 o                         
  -3   2  10       4999.81       5897.53        42.52 o                         
  -2   2  10       4000.86       4567.93        39.43 o                         
  -1   2  10         72.66         58.68         4.56 o                         
   0   2  10       3425.92       3880.08        41.92 o                         
   1   2  10        271.34        408.47        48.50 o                         
   2   2  10       1868.16       2303.52        22.56 o                         
   3   2  10       2425.36       2954.55        27.08 o                         
   4   2  10       2725.34       2857.64        29.94 o                         
   5   2  10        488.45        434.97        11.36 o                         
   6   2  10        111.52        135.58         6.81 o                         
   7   2  10       3949.53       4465.49        44.05 o                         
   8   2  10       2388.29       2263.48        30.28 o                         
   9   2  10        555.03        514.93        16.30 o                         
  10   2  10        619.81        724.34        11.22 o                         
  11   2  10       1090.63       1041.13        15.05 o                         
  12   2  10       1197.85       1404.37        29.42 o                         
  13   2  10        213.84        170.36         5.94 o                         
  14   2  10         67.81         62.34         4.37 o                         
  15   2  10          1.91          2.56         2.14 o                         
  16   2  10          2.72          3.64         2.56 o                         
 -19   3  10        419.77        517.59        14.43 o                         
 -18   3  10        357.36        355.36         8.33 o                         
 -17   3  10          1.37          2.07         1.88 o                         
 -16   3  10        293.53        330.43        13.53 o                         
 -15   3  10         92.47         47.08         5.66 o                         
 -14   3  10        176.56        194.58         6.75 o                         
 -13   3  10         70.68         43.18         3.56 o                         
 -12   3  10       1052.64       1133.14        16.10 o                         
 -11   3  10        325.61        351.96        15.14 o                         
 -10   3  10        104.64        154.61        10.06 o                         
  -9   3  10          0.61          0.59         3.73 o                         
  -8   3  10        321.45        336.85         9.09 o                         
  -7   3  10        604.57        641.18        12.11 o                         
  -6   3  10       2159.89       2290.07        24.40 o                         
  -5   3  10       3448.02       3881.32        30.73 o                         
  -4   3  10       6691.87       6957.27        50.50 o                         
  -3   3  10        332.21        196.33        10.03 o                         
  -2   3  10       1852.62       2732.10        35.40 o                         
  -1   3  10       2759.03       3117.91        32.34 o                         
   0   3  10       1636.57       1605.38        18.73 o                         
   1   3  10       1436.31       1680.14        19.63 o                         
   2   3  10       4311.01       4905.93        39.07 o                         
   3   3  10        993.48        950.00        18.58 o                         
   4   3  10        174.63        152.17         6.73 o                         
   5   3  10       4289.51       4601.64        50.67 o                         
   6   3  10        281.07        214.20        14.24 o                         
   7   3  10       1363.04       1310.94        26.96 o                         
   8   3  10       1939.53       1873.60        52.12 o                         
   9   3  10       1809.63       1819.95        48.51 o                         
  10   3  10         28.72         23.96         2.67 o                         
  11   3  10         64.52         70.57         4.74 o                         
  12   3  10          0.45          6.10         2.78 o                         
  13   3  10        138.70        151.21         8.00 o                         
  14   3  10         38.53         41.26         2.84 o                         
  15   3  10        209.28        201.12         5.36 o                         
  16   3  10          0.62         -2.33         2.33 o                         
 -18   4  10        159.15        176.11         5.04 o                         
 -17   4  10         97.88         84.43         3.98 o                         
 -16   4  10         29.94         41.02         3.08 o                         
 -15   4  10        487.58        413.64        10.52 o                         
 -14   4  10        620.82        596.56        13.06 o                         
 -13   4  10         36.10         37.08         3.08 o                         
 -12   4  10          8.21          7.90         2.14 o                         
 -11   4  10       1878.82       1833.62        18.02 o                         
 -10   4  10        656.85        671.41        18.07 o                         
  -9   4  10         31.12         32.89         4.25 o                         
  -8   4  10       1541.66       1507.88        24.29 o                         
  -7   4  10        336.72        350.15        15.61 o                         
  -6   4  10        248.61        224.44         8.30 o                         
  -5   4  10         85.85         75.54         4.62 o                         
  -4   4  10        298.66        208.03        12.66 o                         
  -3   4  10       1750.25       1765.50        31.69 o                         
  -2   4  10        562.69        560.36        15.36 o                         
  -1   4  10       2179.50       2545.14        38.65 o                         
   0   4  10        501.43        657.58        20.45 o                         
   1   4  10       1003.56       1183.64        22.15 o                         
   2   4  10          0.75          2.76         2.32 o                         
   3   4  10        223.97        174.47         6.20 o                         
   4   4  10        158.47        144.24         5.77 o                         
   5   4  10        314.63        318.23         9.44 o                         
   6   4  10        457.05        448.56        13.03 o                         
   7   4  10       1350.68       1253.24        34.82 o                         
   8   4  10       6661.57       6735.59        49.31 o                         
   9   4  10        856.59        829.76        19.33 o                         
  10   4  10       1635.00       1701.46        20.38 o                         
  11   4  10         24.54         41.48         3.73 o                         
  12   4  10          4.75          8.94         2.82 o                         
  13   4  10        210.69        195.73         7.03 o                         
  14   4  10        258.87        271.11         9.01 o                         
  15   4  10         59.61         50.53         4.39 o                         
 -17   5  10        141.41        213.93         6.64 o                         
 -16   5  10        137.52        156.01         7.32 o                         
 -15   5  10        555.55        662.68        14.72 o                         
 -14   5  10         40.09         51.36         4.12 o                         
 -13   5  10        401.18        451.09         9.55 o                         
 -12   5  10        538.19        548.72         9.92 o                         
 -11   5  10       1468.18       1424.89        16.57 o                         
 -10   5  10       1198.07       1247.80        12.77 o                         
  -9   5  10        190.40        187.10         4.80 o                         
  -8   5  10        158.89        209.78        11.02 o                         
  -7   5  10        228.08        256.58        11.86 o                         
  -6   5  10        146.76        149.86        16.14 o                         
  -5   5  10        821.17        824.88        39.64 o                         
  -4   5  10          8.72         13.61         3.33 o                         
  -3   5  10         81.50         64.16         5.52 o                         
  -2   5  10      10572.72      11173.90       323.84 o                         
  -1   5  10        465.09        513.85        13.59 o                         
   0   5  10        172.40        187.37         8.41 o                         
   1   5  10          8.54          4.61         2.95 o                         
   2   5  10         14.52         11.66         2.76 o                         
   3   5  10         15.47         26.33         3.29 o                         
   4   5  10        252.71        224.00         8.28 o                         
   5   5  10       1718.40       1682.33        23.54 o                         
   6   5  10        801.07        702.73        18.64 o                         
   7   5  10        762.17        752.96        20.91 o                         
   8   5  10       1187.94       1151.63        12.87 o                         
   9   5  10          1.70          1.42         1.98 o                         
  10   5  10          0.76          0.80         2.81 o                         
  11   5  10         78.53         81.71         4.34 o                         
  12   5  10          0.57         -0.38         2.12 o                         
  13   5  10          0.21         -0.13         2.58 o                         
  14   5  10          3.07          3.10         2.18 o                         
  15   5  10        120.32        107.66         6.98 o                         
 -16   6  10         29.50         28.13         2.64 o                         
 -15   6  10          0.00         -2.22         2.22 o                         
 -14   6  10         72.77         78.83         3.94 o                         
 -13   6  10         25.69         31.33         3.39 o                         
 -12   6  10          2.46          9.03         2.38 o                         
 -11   6  10       1063.95       1024.09        14.99 o                         
 -10   6  10         34.68         42.54         2.68 o                         
  -9   6  10         65.01         63.46         3.06 o                         
  -8   6  10         33.62         48.74         4.46 o                         
  -7   6  10       3009.95       3162.31        31.26 o                         
  -6   6  10        573.25        595.28        14.51 o                         
  -5   6  10       1489.13       1598.21        26.85 o                         
  -4   6  10         11.95         13.75         3.97 o                         
  -3   6  10       1068.26       1026.93        23.54 o                         
  -2   6  10       2924.83       2845.60        37.72 o                         
  -1   6  10         68.27         57.74         6.55 o                         
   0   6  10        459.58        467.51        13.88 o                         
   1   6  10       1065.72       1009.90        23.71 o                         
   2   6  10        523.05        450.15        13.66 o                         
   3   6  10        258.06        253.47        10.34 o                         
   4   6  10        814.25        841.40         9.14 o                         
   5   6  10        606.47        602.22         7.40 o                         
   6   6  10         53.96         58.75         2.73 o                         
   7   6  10        399.50        428.97         7.63 o                         
   8   6  10        530.36        540.24         9.54 o                         
   9   6  10          2.75         -0.10         1.89 o                         
  10   6  10        393.49        340.97         7.18 o                         
  11   6  10         26.55         23.31         2.44 o                         
  12   6  10          6.72         13.06         2.93 o                         
  13   6  10         95.02         95.56         4.15 o                         
 -15   7  10        354.71        418.52         9.04 o                         
 -14   7  10         10.25          1.45         2.49 o                         
 -13   7  10         28.94         22.25         2.55 o                         
 -12   7  10        889.59        901.09        16.18 o                         
 -11   7  10        172.55        168.32         7.04 o                         
 -10   7  10        110.63         94.08         5.03 o                         
  -9   7  10         50.11         57.29         4.31 o                         
  -8   7  10        532.32        502.15        14.71 o                         
  -7   7  10        831.11        828.97        15.16 o                         
  -6   7  10        318.95        328.95         8.48 o                         
  -5   7  10       2175.53       2287.65        24.12 o                         
  -4   7  10        553.60        566.18         9.39 o                         
  -3   7  10        233.03        261.43         6.40 o                         
  -2   7  10        493.20        480.72         7.97 o                         
  -1   7  10        509.88        535.59         8.45 o                         
   0   7  10        246.23        208.19         5.79 o                         
   1   7  10        620.98        590.14         9.39 o                         
   2   7  10          0.18          0.38         2.04 o                         
   3   7  10         25.00         22.78         2.57 o                         
   4   7  10        889.22        808.71        11.69 o                         
   5   7  10        650.60        600.83         8.39 o                         
   6   7  10        504.68        420.65         6.94 o                         
   7   7  10          1.00          0.65         2.10 o                         
   8   7  10         13.78          9.87         1.65 o                         
   9   7  10          4.45          1.49         2.40 o                         
  10   7  10         69.38         82.77         3.46 o                         
  11   7  10         43.59         43.94         2.47 o                         
  12   7  10         84.65         92.57         3.24 o                         
 -13   8  10         46.95         59.18         7.29 o                         
 -12   8  10        135.69        147.26         6.12 o                         
 -11   8  10          7.06          8.63         2.78 o                         
 -10   8  10         35.29         47.27         4.36 o                         
  -9   8  10          8.38         10.36         3.23 o                         
  -8   8  10        174.69        225.14        13.50 o                         
  -7   8  10       1652.37       1722.93        39.99 o                         
  -6   8  10         42.08         45.59         5.09 o                         
  -5   8  10         36.62         36.16         5.33 o                         
  -4   8  10          7.04         18.40         4.63 o                         
  -3   8  10       1009.48        982.21        14.58 o                         
  -2   8  10        165.79        189.69         7.32 o                         
  -1   8  10        260.62        244.45        14.69 o                         
   0   8  10        350.63        324.02        10.31 o                         
   1   8  10         60.79         58.15         4.73 o                         
   2   8  10        113.27        125.77         5.28 o                         
   3   8  10       2050.08       2037.39        33.99 o                         
   4   8  10        442.77        486.16         7.27 o                         
   5   8  10        106.26         79.98         4.30 o                         
   6   8  10         36.48         34.16         2.66 o                         
   7   8  10          0.00          0.13         1.48 o                         
   8   8  10         46.18         38.50         2.28 o                         
   9   8  10         39.07         32.92         2.30 o                         
  10   8  10        334.10        372.30        10.15 o                         
 -10   9  10          0.08          0.19         1.66 o                         
  -9   9  10         52.72         67.93         3.59 o                         
  -8   9  10         95.87        101.46         4.44 o                         
  -7   9  10          5.82          2.90         1.79 o                         
  -6   9  10        429.05        525.98        10.68 o                         
  -5   9  10        144.93        153.00         5.27 o                         
  -4   9  10        828.48        882.21        14.92 o                         
  -3   9  10         10.98         13.47         3.51 o                         
  -2   9  10         13.00         12.30         2.81 o                         
  -1   9  10          6.69          7.46         2.69 o                         
   0   9  10         33.52         31.25         4.91 o                         
   1   9  10        129.85        160.57         6.45 o                         
   2   9  10         29.07         34.63         2.61 o                         
   3   9  10         53.60         49.32         2.53 o                         
   4   9  10         33.80         42.35         2.33 o                         
   5   9  10          2.85          2.61         1.77 o                         
   6   9  10        228.28        186.55         4.30 o                         
   7   9  10          0.37          1.35         1.42 o                         
   8   9  10          0.89          7.43         1.78 o                         
  -7  10  10         10.13         17.05         3.24 o                         
  -6  10  10         35.67         31.67         3.28 o                         
  -5  10  10          0.71         -2.95         5.22 o                         
  -4  10  10        235.71        266.83         8.53 o                         
  -3  10  10        374.18        475.95        11.65 o                         
  -2  10  10         61.85         81.13         5.14 o                         
  -1  10  10         25.26         15.96         3.07 o                         
   0  10  10        255.07        310.72         5.41 o                         
   1  10  10        157.48        192.35         3.80 o                         
   2  10  10        185.03        202.47         3.75 o                         
   3  10  10         15.40         12.11         2.98 o                         
   4  10  10         18.03         13.96         3.34 o                         
 -19   0  11          0.00          2.75         3.00 o                         
 -17   0  11        420.67        433.74        42.04 o                         
 -15   0  11          1.97         -1.11         3.37 o                         
 -13   0  11        547.59        497.43        16.35 o                         
 -11   0  11          6.80         17.53         7.35 o                         
  -9   0  11         56.37         49.73         8.82 o                         
  -7   0  11         10.17         12.71         5.71 o                         
  -5   0  11         23.72         31.41         7.30 o                         
  -3   0  11        141.14        127.73         6.49 o                         
  -1   0  11          0.01         -1.10         2.96 o                         
   1   0  11        244.69        241.04         8.54 o                         
   3   0  11          0.40         -1.08         2.88 o                         
   5   0  11         17.78         15.74         3.89 o                         
   7   0  11        337.06        283.48        14.64 o                         
   9   0  11        371.02        317.05        16.35 o                         
  11   0  11        388.91        340.23        12.62 o                         
  13   0  11        259.06        292.31        15.79 o                         
  15   0  11          8.27          8.75         5.31 o                         
 -19   1  11         32.60         33.45         3.45 o                         
 -18   1  11          0.17          2.01         2.20 o                         
 -17   1  11         27.30         31.20         3.43 o                         
 -16   1  11         26.44         26.74         3.19 o                         
 -15   1  11         42.93         32.35         3.71 o                         
 -14   1  11        222.32        215.29         7.06 o                         
 -13   1  11         45.27         36.58         3.01 o                         
 -12   1  11         64.44         55.01         5.55 o                         
 -11   1  11         49.12         38.48         4.86 o                         
 -10   1  11         38.70         38.34         4.59 o                         
  -9   1  11          0.13          1.15         3.83 o                         
  -8   1  11         10.40         12.19         4.28 o                         
  -7   1  11         12.25         13.36         2.92 o                         
  -6   1  11          0.18         -0.21         2.62 o                         
  -5   1  11        181.66        155.62         6.39 o                         
  -4   1  11          5.49          4.76         2.23 o                         
  -3   1  11          9.92         16.82         2.82 o                         
  -2   1  11        172.08        190.14         6.51 o                         
  -1   1  11         15.42         10.97         2.25 o                         
   0   1  11        224.22        221.04         6.77 o                         
   1   1  11         30.01         34.13         3.12 o                         
   2   1  11         36.42         24.70         2.56 o                         
   3   1  11         55.47         42.10         4.05 o                         
   4   1  11        326.38        327.42         9.99 o                         
   5   1  11         30.97         26.70         2.90 o                         
   6   1  11          9.61          7.39         2.21 o                         
   7   1  11          8.31          5.22         2.38 o                         
   8   1  11          1.00          3.37         2.84 o                         
   9   1  11          0.20         -1.93         2.91 o                         
  10   1  11         70.96         68.30         3.98 o                         
  11   1  11        145.14        135.71         5.95 o                         
  12   1  11          1.36         -1.84         2.83 o                         
  13   1  11          8.64         13.16         8.36 o                         
  14   1  11        112.72        138.99         7.67 o                         
  15   1  11         26.29         31.50         4.42 o                         
  16   1  11         42.29         56.47         5.38 o                         
 -19   2  11          3.24          3.72         5.52 o                         
 -18   2  11         63.60         71.87         5.09 o                         
 -17   2  11         44.88         45.99         3.23 o                         
 -16   2  11        189.15        196.09         7.52 o                         
 -15   2  11         24.42         19.56         3.32 o                         
 -14   2  11        301.52        260.21         7.63 o                         
 -13   2  11          0.31          0.38         2.11 o                         
 -12   2  11         41.78         38.13         5.26 o                         
 -11   2  11         94.87         63.95         6.91 o                         
 -10   2  11         53.58         62.02         5.73 o                         
  -9   2  11          0.12          1.41         4.24 o                         
  -8   2  11         33.66         37.53         3.68 o                         
  -7   2  11         11.26          7.03         2.41 o                         
  -6   2  11          3.75          4.33         2.41 o                         
  -5   2  11        382.01        373.03         9.14 o                         
  -4   2  11         74.25         80.64         4.32 o                         
  -3   2  11        253.67        222.69         6.59 o                         
  -2   2  11        201.02        186.97         6.72 o                         
  -1   2  11        452.01        450.55        17.66 o                         
   0   2  11         26.02         18.61         2.76 o                         
   1   2  11         19.56         26.23         3.58 o                         
   2   2  11        180.72        194.59         6.95 o                         
   3   2  11        253.13        257.94         7.29 o                         
   4   2  11         51.38         48.92         3.90 o                         
   5   2  11          0.40          0.11         2.35 o                         
   6   2  11        934.46        958.46        16.42 o                         
   7   2  11         87.52         94.64         6.67 o                         
   8   2  11        325.24        275.84        12.74 o                         
   9   2  11         12.22          9.14         8.40 o                         
  10   2  11        809.26        791.47        13.29 o                         
  11   2  11         70.21         72.89         7.66 o                         
  12   2  11        206.87        199.87        12.15 o                         
  13   2  11         51.12         60.49         4.89 o                         
  14   2  11          3.94          3.84         4.07 o                         
  15   2  11          2.16          0.10         2.42 o                         
  16   2  11         14.49         19.38         3.22 o                         
 -18   3  11         49.57         50.20         2.78 o                         
 -17   3  11         13.63         13.05         2.86 o                         
 -16   3  11          8.46          7.99         2.60 o                         
 -15   3  11        166.86        156.76         7.12 o                         
 -14   3  11          0.32          0.32         2.22 o                         
 -13   3  11         76.28         76.70         4.26 o                         
 -12   3  11         12.26          8.21         1.82 o                         
 -11   3  11         85.31         68.82         7.68 o                         
 -10   3  11         34.09         40.12         6.38 o                         
  -9   3  11          4.13          4.91         4.24 o                         
  -8   3  11         37.69         34.73         4.84 o                         
  -7   3  11         69.65         54.15         3.92 o                         
  -6   3  11        254.40        243.80         7.71 o                         
  -5   3  11         36.95         33.52         3.09 o                         
  -4   3  11        547.23        615.76        11.90 o                         
  -3   3  11          3.94          9.11         2.99 o                         
  -2   3  11        268.80        288.14        10.53 o                         
  -1   3  11        520.06        514.78        14.10 o                         
   0   3  11         47.65         42.46         4.08 o                         
   1   3  11        208.50        194.66         7.50 o                         
   2   3  11         59.22         50.56         4.42 o                         
   3   3  11        221.55        222.57         8.28 o                         
   4   3  11        121.30        111.27         5.44 o                         
   5   3  11        375.92        333.53        10.83 o                         
   6   3  11          3.53          4.69         2.63 o                         
   7   3  11        499.62        441.52        13.21 o                         
   8   3  11         26.76         24.04         3.86 o                         
   9   3  11          0.36          0.22         2.03 o                         
  10   3  11          5.72         10.40         3.49 o                         
  11   3  11          3.43          3.51         3.36 o                         
  12   3  11         14.50          6.41         2.65 o                         
  13   3  11          9.06          8.33         2.02 o                         
  14   3  11         42.07         38.62         2.95 o                         
  15   3  11         65.67         88.93         3.45 o                         
  16   3  11         23.85         34.54         4.61 o                         
 -18   4  11          0.69          3.78         2.18 o                         
 -17   4  11        144.36        135.53         4.43 o                         
 -16   4  11          0.44         -1.32         1.97 o                         
 -15   4  11        190.67        178.25         6.14 o                         
 -14   4  11         14.82         13.60         3.06 o                         
 -13   4  11        102.32         95.05         4.87 o                         
 -12   4  11         42.52         42.32         3.29 o                         
 -11   4  11        374.96        336.64         7.42 o                         
 -10   4  11          0.52          1.36         4.08 o                         
  -9   4  11          9.14          1.81         6.12 o                         
  -8   4  11        412.98        415.09        17.57 o                         
  -7   4  11          3.48          4.40         2.56 o                         
  -6   4  11        374.93        331.19         9.25 o                         
  -5   4  11         56.17         61.34         4.56 o                         
  -4   4  11        112.82         81.68         5.77 o                         
  -3   4  11         85.40         76.51         7.55 o                         
  -2   4  11        286.17        285.11        12.23 o                         
  -1   4  11          2.64          7.94         3.65 o                         
   0   4  11        191.50        232.74         8.81 o                         
   1   4  11        322.82        327.20        10.39 o                         
   2   4  11          0.01          0.68         2.76 o                         
   3   4  11         35.01         41.38         3.82 o                         
   4   4  11        205.05        168.35         7.33 o                         
   5   4  11        170.27        149.35         6.20 o                         
   6   4  11         26.36         19.71         4.46 o                         
   7   4  11        666.17        647.07        21.53 o                         
   8   4  11        206.90        199.69         5.24 o                         
   9   4  11         35.86         33.51         3.24 o                         
  10   4  11        166.16        184.27         6.56 o                         
  11   4  11        206.64        198.35         6.66 o                         
  12   4  11         63.19         75.06         4.41 o                         
  13   4  11         58.90         60.10         4.18 o                         
  14   4  11          9.52          8.43         3.62 o                         
  15   4  11         44.09         47.59         5.65 o                         
 -17   5  11         34.84         44.10         2.98 o                         
 -16   5  11         64.96         68.91         4.03 o                         
 -15   5  11        260.29        279.07        11.12 o                         
 -14   5  11         31.75         32.05         3.19 o                         
 -13   5  11          0.39          2.84         2.14 o                         
 -12   5  11          0.25         -2.16         2.16 o                         
 -11   5  11        236.76        209.33         6.24 o                         
 -10   5  11        116.40        113.49         4.11 o                         
  -9   5  11        531.54        471.02         7.45 o                         
  -8   5  11          7.19          6.54         3.94 o                         
  -7   5  11          0.04          2.87         3.94 o                         
  -6   5  11          7.77          2.86         3.74 o                         
  -5   5  11        110.77        101.63         7.47 o                         
  -4   5  11         58.64         57.72         5.34 o                         
  -3   5  11         91.08        102.00         7.43 o                         
  -2   5  11       1413.08       1421.79        28.00 o                         
  -1   5  11         47.19         38.06         5.63 o                         
   0   5  11         14.12         16.72         3.22 o                         
   1   5  11         70.96         80.81         6.88 o                         
   2   5  11        180.15        149.09         7.99 o                         
   3   5  11          9.12          6.72         2.98 o                         
   4   5  11        160.40        160.19        11.13 o                         
   5   5  11        114.78        102.21         6.00 o                         
   6   5  11          3.30          5.10         1.67 o                         
   7   5  11        378.90        377.65         7.65 o                         
   8   5  11          4.97          3.17         2.14 o                         
   9   5  11          0.43         -1.95         1.95 o                         
  10   5  11          1.00          0.42         2.38 o                         
  11   5  11         60.50         67.85         3.99 o                         
  12   5  11          0.67          1.33         2.03 o                         
  13   5  11          1.10          4.24         2.10 o                         
  14   5  11          6.01          7.85         2.25 o                         
 -16   6  11          6.52          5.40         2.03 o                         
 -15   6  11          6.56         11.23         2.40 o                         
 -14   6  11         27.20         28.04         3.25 o                         
 -13   6  11         11.11         19.08         2.62 o                         
 -12   6  11         26.91         23.45         2.89 o                         
 -11   6  11        135.88        118.77         5.16 o                         
 -10   6  11        210.79        200.24         5.88 o                         
  -9   6  11        214.21        193.09         5.47 o                         
  -8   6  11         16.95         12.75         2.39 o                         
  -7   6  11        138.33        158.04         5.69 o                         
  -6   6  11          3.42          4.17         1.99 o                         
  -5   6  11          0.65          2.05         1.92 o                         
  -4   6  11         14.97          9.66         3.98 o                         
  -3   6  11        741.75        697.41        19.56 o                         
  -2   6  11        318.50        283.21        12.56 o                         
  -1   6  11          1.65         10.35         3.99 o                         
   0   6  11        505.78        502.39        17.08 o                         
   1   6  11       1280.03       1286.73        23.99 o                         
   2   6  11          0.92          2.91         1.99 o                         
   3   6  11        191.26        178.70         5.28 o                         
   4   6  11         11.52          8.72         2.09 o                         
   5   6  11        196.63        156.86         4.83 o                         
   6   6  11         62.94         57.99         2.99 o                         
   7   6  11         89.83        106.82         4.42 o                         
   8   6  11          2.98          1.65         3.11 o                         
   9   6  11         12.01         12.20         2.19 o                         
  10   6  11        218.49        211.80         5.63 o                         
  11   6  11          0.04         -0.98         2.08 o                         
  12   6  11          4.17          8.17         2.46 o                         
  13   6  11         47.63         56.00         4.03 o                         
 -15   7  11         11.07          5.44         2.62 o                         
 -14   7  11         66.35         55.18         4.85 o                         
 -13   7  11         47.69         57.55         3.55 o                         
 -12   7  11        432.17        426.76        13.79 o                         
 -11   7  11        323.95        312.78        14.03 o                         
 -10   7  11          5.54          0.94         3.05 o                         
  -9   7  11          1.53          3.90         3.06 o                         
  -8   7  11        633.20        595.88        31.23 o                         
  -7   7  11        195.80        182.69         9.28 o                         
  -6   7  11        250.65        229.73        10.35 o                         
  -5   7  11        310.91        313.31         9.77 o                         
  -4   7  11         91.89         91.29         3.79 o                         
  -3   7  11        405.34        410.40         7.83 o                         
  -2   7  11         65.15         62.57         3.90 o                         
  -1   7  11          2.78          3.15         2.40 o                         
   0   7  11        266.29        267.45         6.96 o                         
   1   7  11        250.68        211.64         6.33 o                         
   2   7  11        286.50        275.93         7.80 o                         
   3   7  11         75.63         71.06         3.84 o                         
   4   7  11         63.94         57.31         3.58 o                         
   5   7  11        115.58         97.74         4.33 o                         
   6   7  11         78.00         67.28         3.28 o                         
   7   7  11        184.38        174.74         4.78 o                         
   8   7  11         56.73         48.41         2.72 o                         
   9   7  11        106.00         76.14         3.87 o                         
  10   7  11          1.61          0.50         1.73 o                         
  11   7  11         40.27         48.30         2.37 o                         
  12   7  11         95.29        136.33         6.98 o                         
 -13   8  11         39.42         39.00         3.33 o                         
 -12   8  11          0.82         -0.30         2.87 o                         
 -11   8  11          2.33          1.86         1.92 o                         
 -10   8  11         32.90         32.53         3.22 o                         
  -9   8  11         34.12         39.89         3.60 o                         
  -8   8  11         20.84         11.25         2.55 o                         
  -7   8  11        801.94        892.94        19.62 o                         
  -6   8  11         70.10         76.96         5.99 o                         
  -5   8  11         10.69         11.95         2.70 o                         
  -4   8  11          5.37          5.00         2.40 o                         
  -3   8  11        833.94        918.30        14.20 o                         
  -2   8  11        158.34        159.04         5.97 o                         
  -1   8  11         14.77          8.32         5.42 o                         
   0   8  11        125.85        127.53         6.38 o                         
   1   8  11          0.29          1.54         2.34 o                         
   2   8  11         25.76         24.85         3.74 o                         
   3   8  11        326.76        347.33         6.18 o                         
   4   8  11          0.62          1.13         1.73 o                         
   5   8  11          1.48         -0.61         1.79 o                         
   6   8  11         15.25         16.82         2.44 o                         
   7   8  11         12.89         17.67         1.83 o                         
   8   8  11        118.19        121.77         4.93 o                         
   9   8  11         35.91         27.90         2.25 o                         
  10   8  11          4.92          9.80         2.28 o                         
 -10   9  11         89.14         95.13         3.89 o                         
  -9   9  11         66.27         51.04         4.49 o                         
  -8   9  11          0.35          0.81         1.57 o                         
  -7   9  11         25.26         21.49         2.24 o                         
  -6   9  11         30.72         41.46         3.41 o                         
  -5   9  11         50.49         53.98         3.37 o                         
  -4   9  11        564.04        692.19        12.86 o                         
  -3   9  11          8.39          9.34         2.67 o                         
  -2   9  11         38.14         38.49         3.07 o                         
  -1   9  11          0.19         -1.01         1.99 o                         
   0   9  11        107.94        105.44         4.43 o                         
   1   9  11        228.12        225.01         6.36 o                         
   2   9  11        348.07        379.05         6.34 o                         
   3   9  11         17.65         20.85         1.97 o                         
   4   9  11          0.34          0.17         1.53 o                         
   5   9  11          6.01          6.64         1.87 o                         
   6   9  11         64.39         90.86         2.88 o                         
   7   9  11         60.70         78.72         5.31 o                         
  -6  10  11          7.67         12.16         2.43 o                         
  -5  10  11          4.25         12.02         3.43 o                         
  -4  10  11        153.87        204.18         7.21 o                         
  -3  10  11        622.90        784.02        14.64 o                         
  -2  10  11         14.08         17.24         4.29 o                         
  -1  10  11         45.97         43.29         2.28 o                         
   0  10  11         48.06         54.73         2.75 o                         
   1  10  11          0.16          0.28         1.25 o                         
   2  10  11          5.68          7.52         2.14 o                         
   3  10  11        106.64        106.29         4.50 o                         
 -18   0  12       1319.43       1256.80        19.39 o                         
 -16   0  12         27.77         20.85         3.61 o                         
 -14   0  12         99.70        113.09         7.15 o                         
 -12   0  12         21.48         23.09         7.66 o                         
 -10   0  12       1049.89       1249.35        42.56 o                         
  -8   0  12       2139.35       2234.24        55.57 o                         
  -6   0  12       4819.74       5410.84        91.31 o                         
  -4   0  12         27.06         75.96         5.30 o                         
  -2   0  12       5080.46       5096.02        83.97 o                         
   0   0  12       3175.11       3867.26        54.16 o                         
   2   0  12        899.89        988.08        34.19 o                         
   4   0  12       1468.97       1456.75        25.64 o                         
   6   0  12        420.67        487.59        18.73 o                         
   8   0  12        465.54        438.25        18.88 o                         
  10   0  12         21.02         26.34         3.32 o                         
  12   0  12        171.00        154.06         8.61 o                         
  14   0  12        188.84        221.88        12.71 o                         
  16   0  12         50.71         39.78         5.18 o                         
 -19   1  12         17.88         14.04         2.17 o                         
 -18   1  12        257.17        231.83         6.54 o                         
 -17   1  12         35.29         33.21         3.31 o                         
 -16   1  12         17.64         17.86         2.55 o                         
 -15   1  12       1299.96       1257.47        19.54 o                         
 -14   1  12       1707.16       1649.45        22.60 o                         
 -13   1  12        264.45        253.25         6.02 o                         
 -12   1  12        342.11        442.09         9.65 o                         
 -11   1  12       8232.17       8315.30        73.96 o                         
 -10   1  12       2679.72       2118.53        30.56 o                         
  -9   1  12       2681.22       3029.70        48.07 o                         
  -8   1  12       2287.01       2062.77        37.56 o                         
  -7   1  12       3977.40       4669.37        73.45 o                         
  -6   1  12        232.51        208.54         7.63 o                         
  -5   1  12       1693.36       2305.80        27.25 o                         
  -4   1  12        403.13        369.73         8.51 o                         
  -3   1  12        201.51        287.06         8.22 o                         
  -2   1  12        231.66        292.83         8.20 o                         
  -1   1  12       4066.55       4868.50        43.48 o                         
   0   1  12       6725.97       8176.84        62.40 o                         
   1   1  12       5107.57       5462.73        49.04 o                         
   2   1  12        172.42        210.08         6.47 o                         
   3   1  12       3765.81       4523.69        37.59 o                         
   4   1  12         14.04         10.98         2.67 o                         
   5   1  12         86.70         48.15         4.66 o                         
   6   1  12        244.57        291.97        10.40 o                         
   7   1  12          2.36         -3.01         3.01 o                         
   8   1  12       1259.89       1158.64        25.18 o                         
   9   1  12         21.94         24.11         2.64 o                         
  10   1  12        370.07        332.44         9.31 o                         
  11   1  12          7.06          9.18         2.49 o                         
  12   1  12          0.63          1.94         2.82 o                         
  13   1  12          0.44         -0.35         3.82 o                         
  14   1  12         21.52         35.27         6.44 o                         
  15   1  12         65.21         56.81         4.73 o                         
  16   1  12          9.56          6.79         3.87 o                         
 -19   2  12          1.51          0.86         1.83 o                         
 -18   2  12        151.51        176.81         9.48 o                         
 -17   2  12          1.70          2.18         1.71 o                         
 -16   2  12       1020.19       1028.11        14.64 o                         
 -15   2  12         97.18         74.61         5.03 o                         
 -14   2  12       2947.19       2843.89        26.62 o                         
 -13   2  12        229.23        223.42         6.33 o                         
 -12   2  12        778.19        767.29        13.15 o                         
 -11   2  12       2221.85       2202.93        32.33 o                         
 -10   2  12       4303.92       4386.40        48.11 o                         
  -9   2  12         66.31         85.40        16.69 o                         
  -8   2  12        333.07        269.04         8.23 o                         
  -7   2  12       1277.12       1363.75        18.81 o                         
  -6   2  12       3284.27       3703.79        30.61 o                         
  -5   2  12       1431.78       1616.91        18.14 o                         
  -4   2  12       1543.96       1826.95        21.00 o                         
  -3   2  12       1041.35       1307.96        19.21 o                         
  -2   2  12         55.45         60.09         4.25 o                         
  -1   2  12       2779.05       3202.18        39.41 o                         
   0   2  12        454.42        344.95         9.50 o                         
   1   2  12        142.41        155.93         7.47 o                         
   2   2  12          5.69          7.25         3.22 o                         
   3   2  12        135.45        169.11         6.75 o                         
   4   2  12        206.37        188.14         7.97 o                         
   5   2  12       2016.65       2110.30        29.34 o                         
   6   2  12       2542.03       2545.90        32.17 o                         
   7   2  12          7.54          6.75         3.19 o                         
   8   2  12         72.22        104.72        16.48 o                         
   9   2  12       2213.31       2162.52        20.68 o                         
  10   2  12        357.84        363.70         8.83 o                         
  11   2  12        109.77         93.71         5.59 o                         
  12   2  12        227.20        194.76         7.87 o                         
  13   2  12         22.87         26.34         3.43 o                         
  14   2  12         91.77        107.73         9.52 o                         
  15   2  12          6.87          7.77         3.66 o                         
  16   2  12         64.47         68.56         5.69 o                         
 -18   3  12         95.68        141.78         6.36 o                         
 -17   3  12        254.86        210.21         6.70 o                         
 -16   3  12        153.81        184.35         6.98 o                         
 -15   3  12       2761.72       2845.56        38.86 o                         
 -14   3  12        108.54        126.78         5.53 o                         
 -13   3  12        659.63        621.55        10.87 o                         
 -12   3  12        285.24        259.87         7.25 o                         
 -11   3  12       1147.21       1136.89        21.97 o                         
 -10   3  12        443.43        420.57        16.53 o                         
  -9   3  12         33.22         23.52         7.98 o                         
  -8   3  12        449.07        450.29        10.89 o                         
  -7   3  12       1631.29       1800.04        22.74 o                         
  -6   3  12        385.68        381.67         9.73 o                         
  -5   3  12       2810.07       2979.89        30.08 o                         
  -4   3  12       1038.79       1166.00        22.80 o                         
  -3   3  12        109.95        107.63         5.90 o                         
  -2   3  12        273.32        293.86        10.87 o                         
  -1   3  12          1.85          4.99         3.12 o                         
   0   3  12         27.35         10.12         3.01 o                         
   1   3  12         45.82         19.67         5.12 o                         
   2   3  12       2544.70       2791.87        41.94 o                         
   3   3  12         16.58         28.60         4.37 o                         
   4   3  12         13.97         26.34         3.54 o                         
   5   3  12       3113.47       3157.03        37.15 o                         
   6   3  12        388.98        423.60        12.70 o                         
   7   3  12        510.74        427.02        13.15 o                         
   8   3  12        738.29        648.50        11.18 o                         
   9   3  12         50.80         85.89         5.35 o                         
  10   3  12         59.89         37.09         3.92 o                         
  11   3  12        399.76        390.77        14.12 o                         
  12   3  12        325.75        338.38        11.23 o                         
  13   3  12         64.75         48.89         3.38 o                         
  14   3  12        128.29        158.91         5.60 o                         
  15   3  12         55.40         46.89         5.48 o                         
 -18   4  12          0.59          4.41         1.86 o                         
 -17   4  12          0.11         -1.81         1.94 o                         
 -16   4  12        539.50        571.38         9.79 o                         
 -15   4  12        315.56        312.90         9.13 o                         
 -14   4  12        375.98        323.39         8.34 o                         
 -13   4  12         18.39         26.02         3.07 o                         
 -12   4  12        540.03        460.86         8.42 o                         
 -11   4  12        462.40        376.61         7.20 o                         
 -10   4  12       1139.13       1159.91        14.13 o                         
  -9   4  12        498.72        411.75        18.24 o                         
  -8   4  12          1.08          8.91         4.69 o                         
  -7   4  12        465.89        404.48        11.88 o                         
  -6   4  12        775.77        692.54        15.50 o                         
  -5   4  12         91.53         46.33         5.03 o                         
  -4   4  12        387.69        366.32        11.43 o                         
  -3   4  12       1160.18       1111.41        20.10 o                         
  -2   4  12          8.83          6.74         3.47 o                         
  -1   4  12       1387.86       1418.46        26.89 o                         
   0   4  12        166.01        227.04        10.39 o                         
   1   4  12         24.87         26.13         7.02 o                         
   2   4  12        188.77        174.67         9.38 o                         
   3   4  12        401.96        445.52        14.68 o                         
   4   4  12        376.42        374.66        10.45 o                         
   5   4  12        198.51        221.32        10.35 o                         
   6   4  12         40.72         41.47         4.69 o                         
   7   4  12        325.36        267.18         4.98 o                         
   8   4  12          0.49          1.17         2.28 o                         
   9   4  12        169.53        148.47         6.82 o                         
  10   4  12         30.01         20.90         2.76 o                         
  11   4  12        243.53        232.25         6.89 o                         
  12   4  12        106.42        142.91         4.51 o                         
  13   4  12          2.52          3.54         2.14 o                         
  14   4  12          5.14         15.50         3.47 o                         
 -17   5  12          0.27          2.64         4.10 o                         
 -16   5  12         12.60          8.07         2.13 o                         
 -15   5  12        158.49        145.24         5.00 o                         
 -14   5  12         13.67         14.43         2.44 o                         
 -13   5  12          0.12          7.00         2.08 o                         
 -12   5  12        143.95        148.12         7.59 o                         
 -11   5  12         68.63         75.45         3.59 o                         
 -10   5  12        825.45        801.73        11.06 o                         
  -9   5  12        492.70        524.91         9.45 o                         
  -8   5  12         10.50         15.27         2.33 o                         
  -7   5  12        136.91        102.01         7.95 o                         
  -6   5  12        107.91        100.26         7.27 o                         
  -5   5  12        361.53        333.71        12.92 o                         
  -4   5  12        308.80        286.42        10.81 o                         
  -3   5  12        489.22        484.62        18.44 o                         
  -2   5  12        128.66        104.51         6.82 o                         
  -1   5  12        644.21        655.11        19.14 o                         
   0   5  12         59.64         82.84         7.08 o                         
   1   5  12         14.65         15.12         3.26 o                         
   2   5  12       2249.06       2106.84        35.84 o                         
   3   5  12        756.08        711.51        26.00 o                         
   4   5  12       4588.33       4712.29        60.68 o                         
   5   5  12        200.49        188.86         4.20 o                         
   6   5  12        269.20        288.71         7.45 o                         
   7   5  12        497.85        483.14         9.00 o                         
   8   5  12        216.08        226.80         6.87 o                         
   9   5  12         26.55         27.05         4.03 o                         
  10   5  12         75.80        101.16         4.76 o                         
  11   5  12         50.81         53.09         3.50 o                         
  12   5  12         72.08        101.90         4.19 o                         
  13   5  12         20.34         14.59         2.57 o                         
  14   5  12        252.30        328.18        11.77 o                         
 -16   6  12          0.07          1.68         2.67 o                         
 -15   6  12          2.68          0.34         1.99 o                         
 -14   6  12         30.09         38.60         3.49 o                         
 -13   6  12        183.82        187.62         5.68 o                         
 -12   6  12        233.98        224.33         5.77 o                         
 -11   6  12        153.64        144.95         4.80 o                         
 -10   6  12        339.96        334.17         8.36 o                         
  -9   6  12       1282.63       1246.65        15.60 o                         
  -8   6  12        568.55        518.12         9.83 o                         
  -7   6  12        822.54        784.34        15.42 o                         
  -6   6  12        454.34        461.33        10.90 o                         
  -5   6  12        358.62        298.33         8.53 o                         
  -4   6  12         27.20         28.27         2.58 o                         
  -3   6  12       1555.04       1533.97        16.15 o                         
  -2   6  12          6.36         12.04         2.48 o                         
  -1   6  12        713.02        830.87        10.27 o                         
   0   6  12       2110.57       2160.23        17.07 o                         
   1   6  12       2562.00       2496.17        18.60 o                         
   2   6  12        199.31        148.24         4.40 o                         
   3   6  12         52.26         41.34         2.67 o                         
   4   6  12        452.50        457.30         7.71 o                         
   5   6  12        416.57        386.67         7.61 o                         
   6   6  12         10.72          6.01         2.18 o                         
   7   6  12        948.90        928.30        12.62 o                         
   8   6  12        273.78        274.35         6.51 o                         
   9   6  12         29.09         35.52         3.05 o                         
  10   6  12        362.25        388.36         8.22 o                         
  11   6  12         50.53         60.27         3.31 o                         
  12   6  12        138.85        143.79         4.21 o                         
 -14   7  12        322.15        385.12         8.31 o                         
 -13   7  12         63.03         88.76         3.45 o                         
 -12   7  12        192.20        183.31         5.88 o                         
 -11   7  12       1387.51       1408.81        29.40 o                         
 -10   7  12        310.54        298.81        10.23 o                         
  -9   7  12        266.93        273.31         8.28 o                         
  -8   7  12        706.43        672.44        17.01 o                         
  -7   7  12          0.75          4.07         2.43 o                         
  -6   7  12        940.88        957.68        14.83 o                         
  -5   7  12         41.25         30.01         2.91 o                         
  -4   7  12         11.78          6.80         1.93 o                         
  -3   7  12        208.86        218.76         5.70 o                         
  -2   7  12        283.94        248.40         6.09 o                         
  -1   7  12          2.35          4.44         1.77 o                         
   0   7  12          3.21          8.49         2.39 o                         
   1   7  12        149.48        115.73         5.30 o                         
   2   7  12        292.22        229.75         6.24 o                         
   3   7  12         67.96         77.47         3.86 o                         
   4   7  12        354.92        341.71         8.91 o                         
   5   7  12        560.32        537.48        13.06 o                         
   6   7  12        216.10        227.36         6.57 o                         
   7   7  12        418.51        435.99         7.84 o                         
   8   7  12         26.64         24.10         2.41 o                         
   9   7  12         19.85          6.66         1.89 o                         
  10   7  12          0.01          0.16         1.77 o                         
  11   7  12          0.72          1.70         1.40 o                         
 -12   8  12          8.77         18.57         4.99 o                         
 -11   8  12         22.82         13.38         2.89 o                         
 -10   8  12        152.73        159.40         5.60 o                         
  -9   8  12        143.54        157.43         5.01 o                         
  -8   8  12        284.58        266.77         7.98 o                         
  -7   8  12          1.79         12.32         2.80 o                         
  -6   8  12        339.04        390.79        10.07 o                         
  -5   8  12         40.51         41.55         3.84 o                         
  -4   8  12          4.52         12.62         2.53 o                         
  -3   8  12         16.29         13.01         2.57 o                         
  -2   8  12         64.50         79.74         4.35 o                         
  -1   8  12         63.52         75.30         4.33 o                         
   0   8  12          5.90          8.32         2.76 o                         
   1   8  12         33.42         40.55         3.49 o                         
   2   8  12         68.55         75.92         4.11 o                         
   3   8  12         75.89         92.88         3.91 o                         
   4   8  12        475.08        487.35         8.22 o                         
   5   8  12          3.36          5.12         2.03 o                         
   6   8  12        229.08        243.21         7.30 o                         
   7   8  12         35.15         39.06         2.73 o                         
   8   8  12          5.16          4.94         2.05 o                         
   9   8  12         24.04         19.50         2.14 o                         
 -10   9  12         95.37         75.30         5.62 o                         
  -9   9  12         63.25         53.89         4.48 o                         
  -8   9  12          0.43         -0.91         2.64 o                         
  -7   9  12          4.89          5.47         2.18 o                         
  -6   9  12          3.92          6.63         2.82 o                         
  -5   9  12          0.71          5.93         2.30 o                         
  -4   9  12         34.74         46.19         3.16 o                         
  -3   9  12         12.81          6.99         2.47 o                         
  -2   9  12         86.01         65.86         3.60 o                         
  -1   9  12          3.77          5.33         2.00 o                         
   0   9  12         48.85         41.78         2.62 o                         
   1   9  12        289.11        244.71         5.53 o                         
   2   9  12         36.79         34.94         2.53 o                         
   3   9  12        133.06        130.10         4.31 o                         
   4   9  12         30.31         29.13         2.65 o                         
   5   9  12          8.55          2.81         1.38 o                         
   6   9  12        104.65         91.74         5.11 o                         
  -5  10  12          0.07          4.38         3.08 o                         
  -4  10  12         43.24         53.31         3.67 o                         
  -3  10  12         50.77         52.54         3.06 o                         
  -2  10  12         88.09        100.95         3.36 o                         
  -1  10  12          0.16          0.77         1.44 o                         
   0  10  12        517.35        566.97        10.59 o                         
   1  10  12          9.01          7.32         3.51 o                         
 -19   0  13          7.76          5.14         3.75 o                         
 -17   0  13        611.03        695.52        26.11 o                         
 -15   0  13         10.59          9.53         3.43 o                         
 -13   0  13         14.75         13.23         3.94 o                         
 -11   0  13          0.69          3.49         5.96 o                         
  -9   0  13        382.20        322.44        21.48 o                         
  -7   0  13          1.36         -0.09         5.65 o                         
  -5   0  13         81.92         76.28         9.79 o                         
  -3   0  13         18.65         12.57         3.11 o                         
  -1   0  13         34.11         20.30         4.40 o                         
   1   0  13         34.74         35.65         7.27 o                         
   3   0  13         29.17         34.48         5.77 o                         
   5   0  13         33.74         34.51         4.81 o                         
   7   0  13         77.98         80.14         8.77 o                         
   9   0  13         85.76         71.92         4.96 o                         
  11   0  13         45.75         32.43         6.84 o                         
  13   0  13          8.37          4.09         5.22 o                         
  15   0  13          1.33         -4.11         4.46 o                         
 -19   1  13         45.50         34.61         2.58 o                         
 -18   1  13         13.46         10.82         2.45 o                         
 -17   1  13          4.18          5.76         2.09 o                         
 -16   1  13        171.16        170.64         5.71 o                         
 -15   1  13         50.33         57.86         3.93 o                         
 -14   1  13         92.65         92.24         5.39 o                         
 -13   1  13         27.38         24.75         3.55 o                         
 -12   1  13          1.60         -0.20         2.48 o                         
 -11   1  13        109.79        105.03         7.06 o                         
 -10   1  13         89.06         73.68         6.15 o                         
  -9   1  13        150.44        144.31        10.62 o                         
  -8   1  13        284.52        272.86        13.74 o                         
  -7   1  13          1.90         -3.86         4.57 o                         
  -6   1  13          1.20          0.84         2.68 o                         
  -5   1  13         78.85         74.39         5.08 o                         
  -4   1  13          0.77         -0.11         2.71 o                         
  -3   1  13          0.94          3.10         2.28 o                         
  -2   1  13         78.20         72.40         4.67 o                         
  -1   1  13          2.93          2.90         2.19 o                         
   0   1  13          0.01         -1.16         2.15 o                         
   1   1  13         39.28         45.69         3.84 o                         
   2   1  13        118.46        122.28         5.00 o                         
   3   1  13          0.18         -0.38         2.45 o                         
   4   1  13         21.74         22.37         3.57 o                         
   5   1  13          7.81          4.20         2.70 o                         
   6   1  13        106.13         94.58         6.44 o                         
   7   1  13        199.02        172.03         9.90 o                         
   8   1  13          4.52          0.86         2.21 o                         
   9   1  13        201.32        187.83         6.25 o                         
  10   1  13         30.65         31.89         4.96 o                         
  11   1  13         35.84         34.95         3.46 o                         
  12   1  13          2.99          7.21         2.94 o                         
  13   1  13         28.11         36.37         4.76 o                         
  14   1  13         23.94         21.73         3.80 o                         
  15   1  13          0.01          0.20         5.30 o                         
 -18   2  13          0.82         -0.93         1.98 o                         
 -17   2  13         24.53         25.37         2.64 o                         
 -16   2  13        135.67        136.92         4.82 o                         
 -15   2  13         15.47         11.63         2.47 o                         
 -14   2  13         49.12         47.57         3.30 o                         
 -13   2  13          1.01         -0.14         2.45 o                         
 -12   2  13         21.53         17.89         2.48 o                         
 -11   2  13        256.28        233.63         6.50 o                         
 -10   2  13          5.59          5.89         3.50 o                         
  -9   2  13          0.05         -4.00         4.00 o                         
  -8   2  13        422.04        389.38        11.58 o                         
  -7   2  13        323.31        260.98         9.34 o                         
  -6   2  13        164.60        161.29         7.25 o                         
  -5   2  13         32.72         42.87         3.75 o                         
  -4   2  13        368.10        348.31         9.11 o                         
  -3   2  13         28.22         29.95         3.75 o                         
  -2   2  13        162.25        168.11         8.32 o                         
  -1   2  13          2.41          5.69         2.67 o                         
   0   2  13         49.81         44.22         4.24 o                         
   1   2  13         20.93         32.44         4.60 o                         
   2   2  13        220.39        217.77         9.39 o                         
   3   2  13         38.97         34.64         5.86 o                         
   4   2  13         17.44         17.82         3.31 o                         
   5   2  13         82.34         95.21         6.32 o                         
   6   2  13        260.62        257.18        10.24 o                         
   7   2  13         22.69         24.25         4.73 o                         
   8   2  13        333.78        307.72         8.29 o                         
   9   2  13         86.58         79.79         4.53 o                         
  10   2  13         18.41         16.25         3.92 o                         
  11   2  13         22.24         20.97         3.37 o                         
  12   2  13         48.66         54.74         4.44 o                         
  13   2  13          8.48          0.47         5.16 o                         
  14   2  13         17.38         15.36         2.83 o                         
  15   2  13          0.03          0.56         1.89 o                         
 -18   3  13         58.71         61.89         3.80 o                         
 -17   3  13          7.29         11.52         2.01 o                         
 -16   3  13          1.36          7.77         3.88 o                         
 -15   3  13         69.24         64.54         4.84 o                         
 -14   3  13          8.12          6.09         3.07 o                         
 -13   3  13        100.52         71.13         4.70 o                         
 -12   3  13          8.89          6.35         2.58 o                         
 -11   3  13        119.86        100.50         4.88 o                         
 -10   3  13         41.32         49.59         6.83 o                         
  -9   3  13          5.96          6.14         3.25 o                         
  -8   3  13          4.22          5.34         2.99 o                         
  -7   3  13         12.55         12.96         3.85 o                         
  -6   3  13         29.09         28.00         3.29 o                         
  -5   3  13        107.58         98.06         4.88 o                         
  -4   3  13         32.67         27.00         3.71 o                         
  -3   3  13         17.76         10.63         3.04 o                         
  -2   3  13         17.03         18.17         3.19 o                         
  -1   3  13          1.58          1.71         3.19 o                         
   0   3  13         78.12         78.19         5.44 o                         
   1   3  13         69.54         76.22         5.55 o                         
   2   3  13        115.34        122.98         6.70 o                         
   3   3  13          1.50         -0.67         2.83 o                         
   4   3  13        111.78         96.21         9.09 o                         
   5   3  13        129.87         95.07         9.34 o                         
   6   3  13          3.81          5.87         3.08 o                         
   7   3  13        135.74        110.62         4.95 o                         
   8   3  13         98.30         87.84         7.04 o                         
   9   3  13         92.87         92.61         5.78 o                         
  10   3  13          0.28          3.97         2.97 o                         
  11   3  13        152.77        147.10         6.46 o                         
  12   3  13         13.05          8.92         4.32 o                         
  13   3  13         85.02         88.20         4.79 o                         
  14   3  13         38.24         70.14         6.69 o                         
  15   3  13         42.26         44.76         4.97 o                         
 -17   4  13         95.03         91.52         3.53 o                         
 -16   4  13        176.69        172.25         6.21 o                         
 -15   4  13         21.99         17.18         3.07 o                         
 -14   4  13        103.37         90.10         4.62 o                         
 -13   4  13          2.67          1.20         2.21 o                         
 -12   4  13         49.36         37.89         2.90 o                         
 -11   4  13        124.68         98.67         4.58 o                         
 -10   4  13         79.99         77.52         3.94 o                         
  -9   4  13        102.73         83.76         3.97 o                         
  -8   4  13          8.85          0.01         3.48 o                         
  -7   4  13         59.60         54.68         7.32 o                         
  -6   4  13          7.79          7.98         3.59 o                         
  -5   4  13          0.31          0.07         2.66 o                         
  -4   4  13          3.28          2.45         2.99 o                         
  -3   4  13        255.94        248.01         9.80 o                         
  -2   4  13        106.10        113.19         6.95 o                         
  -1   4  13         26.69         24.81         4.76 o                         
   0   4  13         38.89         39.93         5.37 o                         
   1   4  13         21.61         16.58         4.18 o                         
   2   4  13          6.49          2.35         3.08 o                         
   3   4  13         65.21         67.24        10.39 o                         
   4   4  13         71.58         69.65         6.09 o                         
   5   4  13         34.79         28.80         4.56 o                         
   6   4  13         28.74         26.51         2.53 o                         
   7   4  13        165.51        136.66         5.35 o                         
   8   4  13          5.42          4.48         1.99 o                         
   9   4  13         61.01         46.83         3.67 o                         
  10   4  13         37.15         38.62         3.44 o                         
  11   4  13        160.82        188.24         6.05 o                         
  12   4  13         16.63         13.76         2.65 o                         
  13   4  13          1.55          4.15         2.80 o                         
  14   4  13          8.42          5.70         3.38 o                         
 -17   5  13          0.22          3.10         2.62 o                         
 -16   5  13         65.15         54.03         3.37 o                         
 -15   5  13          1.61          1.96         1.85 o                         
 -14   5  13         33.98         27.22         3.19 o                         
 -13   5  13         31.57         26.61         2.95 o                         
 -12   5  13          2.60          3.55         2.26 o                         
 -11   5  13          7.23          6.32         3.23 o                         
 -10   5  13         69.24         75.03         4.11 o                         
  -9   5  13         14.40         15.65         2.53 o                         
  -8   5  13         25.59         20.20         2.74 o                         
  -7   5  13         84.12         45.26         2.95 o                         
  -6   5  13         80.12         72.66         6.80 o                         
  -5   5  13          0.33         -3.63         3.63 o                         
  -4   5  13         72.77         56.51         8.68 o                         
  -3   5  13        376.44        357.81        12.30 o                         
  -2   5  13         44.76         47.54         5.17 o                         
  -1   5  13         23.50         23.59         4.69 o                         
   0   5  13          5.24          1.23         3.91 o                         
   1   5  13        246.92        235.99        11.74 o                         
   2   5  13        136.90        109.49         9.19 o                         
   3   5  13         40.70         32.33         2.47 o                         
   4   5  13       1651.27       1671.75        19.40 o                         
   5   5  13          9.10          5.76         1.67 o                         
   6   5  13         60.51         49.35         2.98 o                         
   7   5  13         32.23         32.95         2.83 o                         
   8   5  13         16.73         20.01         2.34 o                         
   9   5  13        235.02        245.70         7.17 o                         
  10   5  13         17.70         15.45         2.75 o                         
  11   5  13        119.13        118.86         4.62 o                         
  12   5  13          5.63          3.98         1.71 o                         
  13   5  13         55.87         56.03         3.95 o                         
 -15   6  13          6.98          9.62         3.58 o                         
 -14   6  13          8.10         11.32         2.12 o                         
 -13   6  13         14.77         23.28         2.62 o                         
 -12   6  13         45.81         44.28         2.84 o                         
 -11   6  13         18.65         25.05         2.86 o                         
 -10   6  13        542.10        506.24        14.80 o                         
  -9   6  13         82.31         74.08         5.02 o                         
  -8   6  13        111.67         99.49         4.59 o                         
  -7   6  13        663.55        603.38        16.58 o                         
  -6   6  13        109.32        120.68         4.82 o                         
  -5   6  13        108.76        108.28         4.40 o                         
  -4   6  13         16.01         19.78         2.93 o                         
  -3   6  13         11.25          6.46         1.88 o                         
  -2   6  13         35.57         29.11         2.53 o                         
  -1   6  13         47.97         50.41         2.71 o                         
   0   6  13        347.08        328.72         6.34 o                         
   1   6  13       1018.06        981.60        12.73 o                         
   2   6  13        444.57        412.12         7.95 o                         
   3   6  13         42.99         42.16         2.73 o                         
   4   6  13         35.69         33.94         2.40 o                         
   5   6  13         12.59         12.27         2.26 o                         
   6   6  13         11.20          9.88         2.43 o                         
   7   6  13        226.72        225.74         6.68 o                         
   8   6  13        151.32        148.94         4.40 o                         
   9   6  13         99.25        107.97         4.64 o                         
  10   6  13         58.69         82.19         3.85 o                         
  11   6  13          0.23          3.24         1.73 o                         
  12   6  13         18.02         13.26         3.96 o                         
 -14   7  13         87.57         99.15         4.67 o                         
 -13   7  13          4.90          4.51         1.52 o                         
 -12   7  13          0.99         -1.17         2.09 o                         
 -11   7  13        376.12        353.72         8.09 o                         
 -10   7  13        286.61        263.22        11.30 o                         
  -9   7  13          8.35          5.14         3.74 o                         
  -8   7  13         76.54         73.34         4.19 o                         
  -7   7  13          0.00          0.44         2.33 o                         
  -6   7  13        987.07        995.22        15.29 o                         
  -5   7  13        187.42        178.51         6.53 o                         
  -4   7  13         69.17         66.23         4.30 o                         
  -3   7  13        201.10        210.69         5.26 o                         
  -2   7  13        263.71        247.65         6.15 o                         
  -1   7  13          0.00         -0.49         1.80 o                         
   0   7  13          0.66          8.05         2.57 o                         
   1   7  13        569.44        542.40        13.05 o                         
   2   7  13         18.28          8.46         2.41 o                         
   3   7  13         37.49         33.77         2.90 o                         
   4   7  13        208.14        187.19         5.55 o                         
   5   7  13        172.74        152.95         5.54 o                         
   6   7  13        137.66        126.93         4.96 o                         
   7   7  13        127.44        139.98         4.95 o                         
   8   7  13         49.54         53.27         3.18 o                         
   9   7  13         15.38         20.88         1.95 o                         
  10   7  13          1.47          1.42         2.07 o                         
 -12   8  13          0.43          2.56         3.23 o                         
 -11   8  13          0.19          3.27         3.32 o                         
 -10   8  13          5.77         10.81         2.27 o                         
  -9   8  13        123.11        146.86         5.69 o                         
  -8   8  13         11.67         11.42         2.50 o                         
  -7   8  13         76.32         88.77         4.92 o                         
  -6   8  13        398.46        449.39        10.72 o                         
  -5   8  13         38.91         36.82         3.32 o                         
  -4   8  13         60.20         59.80         3.41 o                         
  -3   8  13          0.81         -1.69         1.88 o                         
  -2   8  13        106.65        100.39         4.31 o                         
  -1   8  13          1.23          3.37         2.53 o                         
   0   8  13        221.78        223.38         6.77 o                         
   1   8  13         49.75         45.78         3.52 o                         
   2   8  13         20.41         12.60         2.44 o                         
   3   8  13         10.35         14.29         2.17 o                         
   4   8  13          9.40          4.66         2.30 o                         
   5   8  13         14.06         16.79         2.47 o                         
   6   8  13        257.35        281.86         6.17 o                         
   7   8  13        145.54        169.67         5.69 o                         
   8   8  13          0.57         -1.66         1.66 o                         
  -9   9  13         24.69         40.99         3.48 o                         
  -8   9  13         16.17         21.42         1.86 o                         
  -7   9  13        170.43        196.76         6.91 o                         
  -6   9  13         47.50         52.70         3.08 o                         
  -5   9  13        206.94        250.17         6.13 o                         
  -4   9  13         25.66         28.11         2.99 o                         
  -3   9  13         85.28         90.69         3.93 o                         
  -2   9  13         73.48         77.66         3.71 o                         
  -1   9  13         29.97         26.32         2.24 o                         
   0   9  13          0.47          2.19         1.86 o                         
   1   9  13         26.71         23.21         2.08 o                         
   2   9  13          8.52         16.04         2.06 o                         
   3   9  13          1.35          0.31         1.93 o                         
   4   9  13         20.16         39.07         2.79 o                         
   5   9  13        623.41        675.78         9.81 o                         
 -18   0  14         14.80          6.59         2.35 o                         
 -16   0  14       2450.99       2511.95        66.07 o                         
 -14   0  14       3984.44       4152.84        69.68 o                         
 -12   0  14       2131.23       1872.43        33.85 o                         
 -10   0  14       1085.36       1167.21        42.27 o                         
  -8   0  14        306.36        270.03        19.42 o                         
  -6   0  14       7628.93       7441.68       118.82 o                         
  -4   0  14       3829.68       4486.21        82.49 o                         
  -2   0  14          9.49         11.93         3.17 o                         
   0   0  14       3295.83       4029.02        47.03 o                         
   2   0  14       2138.21       2081.35        58.20 o                         
   4   0  14        128.85        188.09        34.68 o                         
   6   0  14         66.69         68.99        11.28 o                         
   8   0  14        155.32        182.55         6.84 o                         
  10   0  14         45.14         48.78         7.84 o                         
  12   0  14          0.10          3.77         4.96 o                         
  14   0  14         64.99         40.45         5.67 o                         
 -19   1  14        113.46         86.71         6.42 o                         
 -18   1  14        217.65        238.60         8.12 o                         
 -17   1  14        142.96        152.14         4.94 o                         
 -16   1  14        220.61        188.83         6.19 o                         
 -15   1  14        314.89        306.01         7.01 o                         
 -14   1  14         36.87         32.75         6.87 o                         
 -13   1  14        358.18        397.45        10.74 o                         
 -12   1  14        174.97        144.29         5.64 o                         
 -11   1  14        185.72        139.17         6.96 o                         
 -10   1  14       4599.58       4482.83        58.89 o                         
  -9   1  14       2050.62       2046.57        40.07 o                         
  -8   1  14         65.55         64.47         7.49 o                         
  -7   1  14          2.27          7.96         4.36 o                         
  -6   1  14        142.54        119.46         6.45 o                         
  -5   1  14          2.79          4.34         2.84 o                         
  -4   1  14       1556.99       1627.55        23.34 o                         
  -3   1  14          6.82          5.12         3.48 o                         
  -2   1  14        796.18        928.32        16.41 o                         
  -1   1  14        191.55        318.98         9.35 o                         
   0   1  14        812.25        793.70        20.55 o                         
   1   1  14        153.36        167.95         7.02 o                         
   2   1  14        225.16        238.24        10.61 o                         
   3   1  14        934.20        956.17        17.37 o                         
   4   1  14         63.86         57.33         4.99 o                         
   5   1  14        519.77        532.46        14.47 o                         
   6   1  14         66.11         63.75         5.43 o                         
   7   1  14          2.45         -3.64         3.64 o                         
   8   1  14        240.17        213.28         8.32 o                         
   9   1  14        517.59        518.30        12.63 o                         
  10   1  14        376.76        319.85         9.96 o                         
  11   1  14        166.77        157.74         8.89 o                         
  12   1  14         19.10         31.12         3.79 o                         
  13   1  14         10.99          7.58         3.38 o                         
  14   1  14          0.31          0.44         2.82 o                         
  15   1  14         35.45         30.59         2.61 o                         
 -18   2  14         40.68         42.00         5.89 o                         
 -17   2  14         69.47         84.13         7.12 o                         
 -16   2  14        165.01        148.11         5.29 o                         
 -15   2  14         12.12          9.15         2.10 o                         
 -14   2  14        314.71        298.94         9.41 o                         
 -13   2  14         56.26         62.48         4.80 o                         
 -12   2  14        171.76        122.97         4.90 o                         
 -11   2  14        613.73        595.11         9.38 o                         
 -10   2  14        553.77        521.91        19.70 o                         
  -9   2  14        860.41        779.51        24.04 o                         
  -8   2  14          0.64          3.60         3.65 o                         
  -7   2  14        934.93       1073.87        19.47 o                         
  -6   2  14         17.01         11.54         2.90 o                         
  -5   2  14        487.59        571.63        12.20 o                         
  -4   2  14       1117.08       1284.39        20.91 o                         
  -3   2  14       1069.22       1056.40        21.94 o                         
  -2   2  14        379.51        327.57        11.66 o                         
  -1   2  14        152.22        188.42         7.61 o                         
   0   2  14         40.24         55.57         5.34 o                         
   1   2  14       1146.28       1255.55        20.65 o                         
   2   2  14          5.45          8.56         3.33 o                         
   3   2  14        180.04        216.17        14.37 o                         
   4   2  14        759.04        720.46        16.41 o                         
   5   2  14        293.24        290.96        10.64 o                         
   6   2  14       1882.40       1831.52        32.72 o                         
   7   2  14         36.67         49.90         3.38 o                         
   8   2  14         90.88         79.75         4.26 o                         
   9   2  14       1406.67       1345.79        17.99 o                         
  10   2  14          5.33          3.24         2.29 o                         
  11   2  14         99.28        104.67         5.56 o                         
  12   2  14         47.24         74.42         4.04 o                         
  13   2  14         95.51         94.61         5.67 o                         
  14   2  14         39.47         32.53         2.95 o                         
 -18   3  14         30.68         39.54         3.24 o                         
 -17   3  14         11.85          8.70         1.72 o                         
 -16   3  14          7.27          3.72         2.51 o                         
 -15   3  14         63.03         70.41         5.23 o                         
 -14   3  14        644.79        690.27        14.28 o                         
 -13   3  14       1841.59       1626.30        23.31 o                         
 -12   3  14        319.29        330.93         8.97 o                         
 -11   3  14         35.31         18.37         2.84 o                         
 -10   3  14          0.22          1.58         2.18 o                         
  -9   3  14        117.74        110.69         9.26 o                         
  -8   3  14        235.16        276.32         9.87 o                         
  -7   3  14         22.66         18.56         3.38 o                         
  -6   3  14          0.69         -0.44         2.58 o                         
  -5   3  14        759.33        777.89        16.71 o                         
  -4   3  14        144.17        121.46        10.55 o                         
  -3   3  14        166.36        246.82        10.67 o                         
  -2   3  14        649.44        753.55        18.84 o                         
  -1   3  14          2.32         15.16         5.26 o                         
   0   3  14         39.63         51.07         5.40 o                         
   1   3  14         88.68         89.67         5.98 o                         
   2   3  14         20.72         19.89         3.54 o                         
   3   3  14          0.72         10.82         2.64 o                         
   4   3  14         49.22         50.28         7.13 o                         
   5   3  14       1650.74       1458.27        35.98 o                         
   6   3  14         66.91         48.28         2.94 o                         
   7   3  14       1556.83       1514.65        18.93 o                         
   8   3  14        241.93        292.07         9.29 o                         
   9   3  14         58.43         50.40         4.37 o                         
  10   3  14         92.69         77.79         4.96 o                         
  11   3  14          4.98          7.50         3.27 o                         
  12   3  14        269.70        298.80        10.93 o                         
  13   3  14          7.83          3.21         3.78 o                         
  14   3  14         76.92         89.85         5.22 o                         
 -17   4  14         48.32         26.75         2.07 o                         
 -16   4  14        175.54        160.08         5.74 o                         
 -15   4  14        241.91        247.18         7.74 o                         
 -14   4  14        308.98        286.23        12.24 o                         
 -13   4  14        698.51        714.46        14.56 o                         
 -12   4  14        180.73        168.70         7.28 o                         
 -11   4  14          2.78          5.70         2.43 o                         
 -10   4  14         10.17          9.70         2.15 o                         
  -9   4  14        250.20        191.44         6.57 o                         
  -8   4  14          0.95          1.12         2.08 o                         
  -7   4  14         55.01         65.65         5.19 o                         
  -6   4  14         44.11         40.33         4.43 o                         
  -5   4  14        156.14         92.64         5.66 o                         
  -4   4  14        965.07        905.59        22.41 o                         
  -3   4  14        968.44       1078.96        20.72 o                         
  -2   4  14        659.39        606.98        15.22 o                         
  -1   4  14       1249.36       1316.51        28.12 o                         
   0   4  14        768.43        655.19        27.21 o                         
   1   4  14        141.91        112.30         8.03 o                         
   2   4  14         26.46         27.23         4.76 o                         
   3   4  14          5.29         10.13         4.02 o                         
   4   4  14        368.95        389.69         8.18 o                         
   5   4  14          1.02          2.92         2.06 o                         
   6   4  14        457.21        397.01        12.65 o                         
   7   4  14        239.45        229.56         8.23 o                         
   8   4  14        378.23        390.25        10.76 o                         
   9   4  14         27.97         48.11         3.58 o                         
  10   4  14        310.81        330.16         9.42 o                         
  11   4  14         31.10         30.91         3.27 o                         
  12   4  14         69.25         69.07         3.43 o                         
  13   4  14          0.85         -1.74         2.32 o                         
 -16   5  14          5.30          3.59         1.60 o                         
 -15   5  14        191.66        172.11         4.96 o                         
 -14   5  14        152.73        138.86         4.97 o                         
 -13   5  14        223.28        187.90         6.07 o                         
 -12   5  14          6.35          6.09         2.30 o                         
 -11   5  14        184.48        191.21         6.37 o                         
 -10   5  14         42.13         47.17         4.21 o                         
  -9   5  14        164.19        157.10         7.10 o                         
  -8   5  14          0.00          2.90         2.21 o                         
  -7   5  14         51.49         32.50         2.68 o                         
  -6   5  14        269.80        203.14         5.71 o                         
  -5   5  14         41.77         48.69         3.37 o                         
  -4   5  14       1011.25        904.77        27.93 o                         
  -3   5  14       1000.27       1066.88        21.52 o                         
  -2   5  14         70.73         75.06         6.01 o                         
  -1   5  14       3010.06       2932.87        38.31 o                         
   0   5  14       2061.16       2028.56        35.81 o                         
   1   5  14        434.95        389.42         7.19 o                         
   2   5  14        530.03        508.91         7.63 o                         
   3   5  14          0.93         -1.90         1.97 o                         
   4   5  14        555.05        581.07         7.80 o                         
   5   5  14       1301.54       1412.73        14.66 o                         
   6   5  14        969.06        868.82        17.22 o                         
   7   5  14         70.47         79.24         3.71 o                         
   8   5  14        160.67        154.55         5.50 o                         
   9   5  14        108.95        104.56         4.67 o                         
  10   5  14        272.85        280.77         6.90 o                         
  11   5  14         53.17         46.94         2.96 o                         
  12   5  14         69.15         82.59         4.20 o                         
 -15   6  14        362.21        421.78         7.51 o                         
 -14   6  14          0.24         -1.84         1.84 o                         
 -13   6  14          0.20          1.77         1.70 o                         
 -12   6  14         99.75        105.37         3.96 o                         
 -11   6  14        166.52        137.75         6.13 o                         
 -10   6  14        458.09        403.38        10.67 o                         
  -9   6  14        101.81         76.20         4.98 o                         
  -8   6  14        279.57        298.60         8.23 o                         
  -7   6  14        622.99        525.75        12.30 o                         
  -6   6  14        374.18        387.53         7.54 o                         
  -5   6  14        640.77        690.65        11.20 o                         
  -4   6  14       1034.40       1076.47        14.23 o                         
  -3   6  14        993.06        916.99        13.08 o                         
  -2   6  14        176.72        169.15         5.13 o                         
  -1   6  14        283.05        309.19         5.91 o                         
   0   6  14        292.53        236.52         5.52 o                         
   1   6  14        967.42        976.76        13.82 o                         
   2   6  14        223.98        245.03         6.73 o                         
   3   6  14         10.29         10.86         1.78 o                         
   4   6  14        128.01        121.48         3.97 o                         
   5   6  14          5.71          0.62         2.17 o                         
   6   6  14         73.44         51.91         3.54 o                         
   7   6  14          8.83          6.42         2.17 o                         
   8   6  14        123.87         93.84         4.84 o                         
   9   6  14          2.67          2.64         1.95 o                         
  10   6  14        132.59        158.83         5.93 o                         
  11   6  14          1.77          1.34         1.59 o                         
 -13   7  14          7.69         13.40         1.75 o                         
 -12   7  14         17.74         25.25         2.46 o                         
 -11   7  14         19.88         19.03         2.27 o                         
 -10   7  14        132.77        136.25         4.97 o                         
  -9   7  14        193.98        181.45         5.93 o                         
  -8   7  14          5.95          3.07         2.27 o                         
  -7   7  14         79.18         71.74         4.22 o                         
  -6   7  14        674.40        645.65        11.89 o                         
  -5   7  14        244.03        187.16         6.52 o                         
  -4   7  14        302.74        308.14         7.41 o                         
  -3   7  14         19.22         27.36         2.82 o                         
  -2   7  14        382.76        383.45         9.14 o                         
  -1   7  14        135.89        138.11         5.07 o                         
   0   7  14         98.98         99.17         4.99 o                         
   1   7  14       1402.69       1352.44        17.67 o                         
   2   7  14        240.19        207.79         6.56 o                         
   3   7  14         45.22         49.00         3.12 o                         
   4   7  14         25.05         27.66         2.91 o                         
   5   7  14         64.37         70.27         3.85 o                         
   6   7  14          0.75          3.42         4.02 o                         
   7   7  14         29.82         15.89         1.86 o                         
   8   7  14         80.82         86.46         3.50 o                         
   9   7  14         92.88        105.60         4.21 o                         
  10   7  14          5.70          9.28         2.22 o                         
 -11   8  14         66.03         56.72         3.93 o                         
 -10   8  14        106.21        124.38         4.66 o                         
  -9   8  14          7.55          7.02         2.07 o                         
  -8   8  14          2.56          0.63         2.13 o                         
  -7   8  14          4.05         -1.13         2.09 o                         
  -6   8  14        632.63        628.63        10.71 o                         
  -5   8  14         82.34         95.65         3.95 o                         
  -4   8  14        286.88        295.76         6.63 o                         
  -3   8  14        132.76        145.31         4.89 o                         
  -2   8  14          6.72         10.32         2.39 o                         
  -1   8  14          0.91         -2.16         2.96 o                         
   0   8  14        210.09        218.80         8.42 o                         
   1   8  14         74.76         77.72         4.00 o                         
   2   8  14         50.30         44.63         3.12 o                         
   3   8  14         40.54         39.71         2.97 o                         
   4   8  14        571.91        570.19        12.49 o                         
   5   8  14         44.21         41.01         2.72 o                         
   6   8  14          0.09          1.40         1.90 o                         
   7   8  14         24.67         17.91         1.79 o                         
  -8   9  14         17.33          8.82         2.91 o                         
  -7   9  14         68.69         46.45         2.58 o                         
  -6   9  14          9.27          2.10         1.72 o                         
  -5   9  14        636.55        766.86        10.27 o                         
  -4   9  14         27.27         34.21         2.57 o                         
  -3   9  14         18.35         12.94         2.04 o                         
  -2   9  14        177.59        202.30         6.12 o                         
  -1   9  14         16.27         12.58         1.99 o                         
   0   9  14        127.17        146.31         4.43 o                         
   1   9  14         47.14         35.29         2.51 o                         
   2   9  14         29.54         21.33         2.35 o                         
   3   9  14        341.81        360.64         7.07 o                         
   4   9  14         31.15         63.45         3.09 o                         
 -17   0  15          1.99          4.00         2.06 o                         
 -15   0  15        206.40        182.63        10.89 o                         
 -13   0  15       1065.24        783.62        27.14 o                         
 -11   0  15        497.24        428.76        44.54 o                         
  -9   0  15        109.90         87.18        13.62 o                         
  -7   0  15        205.23        212.63        17.68 o                         
  -5   0  15         19.24         42.76         8.72 o                         
  -3   0  15        109.35         83.12        10.66 o                         
  -1   0  15        134.22        168.79         7.29 o                         
   1   0  15        134.71        110.54        13.19 o                         
   3   0  15         78.79         76.09         8.38 o                         
   5   0  15         50.23         52.83        10.15 o                         
   7   0  15         57.73         50.52         7.39 o                         
   9   0  15          2.83         -3.56         3.56 o                         
  11   0  15         24.05         14.07         5.34 o                         
  13   0  15         40.48         51.90         6.59 o                         
 -18   1  15          1.92         -0.75         1.60 o                         
 -17   1  15          3.99          3.59         1.79 o                         
 -16   1  15          5.50          6.71         2.49 o                         
 -15   1  15          0.01          0.01         2.77 o                         
 -14   1  15        119.65        103.14         8.02 o                         
 -13   1  15          0.10         -0.46         2.68 o                         
 -12   1  15        319.26        305.12         8.32 o                         
 -11   1  15        135.90        115.68         4.64 o                         
 -10   1  15        729.35        705.19        23.66 o                         
  -9   1  15          0.05          2.49         5.91 o                         
  -8   1  15        133.06        130.43        10.23 o                         
  -7   1  15        158.21        150.91        10.69 o                         
  -6   1  15          0.31          0.19         3.92 o                         
  -5   1  15         97.33        100.37         6.22 o                         
  -4   1  15         32.84         27.83         4.99 o                         
  -3   1  15         37.11         27.41         3.78 o                         
  -2   1  15          0.74         -2.39         2.72 o                         
  -1   1  15          7.96          6.45         2.63 o                         
   0   1  15          0.33         -1.84         2.60 o                         
   1   1  15        115.90        113.03         5.63 o                         
   2   1  15          7.89          6.77         3.43 o                         
   3   1  15          0.92         -2.34         3.66 o                         
   4   1  15          6.04          3.10         3.17 o                         
   5   1  15          1.07         -1.66         4.09 o                         
   6   1  15         29.45         19.01         2.97 o                         
   7   1  15          0.57         -1.22         1.77 o                         
   8   1  15        196.15        177.07         6.49 o                         
   9   1  15         20.38         16.99         3.16 o                         
  10   1  15         60.59         62.55         4.88 o                         
  11   1  15          5.46          8.70         3.64 o                         
  12   1  15         82.57         95.03         5.20 o                         
  13   1  15          1.83          1.84         5.17 o                         
  14   1  15          0.20         -1.77         5.80 o                         
 -18   2  15          0.12          0.52         4.34 o                         
 -17   2  15         16.73         16.97         2.94 o                         
 -16   2  15          0.27          1.67         2.22 o                         
 -15   2  15         33.27         29.97         4.00 o                         
 -14   2  15         40.84         44.10         4.39 o                         
 -13   2  15        167.93        167.46         7.42 o                         
 -12   2  15         31.49         22.04         3.13 o                         
 -11   2  15          7.99         10.93         2.00 o                         
 -10   2  15        226.62        190.43         5.35 o                         
  -9   2  15          0.17         -4.18         4.18 o                         
  -8   2  15         44.21         35.82         5.80 o                         
  -7   2  15         21.43         24.28         3.98 o                         
  -6   2  15          9.78          7.41         2.91 o                         
  -5   2  15          2.38          6.23         3.01 o                         
  -4   2  15        108.79        111.89         5.73 o                         
  -3   2  15        401.26        303.08        11.90 o                         
  -2   2  15        161.63        151.69         9.23 o                         
  -1   2  15         34.13         22.54         3.39 o                         
   0   2  15        170.25        152.70         7.42 o                         
   1   2  15        254.93        234.70         9.03 o                         
   2   2  15          3.78          4.60         2.75 o                         
   3   2  15         23.18         30.23         4.89 o                         
   4   2  15         24.19         23.70         4.37 o                         
   5   2  15        205.77        200.81        16.16 o                         
   6   2  15         34.10         34.78         2.98 o                         
   7   2  15          0.64          1.00         2.22 o                         
   8   2  15        235.90        214.49         8.11 o                         
   9   2  15        115.10        125.26         4.89 o                         
  10   2  15         40.38         39.45         3.40 o                         
  11   2  15         13.68         17.94         3.21 o                         
  12   2  15         81.15         83.61         4.65 o                         
  13   2  15          1.25          5.02         2.33 o                         
  14   2  15         26.85         28.95         3.17 o                         
 -17   3  15          1.72         -1.40         1.80 o                         
 -16   3  15          6.60          9.67         2.52 o                         
 -15   3  15         19.25         16.93         3.03 o                         
 -14   3  15        218.61        229.93        12.31 o                         
 -13   3  15        102.93         92.30         5.63 o                         
 -12   3  15         28.89         31.64         3.91 o                         
 -11   3  15          0.72          1.19         2.35 o                         
 -10   3  15         33.56         37.91         3.60 o                         
  -9   3  15        227.47        198.53         6.56 o                         
  -8   3  15          5.07          5.62         2.91 o                         
  -7   3  15         27.21         24.64         3.53 o                         
  -6   3  15          7.86          7.34         3.01 o                         
  -5   3  15         12.56          5.19         2.89 o                         
  -4   3  15         28.05         14.49         3.40 o                         
  -3   3  15          7.22          0.99         3.51 o                         
  -2   3  15          4.51          3.45         3.34 o                         
  -1   3  15          7.92         11.36         8.05 o                         
   0   3  15        391.68        393.15        14.17 o                         
   1   3  15         10.77         12.22         3.39 o                         
   2   3  15         13.78         15.04         4.52 o                         
   3   3  15         23.10         27.69         4.12 o                         
   4   3  15         81.72         59.07         6.54 o                         
   5   3  15          4.81          5.73         2.69 o                         
   6   3  15          4.79          1.62         1.89 o                         
   7   3  15         80.89         67.92         4.30 o                         
   8   3  15         79.07         75.58         5.25 o                         
   9   3  15        115.90        112.45         7.65 o                         
  10   3  15         70.30         71.25         4.21 o                         
  11   3  15         18.56         18.89         2.54 o                         
  12   3  15          4.00          0.69         2.37 o                         
  13   3  15          1.58          5.78         2.38 o                         
 -17   4  15         80.50         80.89         4.31 o                         
 -16   4  15         29.30         27.36         2.85 o                         
 -15   4  15         14.86         22.27         3.01 o                         
 -14   4  15         47.50         38.47         3.85 o                         
 -13   4  15         27.43         31.82         3.73 o                         
 -12   4  15         12.65          8.95         2.86 o                         
 -11   4  15         33.27         28.65         4.64 o                         
 -10   4  15         13.22         10.07         2.53 o                         
  -9   4  15         32.10         30.69         9.47 o                         
  -8   4  15         33.23         36.20         3.28 o                         
  -7   4  15         17.72         10.53         2.86 o                         
  -6   4  15          2.76          2.09         5.25 o                         
  -5   4  15         22.42         15.24         3.62 o                         
  -4   4  15          4.32          5.66         3.11 o                         
  -3   4  15        104.53         98.40         7.80 o                         
  -2   4  15        429.71        343.99        34.85 o                         
  -1   4  15         27.40         29.74         5.02 o                         
   0   4  15        303.12        248.25        11.78 o                         
   1   4  15        335.22        301.99        12.81 o                         
   2   4  15         36.32         28.16         4.74 o                         
   3   4  15        172.37        156.97         4.36 o                         
   4   4  15        106.27        120.58         4.83 o                         
   5   4  15          4.24          1.46         2.28 o                         
   6   4  15         99.84         92.16         5.18 o                         
   7   4  15        322.78        301.35         9.37 o                         
   8   4  15         78.71         60.35         4.06 o                         
   9   4  15          2.00          2.08         2.25 o                         
  10   4  15         41.01         48.13         3.45 o                         
  11   4  15          2.49          3.69         2.19 o                         
  12   4  15         44.24         39.45         2.62 o                         
 -16   5  15          5.50          5.91         3.70 o                         
 -15   5  15         32.04         26.12         3.24 o                         
 -14   5  15        197.36        185.35         5.43 o                         
 -13   5  15        157.91        131.76         4.40 o                         
 -12   5  15        138.62        138.46         4.79 o                         
 -11   5  15        235.88        205.85         5.92 o                         
 -10   5  15          0.59          3.08         2.23 o                         
  -9   5  15         57.24         49.30         3.90 o                         
  -8   5  15         53.27         49.29         4.52 o                         
  -7   5  15          6.60          3.46         1.97 o                         
  -6   5  15        409.70        379.85         7.88 o                         
  -5   5  15          0.01          3.32         1.72 o                         
  -4   5  15        124.49        101.04         3.61 o                         
  -3   5  15         13.56         11.27         1.82 o                         
  -2   5  15         33.35         25.35         2.05 o                         
  -1   5  15        397.72        372.03         6.43 o                         
   0   5  15          0.00          0.87         1.69 o                         
   1   5  15          0.40          2.03         1.52 o                         
   2   5  15        538.42        486.89         7.63 o                         
   3   5  15        370.09        379.70         6.87 o                         
   4   5  15         53.40         45.04         3.22 o                         
   5   5  15        296.84        293.82         7.22 o                         
   6   5  15         92.61         89.68         4.59 o                         
   7   5  15         16.78         18.32         3.07 o                         
   8   5  15        171.63        160.85         8.47 o                         
   9   5  15          9.18         10.07         2.69 o                         
  10   5  15        252.92        270.00         7.59 o                         
  11   5  15         86.60         97.48         4.35 o                         
  12   5  15          0.85          6.80         3.32 o                         
 -14   6  15          2.77          0.83         1.50 o                         
 -13   6  15          1.55         -1.68         2.09 o                         
 -12   6  15         26.54         35.34         4.54 o                         
 -11   6  15         37.09         20.11         2.63 o                         
 -10   6  15          8.50          3.28         2.12 o                         
  -9   6  15        262.95        245.37         7.90 o                         
  -8   6  15          1.94          2.56         2.50 o                         
  -7   6  15        384.23        346.68         8.97 o                         
  -6   6  15        165.04        163.59         6.35 o                         
  -5   6  15         33.12         27.80         2.69 o                         
  -4   6  15          1.29         -0.15         1.90 o                         
  -3   6  15        417.70        396.51         7.18 o                         
  -2   6  15          0.21         -0.68         1.58 o                         
  -1   6  15        113.20        107.38         3.92 o                         
   0   6  15         21.51         20.44         2.53 o                         
   1   6  15         87.89         79.20         3.75 o                         
   2   6  15         25.56         37.28         3.15 o                         
   3   6  15         89.48         80.22         3.33 o                         
   4   6  15        113.38        117.93         4.21 o                         
   5   6  15          1.57          6.77         1.92 o                         
   6   6  15          5.51         -0.80         2.08 o                         
   7   6  15          1.96          3.80         1.90 o                         
   8   6  15          0.04          0.65         2.47 o                         
   9   6  15         43.42         51.72         4.23 o                         
  10   6  15          0.00          1.93         1.70 o                         
 -13   7  15         14.94         15.08         2.38 o                         
 -12   7  15          0.06         -1.63         1.63 o                         
 -11   7  15          3.63          1.13         1.48 o                         
 -10   7  15         45.71         46.71         3.14 o                         
  -9   7  15        147.75        124.97         4.93 o                         
  -8   7  15        154.08        151.61         5.53 o                         
  -7   7  15          9.40         13.94         2.65 o                         
  -6   7  15        114.61        109.08         5.06 o                         
  -5   7  15         55.92         53.22         3.44 o                         
  -4   7  15        335.11        324.63         6.92 o                         
  -3   7  15        109.04        113.59         4.41 o                         
  -2   7  15         96.83        102.88         5.06 o                         
  -1   7  15         51.11         53.13         4.46 o                         
   0   7  15         45.24         40.54         3.36 o                         
   1   7  15          0.39         -0.27         1.95 o                         
   2   7  15          3.21          8.04         2.00 o                         
   3   7  15         33.57         28.54         2.36 o                         
   4   7  15        174.96        169.76         5.47 o                         
   5   7  15         31.97         36.18         2.93 o                         
   6   7  15         56.47         56.64         3.22 o                         
   7   7  15          0.22          3.91         2.81 o                         
   8   7  15          2.72          6.62         1.99 o                         
   9   7  15         72.61         81.57         4.34 o                         
 -11   8  15         59.21         72.52         4.52 o                         
 -10   8  15          1.45          2.25         2.00 o                         
  -9   8  15          0.06         -0.58         1.67 o                         
  -8   8  15          1.69          2.75         1.67 o                         
  -7   8  15          4.39          4.56         1.49 o                         
  -6   8  15        319.08        346.93         6.14 o                         
  -5   8  15        262.46        256.05         6.46 o                         
  -4   8  15         18.76         19.48         2.36 o                         
  -3   8  15          0.84          1.90         1.85 o                         
  -2   8  15         92.76        109.61         5.38 o                         
  -1   8  15        121.05        126.23         4.86 o                         
   0   8  15         99.16        104.22         4.47 o                         
   1   8  15         52.72         53.85         3.38 o                         
   2   8  15         13.88         11.76         2.39 o                         
   3   8  15          0.01          1.26         2.01 o                         
   4   8  15          0.24          3.71         2.22 o                         
   5   8  15        121.31        132.00         5.64 o                         
   6   8  15          4.71          3.24         2.24 o                         
   7   8  15          8.22         10.16         3.04 o                         
  -7   9  15         99.90         96.90         4.66 o                         
  -6   9  15         42.12         38.03         2.65 o                         
  -5   9  15        378.94        435.26         7.47 o                         
  -4   9  15        174.75        224.22         4.58 o                         
  -3   9  15         20.32         17.02         1.71 o                         
  -2   9  15        286.10        337.40         5.72 o                         
  -1   9  15        119.38        145.71         4.29 o                         
   0   9  15          0.49          1.84         1.55 o                         
   1   9  15         11.74          9.93         1.94 o                         
   2   9  15        296.15        383.81         7.11 o                         
   3   9  15        290.33        317.41         7.51 o                         
 -18   0  16        352.18        398.62        13.57 o                         
 -16   0  16         48.61         46.31         4.64 o                         
 -14   0  16       1146.42       1258.86        61.50 o                         
 -12   0  16       6374.17       6022.96        65.27 o                         
 -10   0  16       2489.42       2607.58        37.35 o
[truncated: 127,576 more chars]
